# Supplementary material for: BET proteins are essential for the specification and maintenance of the epiblast lineage in mouse preimplantation embryos
Source: BMC Biol. 2022 Mar 9;20:64. doi: 10.1186/s12915-022-01251-0 (PMC8905768; doi:10.1186/s12915-022-01251-0)
Supplement: Supplementary file 4 — Additional file 4. Microarray data in mouse blastocysts. https://doi.org/10.6084/m9.figshare.19134866 [file 12915_2022_1251_MOESM4_ESM.xlsx]

## Sheet: Additional file 4
Transcript Cluster ID	04+05+06 Bi-weight Avg Signal (log2)	01+02+03 Bi-weight Avg Signal (log2)	04+05+06 Standard Deviation	01+02+03 Standard Deviation	Fold Change (linear) (04+05+06 vs. 01+02+03)	ANOVA p-value (04+05+06 vs. 01+02+03)	FDR p-value (04+05+06 vs. 01+02+03)	Gene Symbol	Description	Chromosome	Genomic Position	Strand	Public Gene IDs	TC Comment
17210850	1.2	1.32	0.15	0.06	-1.08	0.300257	0.667859	Gm26206	predicted gene, 26206	chr1	3102016 - 3102125	+	ENSMUST00000082908
17210852	1.69	1.61	0.08	0.12	1.06	0.366507	0.720356	LOC102640548; Gm1992	uncharacterized LOC102640548; predicted gene 1992	chr1	3466587 - 3513553	+	XR_398539; ENSMUST00000161581
17210855	8.95	8.73	0.13	0.04	1.17	0.021459	0.2198	Lypla1	lysophospholipase 1	chr1	4807823 - 4846739	+	NM_008866; XM_006495471; ENSMUST00000027036; ENSMUST00000115529; ENSMUST00000131119; ENSMUST00000137887; ENSMUST00000150971; ENSMUST00000155020; AK050549; AK167231; BC013536; BC052848; CT010201; U89352; ENSMUST00000119612; ENSMUST00000134384; AK016021
17210869	9.13	9.04	0.1	0.03	1.06	0.119963	0.462829	Tcea1	transcription elongation factor A (SII) 1	chr1	4857694 - 4897909	+	NM_001159750; NM_001159751; NM_011541; ENSMUST00000081551; ENSMUST00000165720; AK131928; BC006022; BC061490; BC083127; M18210
17210883	3.1	2.88	0.16	0.1	1.17	0.566748	0.83704	LOC102631647; Gm16041	uncharacterized LOC102631647; predicted gene 16041	chr1	4970857 - 4976820	+	XR_373197; ENSMUST00000144339; AK044237
17210887	7.37	7.22	0.07	0.04	1.11	0.026185	0.238868	Atp6v1h	ATPase, H+ transporting, lysosomal V1 subunit H	chr1	5083173 - 5162549	+	NM_133826; XM_006495437; XM_006495438; ENSMUST00000044369; BC009154; AK034165; AK081492
17210904	3.56	3.69	0.18	0.25	-1.09	0.587057	0.846817	Oprk1	opioid receptor, kappa 1	chr1	5588493 - 5606133	+	NM_001204371; NM_011011; ENSMUST00000027038; ENSMUST00000160339; ENSMUST00000160777; BC116795; BC119026; L11065; AK039151
17210912	7.72	7.76	0.06	0.05	-1.03	0.320932	0.684201	Rb1cc1	RB1-inducible coiled-coil 1	chr1	6206197 - 6276648	+	XM_006495444; ENSMUST00000162795; BC150774; NM_009826; ENSMUST00000027040; AB050017; AB070619; ENSMUST00000161327
17210947	2.15	2.28	0.29	0.28	-1.1	0.796127	0.937563	Fam150a	family with sequence similarity 150, member A	chr1	6359331 - 6394731	+	NM_001195732; XM_006495555; ENSMUST00000133144
17210953	2.83	2.51	0.27	0.34	1.25	0.355993	0.712567	St18	suppression of tumorigenicity 18	chr1	6487231 - 6860940	+	NM_001244692; NM_001244693; NM_173868; NR_045188; NR_045189; ENSMUST00000043578; ENSMUST00000131494; ENSMUST00000140079; ENSMUST00000150761; ENSMUST00000151281; ENSMUST00000163727; AB097467; AK122303; BC118528
17210984	8.01	8.3	0.17	0.02	-1.22	0.043992	0.301016	Pcmtd1	protein-L-isoaspartate (D-aspartate) O-methyltransferase domain containing 1	chr1	7088920 - 7173628	+	NM_183028; XM_006495535; XM_006495538; XR_373188; ENSMUST00000061280; ENSMUST00000182114; ENSMUST00000182675; ENSMUST00000182892; ENSMUST00000183204; AK161921; BC052741; BC064801; BC110360; BC117941; BC117942
17210994	2.22	2.32	0.16	0.03	-1.07	0.406968	0.747029	Gm23274	predicted gene, 23274	chr1	7265803 - 7265932	+	ENSMUST00000104056
17210996	5.54	4.74	0.73	0.35	1.74	0.54233	0.825672	Gm24276	predicted gene, 24276	chr1	8816138 - 8816247	+	ENSMUST00000102181
17210998	1.65	1.49	0.19	0.25	1.12	0.464151	0.78342	Gm24765	predicted gene, 24765	chr1	9458670 - 9458772	+	ENSMUST00000083691
17211000	6.48	6.59	0.03	0.07	-1.08	0.141772	0.496659	Rrs1	RRS1 ribosome biogenesis regulator homolog (S. cerevisiae)	chr1	9545408 - 9547455	+	NM_021511; ENSMUST00000072079; BC003481; BC055925
17211004	4.64	4.74	0.04	0.46	-1.07	0.968461	0.990337	Adhfe1	alcohol dehydrogenase, iron containing, 1	chr1	9547948 - 9577970	+	NM_175236; NR_027664; XM_006495585; ENSMUST00000027044; ENSMUST00000130927; ENSMUST00000144177; AK084104; BC026584
17211023	3.84	3.87	0.14	0.02	-1.02	0.928483	0.980626	3110035E14Rik	RIKEN cDNA 3110035E14 gene	chr1	9601199 - 9627143	+	NM_178399; ENSMUST00000088666; BC066997
17211033	2.49	2.68	0.18	0.4	-1.14	0.28322	0.65393	1700034P13Rik	RIKEN cDNA 1700034P13 gene	chr1	9747648 - 9791922	+	NR_040462; AK006607; AK159293; ENSMUST00000181358; ENSMUST00000181821
17211043	6.85	6.98	0.05	0.1	-1.1	0.296293	0.665178	Sgk3	serum/glucocorticoid regulated kinase 3	chr1	9798130 - 9902570	+	NM_001037759; NM_133220; NM_177547; ENSMUST00000097826; ENSMUST00000171265; AK028722; AK030314; AK151996; AK171959; BC018363; ENSMUST00000166384; ENSMUST00000168907; AF312007
17211066	4.01	4.24	0.06	0.09	-1.18	0.024787	0.233329	Mcmdc2	minichromosome maintenance domain containing 2	chr1	9908638 - 9940954	+	NM_177722; XM_006495505; XM_006495506; XM_006495507; ENSMUST00000052843; ENSMUST00000118098; ENSMUST00000125294; ENSMUST00000171802; AK031395; ENSMUST00000140948
17211087	4.14	3.96	0.13	0.22	1.13	0.741737	0.915899	Gm15818	predicted gene 15818	chr1	9982387 - 9992366	+	ENSMUST00000134692
17211090	6.35	6.26	0.07	0.12	1.07	0.274257	0.645285	Cspp1	centrosome and spindle pole associated protein 1	chr1	10038218 - 10136768	+	NM_026493; ENSMUST00000071087; ENSMUST00000118263; ENSMUST00000119714; ENSMUST00000122156; AK032310; BC055915; BC151042; FJ008676; FJ008677
17211127	3.02	2.81	0.18	0.06	1.16	0.141441	0.496051	Gm26348	predicted gene, 26348	chr1	10166539 - 10166778	+	ENSMUST00000157528
17211129	1.18	1.51	0.15	0.2	-1.26	0.097676	0.423265	Gm22963	predicted gene, 22963	chr1	10921670 - 10921760	+	ENSMUST00000157960
17211131	3.6	3.63	0.15	0.11	-1.02	0.919852	0.978176	Prex2	phosphatidylinositol-3,4,5-trisphosphate-dependent Rac exchange factor 2	chr1	10993465 - 11303682	+	NM_001033636; NM_029525; ENSMUST00000027056; AK018093; BC139253; BC139255
17211174	3.76	3.55	0.13	0.04	1.15	0.062607	0.348377	A830018L16Rik	RIKEN cDNA A830018L16 gene	chr1	11414105 - 11975902	+	NM_001160369; NM_001160370; NM_001160371; NM_177173; XM_006495543; ENSMUST00000048613; ENSMUST00000135014; ENSMUST00000137824; ENSMUST00000141339; ENSMUST00000141512; ENSMUST00000171690; ENSMUST00000179089; AK081622; BC137903; BC145022; BC145023
17211194	2.93	3.03	0.16	0.09	-1.07	0.416685	0.752947	Gm17644	predicted gene, 17644	chr1	12667563 - 12673090	+	NR_045297; ENSMUST00000181272
17211198	3.66	3.75	0.06	0.05	-1.07	0.199746	0.571286	Sulf1	sulfatase 1	chr1	12692430 - 12860372	+	NM_001198565; NM_172294; ENSMUST00000088585; ENSMUST00000177608; AY101178; BC034547; BC049276; NM_001198566; ENSMUST00000180062; AK045002; XM_006495515; AK037389
17211223	1.78	1.97	0.05	0.14	-1.14	0.171444	0.536173	Xkr9	X Kell blood group precursor related family member 9 homolog	chr1	13668771 - 13701723	+	NM_001011873; XM_006495547; XM_006495548; ENSMUST00000088542; AY534255; BC147699; BC158121
17211230	3.31	3.25	0.12	0.15	1.05	0.960947	0.988209	Gm25491	predicted gene, 25491	chr1	13932378 - 13932685	+	ENSMUST00000158733
17211232	4.6	4.9	0.2	0.32	-1.23	0.339585	0.698042	Gm9947	predicted gene 9947	chr1	14755454 - 14758373	+	ENSMUST00000067599; AK053413
17211235	3.02	3.29	0.28	0.07	-1.2	0.328474	0.689925	Kcnb2	potassium voltage gated channel, Shab-related subfamily, member 2	chr1	15312452 - 15716367	+	NM_001098528; XM_006495596; ENSMUST00000170146; ENSMUST00000175681; AK162605; BC146609
17211241	1.49	1.32	0.18	0.15	1.12	0.151992	0.511132	Gm25168	predicted gene, 25168	chr1	15757832 - 15757963	+	ENSMUST00000104189
17211243	8.89	9.28	0.03	0.04	-1.31	0.000166	0.035398	Terf1	telomeric repeat binding factor 1	chr1	15805658 - 15843470	+	NM_001286628; NM_009352; ENSMUST00000027057; AB109563; BC034866; U65586; XM_006495496; AK036615
17211256	2.26	2.38	0.5	0.16	-1.09	0.6654	0.885382	Gm23259	predicted gene, 23259	chr1	15879530 - 15879832	+	ENSMUST00000158318
17211258	7.19	6.74	0.13	0.36	1.36	0.02978	0.253351	Rdh10	retinol dehydrogenase 10 (all-trans)	chr1	16105774 - 16133734	+	NM_133832; ENSMUST00000027053; ENSMUST00000152626; AF456767; AK014244; BC019796
17211268	2.43	2.52	0.31	0.12	-1.07	0.72336	0.90953	Gm7568	predicted gene 7568	chr1	16253592 - 16267921	+	ENSMUST00000159190; ENSMUST00000161626; ENSMUST00000160446
17211275	1.34	1.49	0.29	0.13	-1.11	0.739889	0.915323	D030040B21Rik	RIKEN cDNA D030040B21 gene	chr1	16657552 - 16662278	+	NR_037998; ENSMUST00000181371
17211280	7.97	8.18	0.09	0.06	-1.16	0.043757	0.300412	Tmem70	transmembrane protein 70	chr1	16665191 - 16678275	+	NM_026392; NM_027415; ENSMUST00000065373; ENSMUST00000177501; ENSMUST00000177532; BC011320
17211286	5.92	6.39	0.1	0.33	-1.39	0.059066	0.33994	Ly96	lymphocyte antigen 96	chr1	16688456 - 16709605	+	NM_001159711; NM_016923; ENSMUST00000026881; AB018550; AF168120; AY641431; BC116785; XM_006495457
17211294	2.45	2.93	0.29	0.26	-1.39	0.347777	0.705999	Gdap1	ganglioside-induced differentiation-associated-protein 1	chr1	17145362 - 17164271	+	NM_010267; ENSMUST00000026879; BC048177; BC051135; ENSMUST00000150457; AK049655; AK039016
17211303	2.17	2.08	0.43	0.5	1.07	0.961927	0.988568	Gm25166	predicted gene, 25166	chr1	17520001 - 17520111	+	ENSMUST00000158909
17211305	1.86	2.09	0.13	0.11	-1.17	0.123951	0.470059	Pi15	peptidase inhibitor 15	chr1	17601901 - 17630939	+	NM_053191; ENSMUST00000088476; AF329196; BC116705
17211313	3.13	3.08	0.2	0.13	1.04	0.319687	0.683469	Crispld1	cysteine-rich secretory protein LCCL domain containing 1	chr1	17727045 - 17766344	+	NM_031402; ENSMUST00000095075; ENSMUST00000159958; AF329198; BC034334; BC040768; ENSMUST00000160305
17211335	3.96	3.74	0.25	0.16	1.17	0.305933	0.67231	Tfap2d	transcription factor AP-2, delta	chr1	19103022 - 19166351	+	NM_153154; XM_006495497; XM_006495498; XM_006495499; ENSMUST00000149505; AF421891; BC152324; BC152325; ENSMUST00000037294
17211347	3.08	2.98	0.24	0.13	1.07	0.712728	0.905375	Tfap2b	transcription factor AP-2 beta	chr1	19208914 - 19238734	+	NM_001025305; NM_001286340; NM_009334; XM_006495495; ENSMUST00000027059; ENSMUST00000064976
17211361	1.9	1.94	0.14	0.17	-1.03	0.580114	0.843785	4930486I03Rik	RIKEN cDNA 4930486I03 gene	chr1	20356454 - 20392300	+	NR_045734; ENSMUST00000161509
17211365	1.44	1.26	0.15	0.11	1.13	0.138429	0.491013	Mir206	microRNA 206	chr1	20679010 - 20679082	+	NR_029593; ENSMUST00000083625
17211367	3.95	3.57	0.21	0.12	1.3	0.05671	0.333604	Mir133b	microRNA 133b	chr1	20682769 - 20682887	+	NR_029902; ENSMUST00000083546
17211369	3.77	3.58	0.23	0.15	1.14	0.285683	0.656029	Il17a	interleukin 17A	chr1	20730905 - 20734496	+	NM_010552; ENSMUST00000027061; BC119303; BC119309; U43088
17211375	4.7	4.85	0.12	0.08	-1.11	0.085812	0.399476	Paqr8	progestin and adipoQ receptor family member VIII	chr1	20890610 - 20939551	+	NM_028829; ENSMUST00000068880; ENSMUST00000167119; AF313617; AY424297; BC059813
17211382	3.66	3.82	0.08	0.1	-1.12	0.189508	0.557771	Efhc1	EF-hand domain (C-terminal) containing 1	chr1	20951626 - 20990841	+	NM_027974; XM_006495576; ENSMUST00000038447; EU520262
17211396	4.06	4.06	0.14	0.11	1	0.612139	0.859373	Tmem14a	transmembrane protein 14A	chr1	21218575 - 21230167	+	NM_001290679; NM_029398; XM_006495579; ENSMUST00000027064; ENSMUST00000027065; BC034768; BC060034
17211405	3.75	3.85	0.09	0.06	-1.07	0.17507	0.540404	Gsta3	glutathione S-transferase, alpha 3	chr1	21240589 - 21265559	+	NM_001077353; NM_001288617; NM_010356; ENSMUST00000027067; ENSMUST00000121676; ENSMUST00000124990; BC147272; BC147273; M73483
17211416	4.4	3.87	0.26	0.11	1.44	0.030811	0.257593	Khdc1a	KH domain containing 1A	chr1	21349641 - 21352200	+	NM_183322; ENSMUST00000088407; AY238603
17211423	5.17	4.38	0.59	0.52	1.73	0.339143	0.697597	Khdc1c	KH domain containing 1C	chr1	21368331 - 21370845	+	ENSMUST00000070223
17211429	3.43	3.44	0.31	0.28	-1.01	0.50932	0.810026	Khdc1b	KH domain containing 1B	chr1	21383556 - 21386384	+	NM_001113187; ENSMUST00000147615
17211435	3.14	3.39	0.08	0.19	-1.19	0.122653	0.467503	Gm26580	predicted gene, 26580	chr1	21959842 - 21962530	+	ENSMUST00000181002
17211439	2.75	2.13	0.24	0.28	1.54	0.071302	0.36639	Gm24176	predicted gene, 24176	chr1	23245211 - 23245331	+	ENSMUST00000158928
17211441	2.31	2.83	0.28	0.31	-1.43	0.158051	0.519151	Mir30a	microRNA 30a	chr1	23272269 - 23272339	+	NR_029533; ENSMUST00000083471
17211443	2.78	2.6	0.23	0.16	1.13	0.120273	0.463453	Mir30c-2; Gm27028	microRNA 30c-2; predicted gene, 27028	chr1	23291701 - 23291784	+	NR_029717; ENSMUST00000083633; ENSMUST00000182303
17211445	4.42	4.23	0.08	0.22	1.13	0.936262	0.98256	B3gat2	beta-1,3-glucuronyltransferase 2 (glucuronosyltransferase S)	chr1	23761753 - 23849158	+	NM_172124; ENSMUST00000063663; ENSMUST00000140583; AB055902; AK048146; AK052640; AK220433; BC056368; BC058082; ENSMUST00000144602; BC092280
17211458	4.32	4.44	0.14	0.22	-1.08	0.292902	0.662052	Col9a1	collagen, type IX, alpha 1	chr1	24177610 - 24252738	+	NM_001290691; NM_007740; XM_006495649; ENSMUST00000054588; ENSMUST00000088349; BC038017; BC046970; D17511; L12215
17211498	7.75	7.84	0.05	0.06	-1.06	0.276511	0.647949	Lmbrd1	LMBR1 domain containing 1	chr1	24678544 - 24766301	+	NM_026719; XM_006496240; ENSMUST00000095062; AK032560; BC025579; BC027774; BC031902; BC039053
17211517	1.99	1.75	0.07	0.42	1.19	0.332874	0.692631	Gm25294	predicted gene, 25294	chr1	25451071 - 25451174	+	ENSMUST00000122791
17211519	3.28	3.3	0.33	0.08	-1.01	0.86388	0.96229	LOC102633099; Gm9884	uncharacterized LOC102633099; predicted gene 9884	chr1	25830657 - 25831878	+	XR_373278; AK048705
17211522	1.78	1.57	0.17	0.06	1.15	0.100537	0.428898	Gm24064	predicted gene, 24064	chr1	26566833 - 26566938	+	ENSMUST00000157486
17211524	2.72	3.78	0.22	0.23	-2.09	0.007397	0.138284			chr1	27073603 - 27073712	+
17211526	2.92	3.06	0.28	0.08	-1.1	0.982042	0.99415	Gm5524	predicted gene 5524	chr1	27884044 - 27902396	+	XR_104583; AK050085
17211529	1.34	1.53	0.18	0.12	-1.14	0.203836	0.575622	Gm22679	predicted gene, 22679	chr1	29301480 - 29301579	+	ENSMUST00000116975
17211531	2.35	2.64	0.1	0.22	-1.22	0.279736	0.650623	Gm23771	predicted gene, 23771	chr1	29985934 - 29986043	+	ENSMUST00000178702
17211533	3.71	3.36	0.2	0.32	1.27	0.601717	0.854214	Lgsn	lengsin, lens protein with glutamine synthetase domain	chr1	31176406 - 31204725	+	NM_153601; ENSMUST00000062560; ENSMUST00000161773; AF545851; BC117745; BC117746; BC128067
17211541	2	1.98	0.33	0.1	1.02	0.990931	0.996711	Pih1d3	PIH1 domain containing 3	chr1	31222839 - 31224287	+	NM_029062; ENSMUST00000027230; BC107262
17211545	2.07	1.89	0.46	0.12	1.13	0.51912	0.815863	Gm4850	THO complex 4 pseudogene	chr1	31264847 - 31268061	+	NR_015347
17211548	4.21	4.21	0.08	0.22	1	0.26716	0.639077	Khdrbs2	KH domain containing, RNA binding, signal transduction associated 2	chr1	32172806 - 32657738	+	NM_133235; XR_373242; ENSMUST00000027226; AK078160; BC132117; BC132119; AK051938; BC066814
17211560	2.83	2.75	0.05	0.09	1.05	0.166185	0.529603	Gm23024	predicted gene, 23024	chr1	32726639 - 32726930	+	ENSMUST00000158770
17211562	3	2.8	0.26	0.04	1.15	0.256188	0.627202	Gm24901	predicted gene, 24901	chr1	33191993 - 33192102	+	ENSMUST00000158125
17211564	1.93	2.09	0.41	0.12	-1.11	0.98834	0.996154	Gm25792	predicted gene, 25792	chr1	33293676 - 33293775	+	ENSMUST00000083289
17211566	3.06	3.02	0.1	0.19	1.03	0.959352	0.98798	Gm23453	predicted gene, 23453	chr1	33422733 - 33422838	+	ENSMUST00000083326
17211568	5.32	5.18	0.12	0.08	1.1	0.192464	0.561837	1700001G17Rik	RIKEN cDNA 1700001G17 gene	chr1	33669824 - 33670712	+	NR_033199
17211572	5.43	5.58	0.13	0.07	-1.11	0.082759	0.392799	Rab23	RAB23, member RAS oncogene family	chr1	33719882 - 33742564	+	NM_001159729; NM_008999; ENSMUST00000088287; ENSMUST00000115174; ENSMUST00000122822; ENSMUST00000132066; ENSMUST00000138024; AB232618; AK019666; BC025578; ENSMUST00000135330; ENSMUST00000140354; ENSMUST00000150593; ENSMUST00000151482; AK045454; AK054079; AK163909
17211587	6.67	6.92	0.07	0.12	-1.19	0.079373	0.385209	Dst	dystonin	chr1	33908280 - 34308652	+	NM_001276764; NM_010081; NM_133833; NM_134448; XM_006495679; XM_006495680; ENSMUST00000097785; ENSMUST00000097786; ENSMUST00000115104; ENSMUST00000182018; ENSMUST00000182513; ENSMUST00000183006; ENSMUST00000183034; ENSMUST00000183302; ENSMUST00000183331; AF396877; AF396878; AF396879
17211700	9.2	9.06	0.1	0.15	1.1	0.227646	0.600703	Imp4	IMP4, U3 small nucleolar ribonucleoprotein, homolog (yeast)	chr1	34439829 - 34445747	+	NM_178601; ENSMUST00000027303; ENSMUST00000128086; ENSMUST00000134327; ENSMUST00000136770; ENSMUST00000137794; ENSMUST00000149962; AF334609; BC069930
17211713	5.35	5.46	0.08	0.06	-1.08	0.070689	0.364901	Ptpn18	protein tyrosine phosphatase, non-receptor type 18	chr1	34459746 - 34475654	+	NM_011206; ENSMUST00000027302; BC008512; U35124; U49853; U52523
17211731	4.1	3.79	0.43	0.38	1.24	0.864594	0.962708	Prss39	protease, serine 39	chr1	34498430 - 34503062	+	NM_009355; ENSMUST00000027299; AB008910; BC049616; BC115665; BC115666
17211739	5.2	5.01	0.1	0.12	1.14	0.223659	0.596425	Cfc1	cripto, FRL-1, cryptic family 1	chr1	34535648 - 34544311	+	NM_007685; ENSMUST00000027298; BC100705; BC100706; BC100708; BC100711; U57720
17211748	3.42	3.48	0.23	0.06	-1.04	0.640506	0.873848	Amer3	APC membrane recruitment 3	chr1	34579693 - 34590944	+	NM_213727; XM_006495820; ENSMUST00000052670; BC070435
17211752	4.88	5.07	0.12	0.09	-1.14	0.047681	0.311594	Arhgef4	Rho guanine nucleotide exchange factor (GEF) 4	chr1	34678188 - 34813309	+	NM_183019; ENSMUST00000047664; ENSMUST00000162599; AK122448; BC139371; BC139397; ENSMUST00000159747
17211774	6.87	6.55	0.11	0.18	1.24	0.048873	0.315026	Plekhb2	pleckstrin homology domain containing, family B (evectins) member 2	chr1	34849959 - 34879585	+	NM_145516; NM_175421; XM_006495898; ENSMUST00000027297; AF189817; AK039771; BC057994; ENSMUST00000156687
17211788	1.62	1.74	0.24	0.29	-1.09	0.643506	0.875179	Gm25634	predicted gene, 25634	chr1	35761602 - 35761706	+	ENSMUST00000082667
17211790	8.49	8.41	0.19	0.05	1.06	0.264004	0.635572	Hs6st1	heparan sulfate 6-O-sulfotransferase 1	chr1	36068400 - 36106446	+	NM_015818; ENSMUST00000088174; AB024566; AK166962; BC052316
17211795	6.59	6.04	0.2	0.14	1.47	0.012976	0.175053	Arid5a	AT rich interactive domain 5A (MRF1-like)	chr1	36307733 - 36324029	+	NM_001172205; NM_001172206; NM_001290726; NM_001290727; NM_145996; NR_033310; XM_006495849; ENSMUST00000097778; ENSMUST00000115029; ENSMUST00000115031; ENSMUST00000115032; ENSMUST00000116629; ENSMUST00000126413; ENSMUST00000137906; ENSMUST00000145179; ENSMUST00000147123; ENSMUST00000150747; AK156622; BC027152; ENSMUST00000124280; AK156934
17211809	3.68	3.53	0.07	0.13	1.1	0.334142	0.693844	Fer1l5	fer-1-like 5 (C. elegans)	chr1	36416888 - 36422110	+	NM_001277076; ENSMUST00000140452; ENSMUST00000179162; KC440916
17211822	8.84	8.18	0.1	0.08	1.59	0.000632	0.05879	Cnnm4	cyclin M4	chr1	36471597 - 36508776	+	NM_033570; ENSMUST00000153128; AF216963; GU390541
17211832	6.43	5.84	0.03	0.16	1.51	0.001983	0.082604	Cnnm3	cyclin M3	chr1	36511867 - 36528237	+	NM_001039551; NM_053186; ENSMUST00000001166; ENSMUST00000097776; ENSMUST00000135100; AF216964; GQ225746
17211844	4.15	3.94	0.03	0.32	1.16	0.812601	0.942922	D430040D24Rik	RIKEN cDNA D430040D24 gene	chr1	36558359 - 36565613	+	ENSMUST00000149224; AK052542
17211848	1.75	1.83	0.15	0.16	-1.06	0.961575	0.988336	Gm24133	predicted gene, 24133	chr1	36663965 - 36664039	+	ENSMUST00000104746
17211850	4.87	4.57	0.17	0.08	1.23	0.055371	0.331495	Cox5b	cytochrome c oxidase subunit Vb	chr1	36691487 - 36693392	+	NM_009942; ENSMUST00000081180
17211857	3.87	4.18	0.2	0.22	-1.24	0.310536	0.676021	4933424G06Rik	RIKEN cDNA 4933424G06 gene	chr1	36714538 - 36757960	+	NR_040290
17211867	4.89	4.69	0.13	0.25	1.15	0.298499	0.666959	Zap70	zeta-chain (TCR) associated protein kinase	chr1	36761850 - 36782818	+	NM_001289612; NM_001289765; NM_001289766; NM_009539; ENSMUST00000027291; AB083210; AB084383; BC029727; U04379; U77667
17211883	2.32	1.89	0.18	0.22	1.35	0.176579	0.542418	n-R5s210	nuclear encoded rRNA 5S 210	chr1	37005439 - 37005557	+	ENSMUST00000177688
17211885	3.99	4.2	0.06	0.16	-1.16	0.307281	0.673298	Vwa3b	von Willebrand factor A domain containing 3B	chr1	37026596 - 37187605	+	XM_006496378; XM_006496380; XM_006496381; XM_006543487; XR_373322; ENSMUST00000027289; ENSMUST00000067178; ENSMUST00000117172; ENSMUST00000162449; ENSMUST00000169057; BC050813; BC147491
17211927	4.3	4.15	0.1	0.03	1.11	0.063162	0.349026	Cnga3	cyclic nucleotide gated channel alpha 3	chr1	37218336 - 37263384	+	NM_001282010; NM_009918; ENSMUST00000027288; BC035272; BC049145
17211939	6.37	5.91	0.09	0.09	1.37	0.002591	0.088331	Inpp4a	inositol polyphosphate-4-phosphatase, type I	chr1	37299865 - 37410736	+	NM_001290797; NM_001290798; NM_001290799; NM_030266; NM_172971; ENSMUST00000027287; ENSMUST00000058307; ENSMUST00000114933; ENSMUST00000132401; ENSMUST00000132615; ENSMUST00000136846; ENSMUST00000137266; ENSMUST00000140264; ENSMUST00000168546; AF317838; AK149414; BC120541; BC144748; XM_006496006; XM_006496007
17211973	6.3	6.13	0.07	0.01	1.12	0.01328	0.176899	Unc50	unc-50 homolog (C. elegans)	chr1	37430170 - 37439124	+	NM_026123; XM_006496219; ENSMUST00000027285; ENSMUST00000114925; ENSMUST00000118059; ENSMUST00000134184; ENSMUST00000144617; AK003273; AY017214; BC019484
17211984	3.96	4.09	0.1	0.17	-1.09	0.571614	0.839282	LOC102637491; 4930556I23Rik	uncharacterized LOC102637491; RIKEN cDNA 4930556I23 gene	chr1	37614259 - 37615372	+	XR_398628; XR_398629; ENSMUST00000160659
17211987	3.97	4.09	0.09	0.25	-1.09	0.682253	0.893565	Lipt1; Gm26805	lipoyltransferase 1; predicted gene, 26805	chr1	37865299 - 37871388	+	XM_006496175; ENSMUST00000181885
17211990	4.01	4.34	0.29	0.15	-1.26	0.165422	0.528443	Lipt1	lipoyltransferase 1	chr1	37871738 - 37877387	+	XM_006496176; XM_006496177; ENSMUST00000041621; NM_001037918; XM_006496175; BC019519
17211998	5.28	5.16	0.12	0.17	1.09	0.092254	0.412423	Gm6238; Mrpl30	predicted pseudogene 6238; mitochondrial ribosomal protein L30	chr1	37890477 - 37898535	+	ENSMUST00000027256
17212009	2.25	2.81	0.12	0.3	-1.48	0.15978	0.52166	LOC102643266; Gm15457	uncharacterized LOC102643266; predicted gene 15457	chr1	37933596 - 37954136	+	XR_398630; ENSMUST00000129513
17212016	2.78	2.89	0.17	0.22	-1.08	0.951583	0.98686	Gm23409	predicted gene, 23409	chr1	37973967 - 37974203	+	ENSMUST00000158516
17212018	9.34	9.21	0.05	0.02	1.1	0.009599	0.154187	Eif5b	eukaryotic translation initiation factor 5B	chr1	37998010 - 38055579	+	NM_198303; ENSMUST00000027252; BC055393; BC103806
17212045	3.41	3.21	0.07	0.29	1.15	0.82723	0.949339	Gm5099	predicted gene 5099	chr1	38158227 - 38159889	+	XR_398633; AK133094
17212049	2.68	2.76	0.19	0.48	-1.06	0.497745	0.803048	LOC102638318; Gm16150	uncharacterized LOC102638318; predicted gene 16150	chr1	38235420 - 38246666	+	XR_398640; ENSMUST00000133299
17212057	2.92	2.59	0.34	0.18	1.26	0.374964	0.726371	Gm16151	predicted gene 16151	chr1	38307902 - 38311930	+	ENSMUST00000129696
17212061	3.43	3.37	0.09	0.12	1.04	0.922656	0.979039	Gm16152; LOC102638209	predicted gene 16152; uncharacterized LOC102638209	chr1	38384949 - 38393974	+	ENSMUST00000131663; ENSMUST00000143261; AK040668; XR_373338
17212069	3.72	3.93	0.2	0.07	-1.16	0.17761	0.54418	Nms	neuromedin S	chr1	38939149 - 38950278	+	NM_001011684; ENSMUST00000088029; ENSMUST00000160214; AB164466; BC138922
17212080	8.68	8.62	0.08	0.03	1.04	0.337022	0.696096	Pdcl3	phosducin-like 3	chr1	38987814 - 38997236	+	NM_026850; ENSMUST00000027247; AF110512; AK168509; BC005601
17212087	4.45	4.71	0.09	0.2	-1.2	0.117298	0.45777	Npas2	neuronal PAS domain protein 2	chr1	39193731 - 39363240	+	NM_008719; ENSMUST00000056815; BC109166; U77969
17212114	7.08	6.92	0.04	0.14	1.12	0.119993	0.462862	Rpl31; Rpl31-ps12	ribosomal protein L31; ribosomal protein L31, pseudogene 1 2	chr1	39367851 - 39372012	+	NM_001252218; NM_001252219; NM_053257; ENSMUST00000086535; ENSMUST00000178079; ENSMUST00000179954
17212121	5.01	5.04	0.16	0.12	-1.02	0.643808	0.875239	Gm24826	predicted gene, 24826	chr1	39519533 - 39519746	+	ENSMUST00000083695
17212123	8.2	8.01	0.04	0.14	1.14	0.046056	0.30677	Cnot11	CCR4-NOT transcription complex, subunit 11	chr1	39534992 - 39546889	+	NM_028043; ENSMUST00000003219; ENSMUST00000160145; ENSMUST00000161515; AK162118; BC049091; BC050812
17212135	4.11	3.8	0.37	0.18	1.24	0.505332	0.807632	D930019O06Rik	RIKEN cDNA D930019O06	chr1	39650176 - 39657390	+	ENSMUST00000181841; AK086303; XR_373349
17212138	7.82	7.81	0.04	0.07	1.01	0.853817	0.959529	Map4k4	mitogen-activated protein kinase kinase kinase kinase 4	chr1	39900913 - 40026310	+	NM_001252200; NM_001252201; NM_001252202; NM_008696; ENSMUST00000163854; ENSMUST00000168431; BC141109; BC145390; BC145391; U88984
17212174	3.21	3.42	0.34	0.18	-1.15	0.407393	0.747361	Il1r2	interleukin 1 receptor, type II	chr1	40084768 - 40125225	+	NM_010555; XM_006495726; ENSMUST00000027243; CT010182; BC032962
17212185	3.14	3.47	0.21	0.27	-1.26	0.365965	0.720065	Il1r1	interleukin 1 receptor, type I	chr1	40225080 - 40316198	+	NM_001123382; NM_008362; ENSMUST00000027241; ENSMUST00000114795; M20658; BC109135
17212199	2.76	2.81	0.13	0.11	-1.04	0.750821	0.9199	Il1rl2	interleukin 1 receptor-like 2	chr1	40324627 - 40365471	+	NM_133193; XM_006495608; XM_006495609; XM_006495610; XM_006495611; ENSMUST00000095020; AF284433; AK085780; BC117797; AK054530
17212211	2.79	2.81	0.08	0.12	-1.01	0.561448	0.834801	Il1rl1	interleukin 1 receptor-like 1	chr1	40429570 - 40465415	+	NM_001025602; NM_010743; ENSMUST00000053043; ENSMUST00000097772; ENSMUST00000173514; BC051445; D13695; M24843; NM_001294171; ENSMUST00000174335
17212229	3.3	3.09	0.14	0.05	1.16	0.101823	0.430844	Il18r1	interleukin 18 receptor 1	chr1	40465552 - 40500854	+	NM_001161842; NM_001161843; NM_008365; XM_006495729; XM_006495731; ENSMUST00000087983; ENSMUST00000108044; ENSMUST00000167723; AK087129; BC023240; U43673; BC020296; AK170705
17212252	3.56	3.65	0.14	0.12	-1.06	0.945133	0.985274	Il18rap	interleukin 18 receptor accessory protein	chr1	40515362 - 40551705	+	NM_010553; XM_006495711; ENSMUST00000027237; ENSMUST00000163057; AF077347; AK137541; BC120598; BC120600; ENSMUST00000159724; AK053176
17212269	3.13	3.29	0.06	0.16	-1.12	0.382371	0.731024	Slc9a4	solute carrier family 9 (sodium/hydrogen exchanger), member 4	chr1	40580227 - 40630731	+	NM_177084; XM_006495626; ENSMUST00000027233; BC120543; XM_006495625
17212284	2.33	2.2	0.27	0.14	1.1	0.529583	0.820396			chr1	40609745 - 40609835	+
17212286	3.36	3.26	0.08	0.21	1.07	0.735925	0.913718	Slc9a2	solute carrier family 9 (sodium/hydrogen exchanger), member 2	chr1	40681712 - 40768885	+	NM_001033289; ENSMUST00000027231; AK138779; BC103685; BC104737
17212301	4.63	4.61	0.11	0.22	1.01	0.906475	0.97361	Tmem182	transmembrane protein 182	chr1	40805601 - 40855267	+	NM_001081198; XM_006496124; ENSMUST00000114765; BC147440; BC147458; BC147740; BC147743
17212309	2.9	2.76	0.25	0.18	1.1	0.234499	0.607608	Gm9915	predicted gene 9915	chr1	42229726 - 42231108	+	ENSMUST00000066196; AK048997
17212313	4.04	3.94	0.03	0.27	1.07	0.761661	0.924034	Pou3f3	POU domain, class 3, transcription factor 3	chr1	42697146 - 42700210	+	NM_008900; ENSMUST00000054883
17212316	2.36	2.51	0.21	0.23	-1.11	0.794224	0.936689	2900092D14Rik; Pou3f3	RIKEN cDNA 2900092D14 gene; POU domain, class 3, transcription factor 3	chr1	42700336 - 42703176	+	NR_027891; ENSMUST00000054883
17212318	7.26	7.22	0.03	0.09	1.03	0.257408	0.628414	Mrps9	mitochondrial ribosomal protein S9	chr1	42851233 - 42905683	+	AK144656; BC116437; NM_023514; ENSMUST00000057208; XM_006496257; BC022587; BC083159
17212334	3.09	2.82	0.2	0.08	1.21	0.211006	0.58289	Gpr45	G protein-coupled receptor 45	chr1	42952872 - 43035449	+	NM_053107; ENSMUST00000179766; AK035091
17212341	1.43	1.33	0.3	0.19	1.08	0.473168	0.787936	Gm24001	predicted gene, 24001	chr1	43036845 - 43036929	+	ENSMUST00000158463
17212343	2.98	2.87	0.02	0.19	1.08	0.934801	0.982393	8430432A02Rik	RIKEN cDNA 8430432A02 gene	chr1	43092588 - 43093835	+	ENSMUST00000039080; AK018453
17212346	6.71	6.48	0.21	0.15	1.18	0.530215	0.820677	AI597479	expressed sequence AI597479	chr1	43098710 - 43115947	+	NM_133818; ENSMUST00000010434; BC006931
17212353	12.03	12.01	0.02	0.08	1.01	0.608009	0.857394	LOC102642233; Gm6344; LOC100503055; Gm12508; Gm14036; Gm13841; Gm8210; Gm15454; Rpl29; Gm10913; Rpl29-ps2; Gm3550; Gm13586; Gm5561; Gm11449; Gm12447; Gm13921; 4931440P22Rik; LOC102640679	60S ribosomal protein L29-like; predicted gene 6344; predicted gene 12508; predicted gene 14036; predicted gene 13841; predicted pseudogene 8210; predicted gene 15454; ribosomal protein L29; predicted pseudogene 10913; ribosomal protein L29, pseudogene 2; predicted gene 3550; predicted gene 13586; predicted gene 5561; predicted gene 11449; predicted gene 12447; predicted gene 13921; RIKEN cDNA 49…	chr1	43189127 - 43189773	+	XM_006543542; ENSMUST00000075962; ENSMUST00000098994; ENSMUST00000118248; ENSMUST00000118829; ENSMUST00000178557; ENSMUST00000179718; BC002062; BC082292; BC094039; BC096575; L08651; NM_009082; XM_006511659; XM_006511660; XM_006543303; ENSMUST00000059802; ENSMUST00000086508; ENSMUST00000105038; ENSMUST00000121282; ENSMUST00000121784; ENSMUST00000133732; ENSMUST00000150576; ENSMUST00000178932; AK14…
17212355	6.14	6.46	0.01	0.14	-1.25	0.014563	0.18281	Nck2	non-catalytic region of tyrosine kinase adaptor protein 2	chr1	43445751 - 43570518	+	NM_010879; ENSMUST00000086421; ENSMUST00000124817; ENSMUST00000136648; AK014772; AK040577; BC011071; BC034255
17212364	3.7	3.59	0.01	0.15	1.08	0.312936	0.677736	1500015O10Rik	RIKEN cDNA 1500015O10 gene	chr1	43730602 - 43742578	+	NM_024283; ENSMUST00000027217; BC002254
17212371	2.52	2.35	0.25	0.18	1.12	0.140048	0.493294	Gm26352	predicted gene, 26352	chr1	43902928 - 43903052	+	ENSMUST00000158223
17212373	8.41	8.3	0.04	0.07	1.08	0.194561	0.564405	Tpp2	tripeptidyl peptidase II	chr1	43934002 - 44002999	+	NM_009418; ENSMUST00000087933; BC011275; BC058239; X81323
17212406	4.25	4.85	0.19	0.29	-1.51	0.049109	0.3156	Bivm	basic, immunoglobulin-like variable motif containing	chr1	44118957 - 44144771	+	NM_144558; XM_006495998; ENSMUST00000035991; ENSMUST00000114709; AF411386; BC082584
17212423	6.42	6.06	0.17	0.1	1.29	0.036049	0.2756	Ercc5	excision repair cross-complementing rodent repair deficiency, complementation group 5	chr1	44147744 - 44181260	+	NM_011729; XM_006495890; ENSMUST00000027214; ENSMUST00000131177; ENSMUST00000137380; AK038822; BC060659; BC141070; D16306; U40796
17212442	6.34	6.1	0.25	0.24	1.19	0.517225	0.814921	Gulp1	GULP, engulfment adaptor PTB domain containing 1	chr1	44551511 - 44796836	+	ENSMUST00000160854; ENSMUST00000161066; ENSMUST00000161793; ENSMUST00000162600; AK017798; BC032154; ENSMUST00000074525; NM_028450; ENSMUST00000159555
17212461	4.04	4.1	0.17	0.17	-1.04	0.958321	0.987956	Col3a1	collagen, type III, alpha 1	chr1	45311538 - 45349706	+	NM_009930; ENSMUST00000087883; BC043089; BC052398; BC058724
17212514	4.3	4.59	0.16	0.32	-1.22	0.310468	0.676001	Gm23974	predicted gene, 23974	chr1	45746895 - 45747025	+	ENSMUST00000083321
17212516	2.44	3.19	0.35	0.14	-1.68	0.029811	0.253486	Gm23984	predicted gene, 23984	chr1	45772962 - 45773164	+	ENSMUST00000157139
17212518	8.71	8.67	0.1	0.14	1.03	0.922002	0.978755	Wdr75	WD repeat domain 75	chr1	45795166 - 45823619	+	NM_028599; XM_006496307; ENSMUST00000027139; ENSMUST00000143737; ENSMUST00000154436; AK004869; BC117880; BC117881
17212546	4.61	4.19	0.31	0.02	1.34	0.072526	0.369897	Rpl23a-ps1; Gm8290	ribosomal protein 23A, pseudogene 1; predicted gene 8290	chr1	45981548 - 45982015	+	ENSMUST00000085632; XM_001002269
17212548	2.99	2.76	0.21	0.17	1.17	0.538314	0.823867	Dnah7b; Dnah7c	dynein, axonemal, heavy chain 7B; dynein, axonemal, heavy chain 7C	chr1	46066738 - 46373550	+	NM_001160386; XM_006495929; ENSMUST00000069293
17212619	1.45	1.64	0.13	0.14	-1.14	0.206768	0.578642	Dnah7c	dynein, axonemal, heavy chain 7C	chr1	46421053 - 46807470	+	XM_006496386; XM_006543572
17212686	2.14	2.21	0.29	0.03	-1.05	0.669466	0.887268	Gm22693	predicted gene, 22693	chr1	49095444 - 49095885	+	ENSMUST00000175049
17212688	2.4	2.1	0.31	0.08	1.23	0.533072	0.82201	C230029F24Rik	RIKEN cDNA C230029F24 gene	chr1	49244616 - 49340431	+	XR_399126; ENSMUST00000056879; AK082253
17212694	2.83	2.35	0.11	0.27	1.4	0.125923	0.472337	Gm25843	predicted gene, 25843	chr1	50559762 - 50560075	+	ENSMUST00000122582
17212696	3.5	3.52	0.09	0.08	-1.02	0.158945	0.52046	Tmeff2	transmembrane protein with EGF-like and two follistatin-like domains 2	chr1	50900647 - 51187270	+	NM_019790; ENSMUST00000081851; ENSMUST00000114565; AK030053; BC034850; XM_006496166; AB017270; ENSMUST00000139157
17212719	3.3	3.52	0.2	0.31	-1.17	0.828037	0.949724	Sdpr	serum deprivation response	chr1	51289126 - 51302960	+	NM_138741; ENSMUST00000051572; BC020008; BC027005
17212724	2.41	2.3	0.42	0.32	1.08	0.560409	0.834092	Stat4	signal transducer and activator of transcription 4	chr1	51987148 - 52107188	+	NM_011487; ENSMUST00000027277; BC098499; U06923; U09351; XM_006495814; ENSMUST00000168302; AK132675
17212750	5.51	5.19	0.19	0.43	1.25	0.159394	0.521039	Stat1	signal transducer and activator of transcription 1	chr1	52119438 - 52161865	+	NM_001205313; NM_001205314; NM_009283; ENSMUST00000070968; BC004808; U06924; AK088874
17212778	4.66	4.56	0.06	0.09	1.07	0.173577	0.539253	Tmem194b	transmembrane protein 194B	chr1	52630705 - 52651919	+	NM_001142647; NR_024590; XM_006495936; ENSMUST00000165859; BC028796; BC094370; AK170577
17212792	6.88	6.84	0.05	0.09	1.03	0.167556	0.531369	Hibch	3-hydroxyisobutyryl-Coenzyme A hydrolase	chr1	52845013 - 52920986	+	NM_146108; ENSMUST00000044478; ENSMUST00000159352; ENSMUST00000159431; ENSMUST00000161125; BC026437
17212813	1.86	1.89	0.26	0.05	-1.03	0.507138	0.809055	Mstn	myostatin	chr1	53061663 - 53068079	+	NM_010834; ENSMUST00000027269; BC103676; BC103677; BC103678; BC105674; U84005
17212819	1.87	1.97	0.61	0.23	-1.07	0.944262	0.985009	Gm24349	predicted gene, 24349	chr1	53100050 - 53100150	+	ENSMUST00000158709
17212821	5.8	5.54	0.04	0.04	1.2	0.001505	0.075432	Ormdl1	ORM1-like 1 (S. cerevisiae)	chr1	53297095 - 53310309	+	NM_145517; ENSMUST00000027266; AK077562; BC012315; BC023695; BC025572; ENSMUST00000135746
17212828	6.35	6.4	0.11	0.16	-1.03	0.501478	0.805907	Osgepl1	O-sialoglycoprotein endopeptidase-like 1	chr1	53313624 - 53326343	+	NM_001285839; NR_104360; NR_104361; XM_006496290; ENSMUST00000027265; ENSMUST00000114484; ENSMUST00000135614; ENSMUST00000135786; ENSMUST00000151296; AK045669; BC058172; ENSMUST00000150115; ENSMUST00000153939; AK137402; BC051211
17212840	3.9	3.39	0.23	0.3	1.43	0.198326	0.569488	Ccdc150	coiled-coil domain containing 150	chr1	54250683 - 54368727	+	XM_006496337; XM_006496340; ENSMUST00000159682; ENSMUST00000160472; ENSMUST00000161988; ENSMUST00000163072; AK019675; BC145597; NM_030025; ENSMUST00000027128
17212872	1.65	1.75	0.2	0.29	-1.07	0.944478	0.985115	Gm24053	predicted gene, 24053	chr1	54769218 - 54769322	+	ENSMUST00000158620
17212874	6.75	6.8	0.05	0.02	-1.03	0.327179	0.688933	Coq10b	coenzyme Q10 homolog B (S. cerevisiae)	chr1	55052770 - 55072702	+	NM_001039710; NM_026424; ENSMUST00000027125; ENSMUST00000087617; BC062129
17212882	7.9	7.92	0.14	0.03	-1.01	0.578507	0.843304	Hspe1	heat shock protein 1 (chaperonin 10)	chr1	55088132 - 55091317	+	NM_008303; ENSMUST00000075242; BC024385; BC099385
17212888	7.18	6.86	0.15	0.15	1.24	0.060449	0.343021	Mob4	MOB family member 4, phocein	chr1	55131231 - 55154899	+	ENSMUST00000027122; ENSMUST00000161122; ENSMUST00000162553; ENSMUST00000162930; NM_025283; ENSMUST00000162364; BC037499; BC058168; XM_006495791; ENSMUST00000159311
17212900	3.23	3.05	0.3	0.32	1.13	0.889856	0.969524	Gm10561	predicted gene 10561	chr1	55226251 - 55235622	+	ENSMUST00000181563; AK135004
17212904	5.82	5.89	0.1	0.15	-1.05	0.42982	0.761381	Mars2	methionine-tRNA synthetase 2 (mitochondrial)	chr1	55237177 - 55240058	+	NM_175439; ENSMUST00000061334; BC099669; BC132343; BC137739
17212908	2.76	3.26	0.12	0.24	-1.41	0.07701	0.379729	Plcl1	phospholipase C-like 1	chr1	55405946 - 55754285	+	NM_001114663; XM_006495945; ENSMUST00000042986; AK048715
17212916	3.17	3.17	0.06	0.07	1	0.697784	0.899665	9130227L01Rik	RIKEN cDNA 9130227L01 gene	chr1	55931241 - 55972098	+	NR_045837; AK033706
17212923	4.21	4.29	0.13	0.09	-1.05	0.265857	0.637688	9130024F11Rik; LOC102636041	RIKEN cDNA 9130024F11 gene; uncharacterized LOC102636041	chr1	56971469 - 57042515	+	NR_024325; XR_399338; ENSMUST00000135238; AK046727
17212931	6.1	5.7	0.09	0.36	1.31	0.200507	0.57227	1700066M21Rik	RIKEN cDNA 1700066M21 gene	chr1	57377620 - 57385423	+	NM_028546; XR_373264; ENSMUST00000042734
17212935	6.48	7.16	0.19	0.2	-1.6	0.025592	0.236172	9430016H08Rik	RIKEN cDNA 9430016H08 gene	chr1	57406328 - 57417953	+	NM_001081181; ENSMUST00000027114; BC024945; BC071241
17212945	3.97	3.62	0.14	0.15	1.28	0.04181	0.294844	Gm24014	predicted gene, 24014	chr1	57467870 - 57468026	+	ENSMUST00000157728
17212947	5.28	5.22	0.05	0.1	1.05	0.412881	0.750294	Spats2l	spermatogenesis associated, serine-rich 2-like	chr1	57774162 - 57948397	+	NM_001164566; NM_144882; XM_006496210; XM_006496214; ENSMUST00000163239; ENSMUST00000164302; ENSMUST00000167085; ENSMUST00000167971; ENSMUST00000169772; ENSMUST00000170139; ENSMUST00000172068; ENSMUST00000172287; BC014764; BC021879; ENSMUST00000171699
17212968	2.68	2.52	0.05	0.04	1.11	0.014509	0.182601			chr1	57865739 - 57865840	+
17212970	6.29	6.46	0.09	0.08	-1.12	0.018318	0.203474	Sgol2	shugoshin-like 2 (S. pombe)	chr1	57985340 - 58026277	+	NM_001177867; NM_199007; ENSMUST00000027202; BC052742
17212982	4.06	3.87	0.15	0.18	1.14	0.531553	0.82087	Aox1	aldehyde oxidase 1	chr1	58029931 - 58106413	+	NM_009676; ENSMUST00000001027; AB017482; AF076216; BC026132; XM_006495630; ENSMUST00000160168; AK137697
17213021	3.8	3.71	0.05	0.07	1.06	0.070684	0.364901	Aox3	aldehyde oxidase 3	chr1	58113136 - 58200698	+	NM_023617; ENSMUST00000040999; AF172276; AY347569; AY347570; BC138876
17213060	2.74	2.82	0.27	0.09	-1.05	0.590551	0.849148	Aox4	aldehyde oxidase 4	chr1	58210397 - 58268597	+	NM_023631; ENSMUST00000040442; ENSMUST00000161833; AF233581; AK160953; BC117975; BC117976
17213101	3.65	3.74	0.28	0.28	-1.07	0.713438	0.905497	Aox2	aldehyde oxidase 2	chr1	58278326 - 58379264	+	NM_001008419; XM_006495829; ENSMUST00000114366; AY187018; AY665589; BC150826
17213139	10.58	10.27	0.1	0.04	1.24	0.016803	0.194573	Bzw1	basic leucine zipper and W2 domains 1	chr1	58393136 - 58406549	+	NM_025824; XM_006496197; ENSMUST00000050552; BC005466; BC028865
17213153	6.71	7.13	0.08	0.04	-1.34	0.002042	0.08272	Nif3l1	Ngg1 interacting factor 3-like 1 (S. pombe)	chr1	58445151 - 58481816	+	NM_022988; XM_006496186; ENSMUST00000087521; ENSMUST00000171597; AF284439; AK003978; AK076788; BC065163; BC089475; ENSMUST00000114337
17213166	4.37	3.95	0.07	0.09	1.34	0.002071	0.08281	Gm15834	predicted gene 15834	chr1	58505148 - 58523230	+	ENSMUST00000129740; ENSMUST00000139825; ENSMUST00000160947; AK053027; AK138448; AK144771; XR_399340
17213179	5.7	5.57	0.2	0.2	1.09	0.661399	0.883163	Ndufb3	NADH dehydrogenase (ubiquinone) 1 beta subcomplex 3	chr1	58586384 - 58595964	+	NM_025597; ENSMUST00000027193; BC036989
17213185	9	8.97	0.05	0.14	1.02	0.623616	0.865605	Gm6917; Gm6901; Gm5792; Cbx3	predicted gene 6917; predicted gene 6901; predicted pseudogene 5792; chromobox 3	chr1	58646608 - 58648317	+	ENSMUST00000081455; NM_007624; ENSMUST00000031862; ENSMUST00000094623; ENSMUST00000181108; BC018354; BC059831; BC108370; BC110376; XM_893413; ENSMUST00000114445; ENSMUST00000114446; ENSMUST00000153699
17213189	1.78	1.6	0.28	0.38	1.13	0.676975	0.89068	Gm20257	caspase 8 pseudogene	chr1	58652641 - 58655831	+	NR_045007
17213192	3.93	3.93	0.13	0.07	1	0.407634	0.747444	Cflar	CASP8 and FADD-like apoptosis regulator	chr1	58711508 - 58758884	+	NM_001289704; NM_001293804; NM_001293805; NM_009805; NM_207653; ENSMUST00000056409; ENSMUST00000069333; ENSMUST00000097722; ENSMUST00000114309; ENSMUST00000114313; ENSMUST00000140940; AK152515; AK161120; BC029223; BC085105; U97076
17213213	4.07	4.45	0.23	0.06	-1.3	0.024192	0.231234	Casp8	caspase 8	chr1	58795374 - 58847503	+	NM_001080126; NM_001277926; NM_009812; XM_006495634; ENSMUST00000027189; ENSMUST00000165549; AF067834; BC006737; BC049955; CT010166
17213226	5.58	5.4	0.16	0.16	1.13	0.569548	0.838282	Stradb	STE20-related kinase adaptor beta	chr1	58973522 - 58995715	+	ENSMUST00000114296; AK086974; BC055814; ENSMUST00000027185; ENSMUST00000153990; NM_172656; XR_373251; ENSMUST00000123301; AB057666; AB057667; AK140272; BC060956; ENSMUST00000123965; ENSMUST00000147637; AK036678; AK044340
17213244	1.57	1.4	0.09	0.6	1.13	0.829235	0.950316	Gm25502	predicted gene, 25502	chr1	59070988 - 59071118	+	ENSMUST00000104428
17213246	3.54	3.74	0.27	0.14	-1.15	0.273533	0.644601	Cdk15	cyclin-dependent kinase 15	chr1	59256906 - 59352993	+	NM_001033373; ENSMUST00000114248; ENSMUST00000160662; ENSMUST00000162906; AK042881; BC147314; BC147315; BC147758; BC147763; BC172036
17213265	5.54	5.24	0.15	0.12	1.24	0.043799	0.300513	Fzd7	frizzled homolog 7 (Drosophila)	chr1	59482147 - 59486955	+	NM_008057; ENSMUST00000114246; U43320; BC063077
17213270	4.19	4.2	0.05	0.16	-1.01	0.973977	0.991837	Gm973	predicted gene 973	chr1	59516264 - 59634509	+	NM_001013771; XM_006496098; XM_006496105; XM_006496106; XM_006496109; ENSMUST00000114243; BC072561
17213293	1.95	2.24	0.2	0.36	-1.23	0.123104	0.468443	Gm24545	predicted gene, 24545	chr1	59626580 - 59626664	+	ENSMUST00000158651
17213295	9.95	10.22	0.09	0.05	-1.21	0.017547	0.198844	Nop58	NOP58 ribonucleoprotein	chr1	59685006 - 59712124	+	NM_018868; XM_006496149; ENSMUST00000027174; AF053232; BC076604; BC085135
17213313	6.07	5.45	0.19	0.32	1.54	0.031033	0.258212	Snord70	small nucleolar RNA, C/D box 70	chr1	59691934 - 59692020	+	NR_028554; ENSMUST00000104157
17213315	5.15	5.36	0.14	0.11	-1.15	0.068351	0.359763	Gm26293	predicted gene, 26293	chr1	59692509 - 59692592	+	ENSMUST00000104170
17213317	1.99	2.41	0.17	0.25	-1.33	0.073555	0.372808	Gm26287	predicted gene, 26287	chr1	59704258 - 59704338	+	ENSMUST00000158887
17213319	6.59	6.29	0.17	0.46	1.23	0.299409	0.66748	Snord11	small nucleolar RNA, C/D box 11	chr1	59704790 - 59704873	+	NR_028521; ENSMUST00000158468
17213321	8.71	9.24	0.03	0.07	-1.44	0.000251	0.043678	Bmpr2	bone morphogenetic protein receptor, type II (serine/threonine kinase)	chr1	59764637 - 59870859	+	NM_007561; ENSMUST00000087435; AF003942; U78048; AK149385
17213336	5.89	6.68	0.15	0.13	-1.72	0.002036	0.08272	Bmpr2	bone morphogenetic protein receptor, type II (serine/threonine kinase)	chr1	59876896 - 59877616	+	NM_007561; ENSMUST00000087435; AK138535
17213338	8.06	8.07	0.04	0.04	-1	0.948865	0.986143	Fam117b	family with sequence similarity 117, member B	chr1	59913006 - 59985346	+	NM_001037725; ENSMUST00000036540
17213349	5.26	5.66	0.12	0.19	-1.31	0.029606	0.252299	Carf	calcium response factor	chr1	60098264 - 60151034	+	NM_001285463; NM_001285473; NM_139150; ENSMUST00000027171; ENSMUST00000130075; ENSMUST00000180952; AF454947; BC138644; BC138645; EU170502; NR_104344; EU170503
17213369	5.65	6.19	0.17	0.3	-1.45	0.199524	0.571083	Nbeal1	neurobeachin like 1	chr1	60180599 - 60338328	+	NM_173444; XM_006496031; XM_006496032; XM_006496035; ENSMUST00000035569; ENSMUST00000160834; ENSMUST00000162291; BC060141
17213428	6.97	7.13	0.13	0.19	-1.11	0.41355	0.750606	Cyp20a1	cytochrome P450, family 20, subfamily a, polypeptide 1	chr1	60343323 - 60388060	+	NM_030013; ENSMUST00000060608; ENSMUST00000114202; ENSMUST00000148443; AK020848; BC049147
17213446	6.64	6.61	0.16	0.12	1.02	0.749834	0.919586	Abi2	abl-interactor 2	chr1	60409619 - 60481163	+	NM_001198570; NM_001198571; NM_198127; ENSMUST00000052332; BC056345; BC079545; BC079646
17213462	3.99	3.96	0.03	0.07	1.02	0.255735	0.626828	Cd28	CD28 antigen	chr1	60716800 - 60773359	+	NM_007642; ENSMUST00000027165; ENSMUST00000132833; M34563; BC064058
17213473	2.88	2.86	0.24	0.05	1.02	0.247112	0.61923	2310016D23Rik	RIKEN cDNA 2310016D23 gene	chr1	60778843 - 60803790	+	XR_373437; ENSMUST00000130082; AK009383
17213478	2.44	2.49	0.4	0.07	-1.03	0.611617	0.859043	Ctla4	cytotoxic T-lymphocyte-associated protein 4	chr1	60887000 - 60915832	+	NM_001281976; NM_009843; ENSMUST00000027164; ENSMUST00000097720; BC042741; BC052683; ENSMUST00000124816
17213490	3.46	3.21	0.26	0.16	1.19	0.385541	0.733101	Icos	inducible T cell co-stimulator	chr1	60977914 - 61000320	+	NM_017480; XM_006496140; ENSMUST00000027162; ENSMUST00000102827; AB023132; AF257230; BC034852
17213499	1.89	1.91	0.22	0.11	-1.01	0.513922	0.813331	LOC102638129; Gm11587	uncharacterized LOC102638129; predicted gene 11587	chr1	61306636 - 61307746	+	XR_399352; ENSMUST00000128274; AK135711
17213503	4.45	4.31	0.19	0.23	1.1	0.815048	0.944232	9530026F06Rik	RIKEN cDNA 9530026F06 gene	chr1	61378432 - 61395904	+	NR_040483; ENSMUST00000141000
17213509	1.66	1.68	0.1	0.11	-1.01	0.655331	0.880317	Gm11588	predicted gene 11588	chr1	61440101 - 61469475	+	ENSMUST00000141758
17213513	2.08	1.66	0.2	0.36	1.34	0.394256	0.73873	Gm25839	predicted gene, 25839	chr1	61470441 - 61470543	+	ENSMUST00000158921
17213515	4.33	4.25	0.22	0.15	1.06	0.438724	0.767388	Pard3b	par-3 family cell polarity regulator beta	chr1	61638824 - 62642284	+	NM_001081050; ENSMUST00000046673; ENSMUST00000075374; ENSMUST00000094906; AK141451
17213548	5.57	5.67	0.07	0.11	-1.07	0.252181	0.623302	Nrp2	neuropilin 2	chr1	62703285 - 62818695	+	NM_001077403; NM_001077404; NM_001077405; NM_001077406; NM_001077407; NM_010939; ENSMUST00000027112; ENSMUST00000063594; ENSMUST00000075144; ENSMUST00000102822; ENSMUST00000114157; AF483506; AF483507; ENSMUST00000114155
17213570	3.03	3.13	0.14	0.41	-1.07	0.866194	0.963301	Gm24942	predicted gene, 24942	chr1	63032706 - 63032819	+	ENSMUST00000158328
17213572	3.67	3.59	0.12	0.16	1.05	0.561563	0.834801	Ino80dos	INO80 complex subunit D, opposite strand	chr1	63114471 - 63158295	+	NR_045914; NR_045915; ENSMUST00000138611
17213578	3.17	3.79	0.3	0.28	-1.54	0.029356	0.251735			chr1	63115750 - 63117702	+
17213580	11.13	11.13	0.04	0.04	-1	0.542971	0.825824	Eef1b2	eukaryotic translation elongation factor 1 beta 2	chr1	63176825 - 63180486	+	NM_018796; ENSMUST00000027108; ENSMUST00000126795; ENSMUST00000129339; ENSMUST00000135877; ENSMUST00000142062; ENSMUST00000148553; ENSMUST00000174890; AF029844; BC003899; BC023139
17213591	4.19	3.9	0.32	0.15	1.21	0.245091	0.617736	Gm26457	predicted gene, 26457	chr1	63178680 - 63178752	+	ENSMUST00000082678
17213593	4.35	4.21	0.31	0.32	1.1	0.313677	0.678192	Snora41	small nucleolar RNA, H/ACA box 41	chr1	63179004 - 63179135	+	NR_028558; ENSMUST00000082668
17213595	4.7	5.06	0.25	0.3	-1.28	0.248173	0.619809	Zdbf2; Gm11607	zinc finger, DBF-type containing 2; predicted gene 11607	chr1	63200313 - 63207614	+	NM_001285936; NM_001285937; ENSMUST00000141027
17213598	5.11	5.18	0.16	0.09	-1.05	0.193947	0.563723	Zdbf2	zinc finger, DBF-type containing 2	chr1	63273265 - 63314576	+	NM_001267872; NM_001285936; NM_001285937; NM_028673; ENSMUST00000029025; ENSMUST00000114132; ENSMUST00000126932; AK132808
17213608	5.14	5.16	0.24	0.31	-1.01	0.313579	0.678192	Adam23	a disintegrin and metallopeptidase domain 23	chr1	63445891 - 63596515	+	NM_001177600; NM_011780; ENSMUST00000087374; ENSMUST00000097717; ENSMUST00000114101; ENSMUST00000114103; ENSMUST00000114107; ENSMUST00000182642; AB009673; AK029301; AK034022; XM_006495971
17213645	5.5	5.92	0.11	0.19	-1.33	0.017848	0.200573	Fastkd2	FAST kinase domains 2	chr1	63730614 - 63754655	+	NM_172422; XM_006496312; ENSMUST00000027103; ENSMUST00000128621; AK167714; BC008271; BC057208; BC080813; AK129251; ENSMUST00000148758
17213663	3.14	3.24	0.17	0.03	-1.07	0.966779	0.989748	Gm13749	predicted gene 13749	chr1	63964727 - 63968999	+	NR_027824; ENSMUST00000133244
17213666	2.69	2.21	0.23	0.18	1.39	0.049615	0.317137	Gm26649	predicted gene, 26649	chr1	64029463 - 64032927	+	ENSMUST00000181595
17213669	2.42	2.51	0.2	0.16	-1.06	0.516799	0.814921	LOC102639767; Gm13748	uncharacterized LOC102639767; predicted gene 13748	chr1	64078654 - 64090782	+	XR_373466; ENSMUST00000149820
17213674	4.89	4.84	0.08	0.31	1.03	0.810961	0.942317	Gm25748	predicted gene, 25748	chr1	64396334 - 64396403	+	ENSMUST00000175487
17213676	6.81	6.62	0.16	0.12	1.14	0.139775	0.492699	Creb1	cAMP responsive element binding protein 1	chr1	64532804 - 64604548	+	NM_001037726; NM_009952; NM_133828; ENSMUST00000049932; ENSMUST00000087366; ENSMUST00000171164; AF448507; AK079223; BC021649; M95106; U46027; AF448508; AK042595
17213687	8.25	7.9	0.01	0.14	1.27	0.008759	0.149288	Ccnyl1; Gm16464	cyclin Y-like 1; predicted gene 16464	chr1	64690455 - 64725644	+	NM_001097644; XM_006495953; ENSMUST00000094898; ENSMUST00000114077; AK132782; ENSMUST00000117815
17213702	7.73	7.19	0.15	0.13	1.46	0.015385	0.18747	Pikfyve	phosphoinositide kinase, FYVE finger containing	chr1	65186685 - 65278696	+	NM_011086; ENSMUST00000081154; ENSMUST00000097707; AF102777; AK143565; AK165350
17213747	3.51	3.51	0.02	0.15	1	0.461778	0.782463	Pth2r	parathyroid hormone 2 receptor	chr1	65282056 - 65389244	+	NM_139270; XM_006495843; ENSMUST00000027083; ENSMUST00000140190; AF332077; AF332078
17213765	1.35	1.24	0.13	0.03	1.08	0.521268	0.816705	Crygf	crystallin, gamma F	chr1	65926522 - 65928307	+	NM_027010; ENSMUST00000027082; ENSMUST00000114027; BC056453
17213770	4.26	3.91	0.27	0.1	1.27	0.218993	0.591419	Map2; A730034C02	microtubule-associated protein 2; uncharacterized protein A730034C02	chr1	66175273 - 66442583	+	NM_008632; ENSMUST00000024639; ENSMUST00000077355; ENSMUST00000114012; ENSMUST00000114013; ENSMUST00000114015; ENSMUST00000151423; AK042880; BC048781; BC051410; BC052446; BC150945; M21041; NM_001039934; XM_006495758; ENSMUST00000114017; ENSMUST00000114018
17213804	1.82	1.5	0.22	0.02	1.25	0.19391	0.563662	Gm24729	predicted gene, 24729	chr1	66305889 - 66306025	+	ENSMUST00000158225
17213806	1.73	1.56	0.27	0.4	1.12	0.60477	0.855687	Gm25411	predicted gene, 25411	chr1	66436082 - 66436232	+	ENSMUST00000083760
17213808	4.95	5.14	0.13	0.07	-1.14	0.092566	0.412904	Unc80	unc-80 homolog (C. elegans)	chr1	66468367 - 66699866	+	NM_175510; ENSMUST00000061620; FJ210934
17213880	8.21	8	0.09	0.06	1.16	0.082771	0.392799	Rpe	ribulose-5-phosphate-3-epimerase	chr1	66700831 - 66719805	+	NM_025683; XM_006496190; XM_006536920; ENSMUST00000027157; ENSMUST00000113995; ENSMUST00000142920; BC006953; BC019126; ENSMUST00000151016
17213890	5.06	4.84	0.42	0.09	1.17	0.816899	0.945193			chr1	66856579 - 66856635	+
17213892	4.67	4.63	0.49	0.29	1.02	0.790368	0.935149	Gm25832	predicted gene, 25832	chr1	66866797 - 66866926	+	ENSMUST00000104140
17213894	4.06	4	0.15	0.15	1.05	0.324768	0.687062	Cps1	carbamoyl-phosphate synthetase 1	chr1	67123026 - 67231259	+	NM_001080809; ENSMUST00000027144; BC126969
17213937	1.91	2.41	0.2	0.1	-1.41	0.015943	0.189908	Gm15668	predicted gene 15668	chr1	67249200 - 67323609	+	ENSMUST00000140506
17213943	1.31	1.18	0.02	0.12	1.1	0.176166	0.542117	Gm26342	predicted gene, 26342	chr1	67257224 - 67257352	+	ENSMUST00000104557
17213945	2.13	1.95	0.24	0.14	1.13	0.11696	0.457307	Gm15669	predicted gene 15669	chr1	67792481 - 67805324	+	ENSMUST00000147834
17213948	2.16	1.93	0.15	0.35	1.18	0.356549	0.712606	Gm15671	predicted gene 15671	chr1	68005086 - 68025896	+	ENSMUST00000124160
17213953	3.69	3.77	0.31	0.23	-1.05	0.909446	0.974827	Spag16	sperm associated antigen 16	chr1	69826988 - 70725132	+	NM_001271533; NM_025728; NM_029160; XM_006496194; XM_006496195; ENSMUST00000065425; ENSMUST00000113940; ENSMUST00000161310; AF490391; BC120668; BC145006; XM_006496193
17213976	2.24	2.05	0.68	0.3	1.14	0.953644	0.987261	Gm23422	predicted gene, 23422	chr1	70596815 - 70596921	+	ENSMUST00000102000
17213978	2.72	2.84	0.17	0.07	-1.09	0.605161	0.855892	Vwc2l	von Willebrand factor C domain-containing protein 2-like	chr1	70725715 - 70885397	+	NM_177164; XM_006496063; ENSMUST00000053922; ENSMUST00000161937; ENSMUST00000162182; AB374230; BC094541; EF552208; EF552209; XR_373257; XM_006496064; ENSMUST00000159205; AK083856
17213990	9.33	9.06	0.02	0.1	1.2	0.009192	0.151835	Atic	5-aminoimidazole-4-carboxamide ribonucleotide formyltransferase/IMP cyclohydrolase	chr1	71557150 - 71579631	+	NM_026195; ENSMUST00000027384; ENSMUST00000155769; BC039925
17214009	2.88	3.01	0.08	0.15	-1.1	0.227207	0.599992	Apol7d	apolipoprotein L 7d	chr1	71652837 - 71662843	+	ENSMUST00000097699; ENSMUST00000125934; AK052223; AK135370; NR_040308; ENSMUST00000126516
17214018	5.49	5.4	0.08	0.25	1.07	0.789957	0.934984	Gm8883	predicted gene 8883	chr1	71888112 - 71891204	+	NR_027658; NR_027659
17214023	6.57	6.55	0.27	0.18	1.01	0.800928	0.939383	Gm5528	predicted gene 5528	chr1	72004288 - 72004770	+	XM_484880; ENSMUST00000076314
17214025	9.83	9.01	0.33	0.23	1.77	0.09659	0.420888	Gm23444; Gm23472; Gm24497; Gm25360; Gm25939	predicted gene, 23444; predicted gene, 23472; predicted gene, 24497; predicted gene, 25360; predicted gene, 25939	chr1	72226240 - 72226430	+	ENSMUST00000082922; ENSMUST00000101806; ENSMUST00000177868; ENSMUST00000178786; ENSMUST00000179876
17214027	4.66	4.47	0.05	0.15	1.14	0.404706	0.745512	D230017M19Rik; B930094L07Rik	RIKEN cDNA D230017M19 gene; RIKEN cDNA B930094L07 gene	chr1	72236465 - 72274869	+	ENSMUST00000180722; ENSMUST00000181973; AK044410; AK084284; XR_373495; XR_373499; ENSMUST00000181382; AK031922; AK081161
17214039	9.8	9.07	0.25	0.21	1.66	0.042645	0.297583	Gm23444; Gm23472; Gm24497; Gm25939; Gm25360	predicted gene, 23444; predicted gene, 23472; predicted gene, 24497; predicted gene, 25939; predicted gene, 25360	chr1	72236946 - 72237136	+	ENSMUST00000082922; ENSMUST00000101806; ENSMUST00000177868; ENSMUST00000179876; ENSMUST00000178786
17214041	9.8	9.07	0.25	0.21	1.66	0.042645	0.297583	Gm23444; Gm23472; Gm24497; Gm25939; Gm25360	predicted gene, 23444; predicted gene, 23472; predicted gene, 24497; predicted gene, 25939; predicted gene, 25360	chr1	72244213 - 72244403	+	ENSMUST00000082922; ENSMUST00000101806; ENSMUST00000177868; ENSMUST00000179876; ENSMUST00000178786
17214043	9.8	9.07	0.25	0.21	1.66	0.042645	0.297583	Gm23444; Gm23472; Gm24497; Gm25939; Gm25360	predicted gene, 23444; predicted gene, 23472; predicted gene, 24497; predicted gene, 25939; predicted gene, 25360	chr1	72255008 - 72255198	+	ENSMUST00000082922; ENSMUST00000101806; ENSMUST00000177868; ENSMUST00000179876; ENSMUST00000178786
17214045	3.71	3.73	0.17	0.04	-1.01	0.465189	0.78431	Tmem169	transmembrane protein 169	chr1	72284369 - 72303104	+	NM_175564; ENSMUST00000027380; ENSMUST00000141783; BC116730; BC117087
17214053	7.65	7.6	0.08	0.1	1.03	0.535003	0.822495	Xrcc5	X-ray repair complementing defective repair in Chinese hamster cells 5	chr1	72307421 - 72394953	+	NM_009533; ENSMUST00000027379; AF166486; BC029218; BC051660; X66323
17214075	7.13	7.2	0.07	0.1	-1.05	0.888135	0.969279	Smarcal1	SWI/SNF related matrix associated, actin dependent regulator of chromatin, subfamily a-like 1	chr1	72583251 - 72636790	+	NM_018817; XR_373258; ENSMUST00000047615; ENSMUST00000133123; ENSMUST00000136498; ENSMUST00000152225; ENSMUST00000152814; ENSMUST00000156797; AF088884; AK042332; AK077878; AK169465; BC029078; ENSMUST00000150725; AK161570
17214100	6.08	6.08	0.1	0.23	1	0.925811	0.979817	Rpl37a	ribosomal protein L37a	chr1	72711260 - 72713813	+	NM_009084; ENSMUST00000059980
17214106	5.53	5.59	0.02	0.21	-1.04	0.900839	0.972307	Igfbp2	insulin-like growth factor binding protein 2	chr1	72824480 - 72852474	+	NM_008342; XM_006495707; ENSMUST00000047328; ENSMUST00000120564; BC012724; BC054473; ENSMUST00000155703
17214115	3.38	3.51	0.14	0.14	-1.09	0.812124	0.942769	1700027A15Rik	RIKEN cDNA 1700027A15 gene	chr1	73016036 - 73025508	+	NR_038001; NR_038002; BC100504
17214120	4.44	4.17	0.28	0.4	1.21	0.859389	0.960998	D530049I02Rik	RIKEN cDNA D530049I02 gene	chr1	73398968 - 73430779	+	NR_040605
17214124	1.42	1.34	0.05	0.16	1.06	0.834338	0.952424	Gm25329	predicted gene, 25329	chr1	73763710 - 73763835	+	ENSMUST00000158041
17214126	4.66	4.59	0.13	0.17	1.05	0.349606	0.707454	Rufy4	RUN and FYVE domain containing 4	chr1	74125541 - 74148230	+	NM_001034060; NM_001170641; ENSMUST00000080167; ENSMUST00000127134; BC150907; BC150910
17214142	4.57	4.49	0.14	0.11	1.06	0.51637	0.814912	Cxcr2	chemokine (C-X-C motif) receptor 2	chr1	74153989 - 74161246	+	NM_009909; XM_006495638; ENSMUST00000027372; ENSMUST00000106899; BC051677; D17630
17214147	1.21	1.33	0.21	0.17	-1.09	0.713061	0.905497	Gm25524	predicted gene, 25524	chr1	74212813 - 74212919	+	ENSMUST00000101821
17214149	11.16	11.3	0.04	0.03	-1.1	0.003662	0.101246	Arpc2	actin related protein 2/3 complex, subunit 2	chr1	74236497 - 74268213	+	NM_029711; XM_006496317; ENSMUST00000006467; ENSMUST00000113819; ENSMUST00000113820; AK083263; BC115750
17214162	4.08	4.36	0.29	0.12	-1.21	0.234945	0.608063	Gpbar1	G protein-coupled bile acid receptor 1	chr1	74278550 - 74279624	+	NM_174985; ENSMUST00000077985; AB086171; AB089308; BC116914; BC119327
17214166	6.9	6.84	0.08	0.08	1.04	0.59444	0.850852	Pnkd	paroxysmal nonkinesiogenic dyskinesia	chr1	74284930 - 74353694	+	NM_001039509; NM_019999; NM_025580; XM_006496167; ENSMUST00000027370; ENSMUST00000087225; ENSMUST00000087226; ENSMUST00000113805; AB041609; BC008274; BC058945
17214184	3.69	3.56	0.14	0.07	1.09	0.249181	0.620693	Catip	ciliogenesis associated TTC17 interacting protein	chr1	74362108 - 74369321	+	NM_001033345; ENSMUST00000097697; ENSMUST00000128445; BC150857; XM_006495987
17214197	4.32	4.22	0.23	0.17	1.07	0.339635	0.698063	Slc11a1	solute carrier family 11 (proton-coupled divalent metal ion transporters), member 1	chr1	74375203 - 74386062	+	NM_013612; XM_006495773; XM_006495774; ENSMUST00000027368; ENSMUST00000131511; ENSMUST00000136786; ENSMUST00000147233; AK171343; BC109137; BC109138; L13732
17214220	6.42	6.76	0.08	0.14	-1.27	0.018026	0.201595	Ctdsp1	CTD (carboxy-terminal domain, RNA polymerase II, polypeptide A) small phosphatase 1	chr1	74391509 - 74397285	+	NM_153088; ENSMUST00000027367; ENSMUST00000141175; AY028804; BC049184; BC058085; BC065158; BC079638
17214232	2.78	2.81	0.29	0.04	-1.02	0.73132	0.912039	Mir26b	microRNA 26b	chr1	74394310 - 74394394	+	NR_029743; ENSMUST00000083534
17214234	4.45	4.49	0.29	0.27	-1.03	0.850667	0.958464	Vil1	villin 1	chr1	74409376 - 74435560	+	NM_009509; ENSMUST00000027366; ENSMUST00000159749; BC015267; BC117875; BC145671; M98454
17214257	9.28	9.27	0.01	0.17	1.01	0.402844	0.744363	Rqcd1	rcd1 (required for cell differentiation) homolog 1 (S. pombe)	chr1	74506058 - 74530844	+	NM_021383; ENSMUST00000087215; AF221849; BC050898; BC051948; ENSMUST00000137100; ENSMUST00000147810
17214269	3.58	3.66	0.11	0.09	-1.06	0.956915	0.987735	Plcd4	phospholipase C, delta 4	chr1	74542888 - 74567794	+	NM_001081456; NM_148937; XM_006495785; ENSMUST00000027362; ENSMUST00000067916; ENSMUST00000113745; ENSMUST00000113747; ENSMUST00000113749; ENSMUST00000113750; ENSMUST00000141412; ENSMUST00000152707; AK039149; AY033991; BC066156
17214293	6.82	6.62	0.12	0.16	1.15	0.128274	0.476339	Bcs1l	BCS1-like (yeast)	chr1	74588289 - 74592443	+	NM_025784; XM_006496196; ENSMUST00000027358; ENSMUST00000113732; ENSMUST00000113733; BC019781
17214307	4.77	4.62	0.17	0.3	1.11	0.207186	0.579142	Stk36	serine/threonine kinase 36	chr1	74601445 - 74636894	+	NM_175031; ENSMUST00000087183; ENSMUST00000087186; ENSMUST00000123154; ENSMUST00000145673; ENSMUST00000148456; ENSMUST00000155473; AK047284; AK086716; AK173142; BC043103; BC058698
17214341	7.06	7.35	0.12	0.11	-1.23	0.045787	0.3062	Ttll4	tubulin tyrosine ligase-like family, member 4	chr1	74661745 - 74701832	+	NM_001014974; XM_006496225; ENSMUST00000042125; ENSMUST00000113678; ENSMUST00000145132; AK129075; AM690747; BC085151
17214368	3.29	3.52	0.31	0.14	-1.18	0.264824	0.636435	Cyp27a1	cytochrome P450, family 27, subfamily a, polypeptide 1	chr1	74713574 - 74737890	+	NM_024264; XM_006495607; ENSMUST00000027356; BC002183; BC055028
17214380	5.33	5.88	0.15	0.09	-1.46	0.003262	0.097205	Wnt6	wingless-type MMTV integration site family, member 6	chr1	74771892 - 74785319	+	NM_009526; XM_006495889; ENSMUST00000006716; BC048700; M89800
17214387	4.53	4.61	0.13	0.12	-1.05	0.123839	0.469891	Wnt10a	wingless-type MMTV integration site family, member 10A	chr1	74791516 - 74804179	+	NM_009518; ENSMUST00000006718; BC014737; U61969
17214395	3.18	3.01	0.28	0.08	1.12	0.714339	0.905819	LOC102634844; Gm16582	uncharacterized LOC102634844; predicted gene 16582	chr1	74850895 - 74879953	+	XR_373534; ENSMUST00000159627; AK158969
17214400	4.94	4.79	0.06	0.08	1.11	0.023682	0.229163	Cdk5r2	cyclin-dependent kinase 5, regulatory subunit 2 (p39)	chr1	74854934 - 74857732	+	NM_009872; ENSMUST00000160379
17214405	4	4.09	0.04	0.05	-1.06	0.07905	0.384662	Gm15841	predicted gene 15841	chr1	74902371 - 74907653	+	ENSMUST00000160540
17214409	7.19	7.14	0.1	0.34	1.03	0.354511	0.711028	Fam134a	family with sequence similarity 134, member A	chr1	75142786 - 75147909	+	NM_170755; ENSMUST00000097694; AK158940; BC038286; BC070406
17214421	7.62	7.4	0.15	0.07	1.17	0.118912	0.46058	Zfand2b	zinc finger, AN1 type domain 2B	chr1	75168646 - 75171629	+	NM_001159905; NM_001159906; NM_026846; ENSMUST00000027394; ENSMUST00000160033; ENSMUST00000160282; ENSMUST00000160439; ENSMUST00000161106; ENSMUST00000162768; BC011495; ENSMUST00000161657; ENSMUST00000160903
17214433	5.98	5.9	0.1	0.34	1.06	0.253162	0.62416	Ankzf1	ankyrin repeat and zinc finger domain containing 1	chr1	75192135 - 75199387	+	NR_051998; XM_006496507; XM_006496508; XM_006496509; ENSMUST00000131788; ENSMUST00000134233; ENSMUST00000145459; NM_026187; ENSMUST00000152233; BC150879; BC057896
17214449	6.63	6.61	0.1	0.14	1.01	0.500994	0.805591	Stk16	serine/threonine kinase 16	chr1	75210829 - 75215606	+	NM_001277992; NM_011494; NR_102731; XM_006496461; ENSMUST00000027401; ENSMUST00000123825; ENSMUST00000131738; ENSMUST00000135484; ENSMUST00000142052; ENSMUST00000144355; AB017197; AB022179; AF062076; AF089869; BC005703; BC028999; AK156554; ENSMUST00000139627; ENSMUST00000156012
17214462	4.79	4.91	0.11	0.09	-1.09	0.160532	0.52211	Dnajb2	DnaJ (Hsp40) homolog, subfamily B, member 2	chr1	75236423 - 75245692	+	NM_001159883; ENSMUST00000055223; ENSMUST00000082158; BC085162; NM_001159884; NM_001159885; NM_020266; NM_178055; AB028858; BC011090; AK172263
17214476	4.42	4.37	0.29	0.16	1.03	0.886863	0.96912	Des	desmin	chr1	75360329 - 75368579	+	NM_010043; ENSMUST00000027409; ENSMUST00000125948; BC031760
17214487	4.26	4.28	0.18	0.27	-1.01	0.407082	0.747029	Speg	SPEG complex locus	chr1	75375297 - 75432320	+	NM_001085370; NM_001085371; NM_001173477; NM_007463; ENSMUST00000087122; ENSMUST00000113587; ENSMUST00000113588; ENSMUST00000113589; ENSMUST00000113590; ENSMUST00000122266; ENSMUST00000137868; AF215896; BC062643; U57098; XM_006496403
17214543	7.81	7.87	0.01	0.07	-1.04	0.347108	0.705466	Gmppa	GDP-mannose pyrophosphorylase A	chr1	75435930 - 75443176	+	ENSMUST00000113584; ENSMUST00000132291; ENSMUST00000133418; ENSMUST00000140287; ENSMUST00000141124; ENSMUST00000145166; NM_133708; ENSMUST00000037796; BC008116; ENSMUST00000131545; ENSMUST00000143730; ENSMUST00000144874
17214564	5.09	5.21	0.28	0.12	-1.09	0.755876	0.921459	Asic4	acid-sensing (proton-gated) ion channel family member 4	chr1	75450436 - 75474343	+	NM_183022; ENSMUST00000037708; ENSMUST00000113577; BC055772
17214578	4.42	4.72	0.17	0.16	-1.23	0.072022	0.368538	Tmem198	transmembrane protein 198	chr1	75479532 - 75485705	+	ENSMUST00000050899; AK158863; BC059868; NM_177056; ENSMUST00000113575
17214588	4.13	3.98	0.11	0.2	1.1	0.310182	0.675591	Inha	inhibin alpha	chr1	75507077 - 75510366	+	NM_010564; ENSMUST00000037330; BC056627
17214593	6	5.83	0.15	0.11	1.12	0.194389	0.564305	Stk11ip	serine/threonine kinase 11 interacting protein	chr1	75521529 - 75537335	+	BC061635; NM_027886; ENSMUST00000027414; ENSMUST00000113553; ENSMUST00000140963; AK156122; BC042403; ENSMUST00000156838; BC035530
17214622	4.9	4.98	0.2	0.05	-1.06	0.133061	0.483337	Slc4a3	solute carrier family 4 (anion exchanger), member 3	chr1	75546266 - 75562172	+	NM_009208; XM_006496455; XM_006496457; ENSMUST00000027415; ENSMUST00000124341; ENSMUST00000132612; ENSMUST00000145258; BC066086; BC080271; M28383
17214650	1.54	1.57	0.09	0.26	-1.02	0.525947	0.81858	Gm15182	predicted gene 15182	chr1	75624855 - 75625950	+	ENSMUST00000120832
17214656	2.89	2.91	0.21	0.09	-1.01	0.360357	0.715401	Gm17751	predicted gene, 17751	chr1	76489133 - 76502028	+	NR_038012; NR_038013
17214663	4.12	4.11	0.44	0.33	1.01	0.774981	0.928792	Gm25974	predicted gene, 25974	chr1	77144753 - 77144846	+	ENSMUST00000158701
17214665	4.19	4.17	0.22	0.25	1.01	0.564925	0.836286	Sgpp2	sphingosine-1-phosphate phosphotase 2	chr1	78310346 - 78420286	+	NM_001004173; XM_006496506; ENSMUST00000036172; AK081023; BC049995; BC147843; BC147850; XR_373543
17214672	3.56	3.64	0.13	0.11	-1.06	0.38802	0.734654	Mogat1	monoacylglycerol O-acyltransferase 1	chr1	78510991 - 78538173	+	NM_026713; XM_006496527; ENSMUST00000012331; ENSMUST00000113524; ENSMUST00000134947; ENSMUST00000152111; AF384162; BC106135; XR_373930; BC031920; ENSMUST00000149732
17214685	7.39	6.62	0.23	0.2	1.71	0.007062	0.135682	Acsl3; Utp14b	acyl-CoA synthetase long-chain family member 3; UTP14, U3 small nucleolar ribonucleoprotein, homolog B (yeast)	chr1	78657825 - 78707743	+	NM_001033606; NM_001136226; NM_028817; ENSMUST00000035779; ENSMUST00000142704; ENSMUST00000151622; AY316161; BC031529; NM_001001981; NM_001136222; ENSMUST00000053760; ENSMUST00000134566
17214711	3.62	3.77	0.23	0.14	-1.11	0.571643	0.839289	Kcne4	potassium voltage-gated channel, Isk-related subfamily, gene 4	chr1	78816927 - 78820025	+	NM_021342; ENSMUST00000057262; AF076533; BC032920; BC034849
17214719	3.15	2.9	0.32	0.08	1.19	0.154124	0.51377			chr1	79606580 - 79607725	+
17214722	6.46	6.64	0.14	0.04	-1.13	0.285768	0.656064	Mrpl44	mitochondrial ribosomal protein L44	chr1	79776018 - 79781445	+	NM_001081210; ENSMUST00000027464; AK019986; BC019727
17214729	4.7	4.58	0.5	0.16	1.08	0.733343	0.912985			chr1	79794026 - 79794775	+
17214731	3.15	2.95	0.23	0.39	1.14	0.567403	0.837314	1700016L21Rik	RIKEN cDNA 1700016L21 gene	chr1	80445932 - 80475660	+	NR_040460
17214735	2.69	2.9	0.23	0.08	-1.16	0.263311	0.635189	Nyap2	neuronal tyrosine-phophorylated phosphoinositide 3-kinase adaptor 2	chr1	81076950 - 81341764	+	NM_172849; XM_006496488; XM_006496489; XM_006496490; ENSMUST00000068275; ENSMUST00000113494; ENSMUST00000123285; ENSMUST00000123720; ENSMUST00000137862; AB429290; AK034747; AK137094; BC082310
17214753	2.7	2.8	0.25	0.39	-1.08	0.903191	0.972937	Gm9747; Irs1	predicted gene 9747; insulin receptor substrate 1	chr1	82233112 - 82235933	+	ENSMUST00000023262; AY169784
17214757	3.61	3.66	0.06	0.18	-1.04	0.307412	0.673298			chr1	82282210 - 82285248	+
17214759	6.23	6.15	0.13	0.04	1.06	0.256014	0.627052	Rhbdd1	rhomboid domain containing 1	chr1	82316452 - 82445366	+	NM_001122685; XM_006496574; ENSMUST00000140020; AY973322; BC005518; NM_029777; ENSMUST00000027322
17214771	3.89	4.02	0.04	0.1	-1.1	0.18106	0.548674	Col4a3	collagen, type IV, alpha 3	chr1	82586921 - 82722059	+	NM_007734; ENSMUST00000113457; AF169387
17214823	3.49	3.61	0.15	0.42	-1.09	0.544833	0.826782	n-R5s213	nuclear encoded rRNA 5S 213	chr1	82635013 - 82635110	+	ENSMUST00000083121
17214825	7.64	7.78	0.13	0.09	-1.1	0.279473	0.650473	Mff	mitochondrial fission factor	chr1	82724890 - 82752394	+	NM_029409; ENSMUST00000073025; ENSMUST00000078332; ENSMUST00000160750; ENSMUST00000160786; ENSMUST00000161572; ENSMUST00000161648; ENSMUST00000162003; BC016597; BC059229; ENSMUST00000160972; ENSMUST00000162056; AK083056
17214841	9.66	9.91	0.04	0.06	-1.19	0.002473	0.087049	Agfg1	ArfGAP with FG repeats 1	chr1	82839483 - 82896275	+	NM_010472; ENSMUST00000063380; ENSMUST00000113444; BC031154
17214857	4.13	4.45	0.19	0.21	-1.25	0.128094	0.475961	Ccl20	chemokine (C-C motif) ligand 20	chr1	83116766 - 83119167	+	XM_006496447; ENSMUST00000027351; AB015136; AF053313; AF099052; NM_001159738; NM_016960; ENSMUST00000113437; BC028504
17214865	1.96	2.16	0.13	0.3	-1.15	0.324773	0.687062	Daw1	dynein assembly factor with WDR repeat domains 1	chr1	83159762 - 83210574	+	NR_027636; ENSMUST00000065403; ENSMUST00000113436; ENSMUST00000149342; BC049704; NM_027725; ENSMUST00000065436; BC145995; XM_006496550
17214881	2.43	2.15	0.34	0.04	1.21	0.074857	0.375122	Gm24555	predicted gene, 24555	chr1	83921918 - 83922041	+	ENSMUST00000104548
17214883	4.95	5.04	0.15	0.02	-1.07	0.245207	0.617736	Fbxo36	F-box protein 36	chr1	84839841 - 84900487	+	XM_006496520; ENSMUST00000143656; ENSMUST00000151737; AK010335; NM_025386; ENSMUST00000097672; ENSMUST00000139562; AK002325; BC049581
17214892	2.81	2.53	0.14	0.58	1.21	0.986676	0.995601	A530040E14Rik	RIKEN cDNA A530040E14 gene	chr1	85105946 - 85114035	+	ENSMUST00000093501; ENSMUST00000161150; ENSMUST00000162353
17214899	4.8	4.79	0.19	0.05	1.01	0.427308	0.759603	Gm7609; LOC101055663; LOC102638355	predicted pseudogene 7609; nuclear autoantigen Sp-100-like; uncharacterized LOC102638355	chr1	85199611 - 85213772	+	NM_001081746; ENSMUST00000113402; XM_006535857; XR_373593
17214904	5.65	5.54	0.17	0.16	1.08	0.501837	0.806006	Gm16028	predicted gene 16028	chr1	85246851 - 85255465	+	ENSMUST00000162347
17214907	3.35	3.73	0.2	0.29	-1.3	0.379513	0.730054	Gm16025	predicted gene 16025	chr1	85326729 - 85342615	+	ENSMUST00000161923
17214910	4.52	4.6	0.12	0.09	-1.05	0.39319	0.737718	Gm2427	predicted gene 2427	chr1	85498215 - 85514957	+	XM_001473524
17214921	1.66	2.1	0.05	0.47	-1.36	0.14386	0.499296	Gm16094	predicted gene 16094	chr1	85599286 - 85599839	+	ENSMUST00000162784
17214924	2.6	2.7	0.36	0.15	-1.07	0.573983	0.84047	Sp140; Gm2427	Sp140 nuclear body protein; predicted gene 2427	chr1	85600703 - 85645037	+	NM_001013817; ENSMUST00000080204; BC069971
17214948	2.98	2.87	0.15	0.1	1.08	0.22181	0.594667	Sp100	nuclear antigen Sp100	chr1	85649988 - 85709998	+	NM_013673; XM_006529287; XM_006529289; ENSMUST00000054279; ENSMUST00000066427; ENSMUST00000147552; ENSMUST00000150967; ENSMUST00000153574; AK146054; BC069183; U83636; ENSMUST00000155094; CT010199; U83630; ENSMUST00000145440
17214979	1.67	1.5	0.33	0.11	1.12	0.36247	0.717028	n-R5s215; Sp100	nuclear encoded rRNA 5S 215; nuclear antigen Sp100	chr1	85674882 - 85674985	+	ENSMUST00000082480; ENSMUST00000145440
17214981	3.85	3.85	0.38	0.17	-1	0.864996	0.962922	Gm22906	predicted gene, 22906	chr1	85784713 - 85784960	+	ENSMUST00000175191
17214983	8.86	8.63	0.08	0.06	1.17	0.034396	0.269698	Cab39	calcium binding protein 39	chr1	85793441 - 85851577	+	ENSMUST00000097666; BC020041; NM_133781; ENSMUST00000113360
17214998	5.25	5.2	0.01	0.02	1.03	0.057079	0.334519	Itm2c	integral membrane protein 2C	chr1	85894281 - 85908698	+	NM_022417; ENSMUST00000027425; AB030199; AF272044; AF282981; BC012952; ENSMUST00000139837
17215008	2.56	2.7	0.1	0.08	-1.1	0.400634	0.742609	4933407L21Rik	RIKEN cDNA 4933407L21 gene	chr1	85928483 - 85940624	+	NR_037692; ENSMUST00000027426; AK037440
17215016	3.2	3.19	0.1	0.05	1	0.369743	0.72265	Spata3	spermatogenesis associated 3	chr1	86016816 - 86029958	+	NM_001122732; NM_027029; NM_027300; NM_028647; XM_006529862; XM_006529863; ENSMUST00000052854; ENSMUST00000113344; ENSMUST00000125083; ENSMUST00000130504; ENSMUST00000131151; ENSMUST00000135440; ENSMUST00000152501; ENSMUST00000153247; ENSMUST00000159876; AF399971; BC048516; BC061025; EF546784; EU259321; ENSMUST00000129169
17215029	5.78	5.86	0.15	0.28	-1.05	0.155922	0.516143	2810459M11Rik	RIKEN cDNA 2810459M11 gene	chr1	86045863 - 86055456	+	NM_001144992; NM_001144993; ENSMUST00000027429; ENSMUST00000165824; BC137675; BC144821
17215035	10.31	10.15	0.04	0.12	1.11	0.070597	0.364769	Psmd1	proteasome (prosome, macropain) 26S subunit, non-ATPase, 1	chr1	86064387 - 86139295	+	NM_027357; ENSMUST00000027432; ENSMUST00000139715; BC138526; BC138527
17215065	4.19	3.13	0.29	0.79	2.09	0.124294	0.470268	Gm22786	predicted gene, 22786	chr1	86087301 - 86087422	+	ENSMUST00000104086
17215067	4.9	5.01	0.22	0.17	-1.08	0.854298	0.959546	Armc9	armadillo repeat containing 9	chr1	86154711 - 86278284	+	NM_027456; NM_030184; XM_006529952; ENSMUST00000027434; ENSMUST00000113309; ENSMUST00000131412; ENSMUST00000134858; AK036083; AK048064; BC028964; BC043101; XM_006529959; ENSMUST00000123618; ENSMUST00000135973; ENSMUST00000155168; AK140598; AK164041
17215097	6.43	6.88	0.23	0.03	-1.37	0.074661	0.374905	B3gnt7	UDP-GlcNAc:betaGal beta-1,3-N-acetylglucosaminyltransferase 7	chr1	86303221 - 86307305	+	NM_145222; ENSMUST00000113306; AF502429; BC031187; BC060507; AK042632
17215101	5.69	5.54	0.22	0.19	1.11	0.919288	0.978076	Gm5258	predicted gene 5258	chr1	86323267 - 86325433	+	XM_357111
17215105	4.84	4.48	0.19	0.18	1.28	0.060781	0.34363	C130036L24Rik	RIKEN cDNA C130036L24 gene	chr1	86359574 - 86373791	+	NR_015507; ENSMUST00000127284; ENSMUST00000137643; AK030799
17215111	4.33	4.28	0.1	0.1	1.04	0.699246	0.900137	1700019O17Rik	RIKEN cDNA 1700019O17 gene	chr1	86426329 - 86428049	+	NM_027966; ENSMUST00000046004; BC100497; BC145753
17215113	3.61	3.94	0.19	0.41	-1.25	0.198449	0.569744	Rpl30-ps9	ribosomal protein L30, pseudogene 9	chr1	86473659 - 86474006	+	ENSMUST00000163337
17215115	12.27	12.24	0.07	0.07	1.02	0.366513	0.720356	Ptma; Gm15466; Gm9800; Gm4617	prothymosin alpha; predicted gene 15466; predicted gene 9800; predicted pseudogene 4617	chr1	86526736 - 86530698	+	NM_008972; ENSMUST00000045897; ENSMUST00000052615; ENSMUST00000178993; BC081453; BC085171
17215123	6.35	6.43	0.02	0.14	-1.05	0.2858	0.656064	Cops7b	COP9 (constitutive photomorphogenic) homolog, subunit 7b (Arabidopsis thaliana)	chr1	86582904 - 86606500	+	ENSMUST00000121534; ENSMUST00000122884; ENSMUST00000138280; ENSMUST00000149542; AF071317; AK053615; BC012659; NM_172974; ENSMUST00000027446
17215137	5.77	5.54	0.03	0.17	1.17	0.087659	0.403261	Dis3l2	DIS3 mitotic control homolog (S. cerevisiae)-like 2	chr1	86703804 - 87050097	+	NM_001172157; NM_153530; XM_006529298; ENSMUST00000065694; ENSMUST00000168237; AK029652; BC036177; XM_006529299; AK040613
17215166	3.22	2.95	0.16	0.27	1.21	0.847911	0.957589	Akp3	alkaline phosphatase 3, intestine, not Mn requiring	chr1	87125008 - 87127912	+	NM_007432; ENSMUST00000044878; BC145627
17215178	4.32	4.27	0.1	0.18	1.04	0.754593	0.92108	Prss56	protease, serine 56	chr1	87183493 - 87188404	+	NM_027084; XM_006529860; ENSMUST00000044533; AK006434; JF323950; JF698684
17215192	4.34	4.04	0.24	0.34	1.23	0.527971	0.819478	Chrnd	cholinergic receptor, nicotinic, delta polypeptide	chr1	87190652 - 87200070	+	NM_021600; ENSMUST00000073252; AK081344; BC052153; BC141376; BC141387; K02582; L10076
17215208	4.48	4.43	0.33	0.16	1.04	0.584085	0.845461	Chrng	cholinergic receptor, nicotinic, gamma polypeptide	chr1	87205811 - 87211835	+	NM_009604; ENSMUST00000027470; JN164666; M30514; JN164665; X03819
17215222	8.53	8.48	0.07	0.03	1.03	0.309118	0.674341	Eif4e2	eukaryotic translation initiation factor 4E member 2	chr1	87213914 - 87240488	+	NM_001039169; NM_001039170; ENSMUST00000050876; ENSMUST00000113230; ENSMUST00000113231; ENSMUST00000113232; ENSMUST00000113233; ENSMUST00000113235; AF068116; AK017221; AK138055; BC028903; BC045153; BC049077; NM_023314; XM_006529669; XM_006529672; ENSMUST00000076362
17215238	3.2	3.02	0.32	0.13	1.13	0.948834	0.986143	Gm26187	predicted gene, 26187	chr1	87251148 - 87251248	+	ENSMUST00000157693
17215240	5	4.81	0.18	0.05	1.14	0.434514	0.76433	Efhd1	EF hand domain containing 1	chr1	87264363 - 87310839	+	XR_387203; ENSMUST00000118687; NM_028889; ENSMUST00000027472; BC019531; BC085088
17215251	6.68	6.96	0.09	0.24	-1.22	0.268889	0.640509	Gigyf2	GRB10 interacting GYF protein 2	chr1	87326998 - 87450810	+	NM_001110212; NM_146112; ENSMUST00000027475; ENSMUST00000164992; ENSMUST00000172794; ENSMUST00000172964; ENSMUST00000173173; ENSMUST00000173235; ENSMUST00000173850; ENSMUST00000174501; ENSMUST00000174671; AY176043; BC027137; BC089036
17215291	3.88	3.69	0.19	0.15	1.14	0.45868	0.77984	3110079O15Rik	RIKEN cDNA 3110079O15 gene	chr1	87470264 - 87475459	+	NM_028473; ENSMUST00000027476; BC115669; BC115670
17215296	2.82	2.73	0.01	0.15	1.06	0.348767	0.706759			chr1	87505251 - 87506926	+
17215298	2.74	2.72	0.15	0.19	1.01	0.48353	0.794444	Neu2	neuraminidase 2	chr1	87509889 - 87597845	+	XM_006529524; ENSMUST00000165109; AB028023; AK009828; BC105661; NM_001160163; ENSMUST00000172222; NM_001160164; NM_001160165; NM_015750; ENSMUST00000070898; ENSMUST00000163606; ENSMUST00000164128; ENSMUST00000166259; AB048604; BC105657; BC105658; BC105659
17215309	6.19	7.03	0.15	0.24	-1.79	0.011048	0.163633	Inpp5d	inositol polyphosphate-5-phosphatase D	chr1	87620312 - 87720508	+	NM_001110193; NR_122078; XM_006529153; ENSMUST00000072999; ENSMUST00000168783; ENSMUST00000170300; AF125996; AF184913; AF228679; U39203; NM_001110192; NM_010566; ENSMUST00000042275; ENSMUST00000169754; BC108328; U51742; U52044; ENSMUST00000167032; AF184912; XM_006529154
17215345	6.87	6.74	0.06	0.14	1.09	0.242816	0.615196	Atg16l1	autophagy related 16-like 1 (S. cerevisiae)	chr1	87755870 - 87792428	+	NM_001205391; NM_001205392; NM_029846; ENSMUST00000027512; ENSMUST00000113186; ENSMUST00000113190; ENSMUST00000137638; ENSMUST00000144047; ENSMUST00000151037; AB087879; AB087880; AB087881; AB476646; AK131120; AK163246; BC049122; XM_006529950; ENSMUST00000133072; ENSMUST00000134603; AK145673; ENSMUST00000127884; BC033362
17215370	6.46	6.28	0.42	0.47	1.13	0.31788	0.681719	Atg16l1; Gm25395	autophagy related 16-like 1 (S. cerevisiae); predicted gene, 25395	chr1	87776938 - 87777209	+	XM_006529950; ENSMUST00000157343
17215372	7.5	7.29	0.3	0.29	1.16	0.213246	0.585366	Scarna6	small Cajal body-specific RNA 6	chr1	87784556 - 87784820	+	NR_028519; ENSMUST00000158656; AF357345
17215374	4.9	4.58	0.1	0.12	1.26	0.068664	0.360438	5830472F04Rik	RIKEN cDNA 5830472F04 gene	chr1	87796467 - 87796817	+	AK018050
17215376	3.12	2.91	0.18	0.06	1.15	0.185134	0.553411	Sag	S-antigen, retina and pineal gland (arrestin)	chr1	87803680 - 87845158	+	ENSMUST00000156381; NM_009118; ENSMUST00000077772; ENSMUST00000128761; ENSMUST00000155393; ENSMUST00000177757; BC016498; M24086; XM_006529274; ENSMUST00000130886; AK053278; AY651760; ENSMUST00000144334
17215395	6.99	6.69	0.09	0.1	1.23	0.032143	0.261766	Dgkd	diacylglycerol kinase, delta	chr1	87853287 - 87944489	+	NM_177646; XM_006529471; ENSMUST00000027517; BC048957; XM_006529473
17215427	6.93	6.9	0.11	0.11	1.02	0.803199	0.939766	Gm25198	predicted gene, 25198	chr1	88015924 - 88016033	+	ENSMUST00000178574
17215429	2.85	2.81	0.22	0.04	1.03	0.657289	0.881293	Ugt1a1; LOC102642343; Ugt1a7c; Ugt1a9; Ugt1a6a; Ugt1a10; Ugt1a2; Ugt1a6b; Ugt1a5; Ugt1a8	UDP glucuronosyltransferase 1 family, polypeptide A1; UDP-glucuronosyltransferase 1-9-like; UDP glucuronosyltransferase 1 family, polypeptide A7C; UDP glucuronosyltransferase 1 family, polypeptide A9; UDP glucuronosyltransferase 1 family, polypeptide A6A; UDP glycosyltransferase 1 family, polypeptide A10; UDP glucuronosyltransferase 1 family, polypeptide A2; UDP glucuronosyltransferase 1 family, …	chr1	88055388 - 88220002	+	NM_201645; XM_006544824; ENSMUST00000073049; AY227194; BC093516; BC141205; BC141206; L27122; U16818; NM_201641; NM_013701; NM_145079; NM_201410; NM_201642; NM_201643; NM_201644; ENSMUST00000014263; ENSMUST00000049289; ENSMUST00000058237; ENSMUST00000073772; ENSMUST00000097659; ENSMUST00000113134; ENSMUST00000113135; ENSMUST00000113137; ENSMUST00000113138; ENSMUST00000113139; ENSMUST00000113142; E…
17215462	4.17	4.23	0.24	0.28	-1.04	0.434093	0.764162	Mroh2a	maestro heat-like repeat family member 2A	chr1	88226986 - 88262289	+	NM_001281466; XM_006529046; XM_006529051; ENSMUST00000061013; ENSMUST00000113130
17215507	3.74	3.81	0.07	0.22	-1.05	0.626475	0.867161	Trpm8	transient receptor potential cation channel, subfamily M, member 8	chr1	88277661 - 88388851	+	NM_134252; XM_006529229; XM_006529230; XR_387150; ENSMUST00000040210; ENSMUST00000113114; ENSMUST00000171176; AF481480; AY095352; BC117934
17215539	2.58	2.84	0.08	0.05	-1.2	0.010722	0.160628	Spp2	secreted phosphoprotein 2	chr1	88406961 - 88426438	+	NM_029269; XM_006529918; ENSMUST00000027518; ENSMUST00000176708; BC027494
17215550	3.69	3.98	0.06	0.11	-1.22	0.013411	0.177313	Gm19589	predicted gene, 19589	chr1	88551517 - 88562166	+	NR_037971
17215557	4.33	4.84	0.25	0.13	-1.42	0.156052	0.516206	2410088K16Rik	RIKEN cDNA 2410088K16 gene	chr1	88754890 - 88755733	+	NR_040493; ENSMUST00000180596; ENSMUST00000181016
17215561	3.29	3.58	0.05	0.25	-1.22	0.396069	0.739799	1700067G17Rik	RIKEN cDNA 1700067G17 gene	chr1	89016113 - 89022210	+	NR_040471
17215565	5.88	6.01	0.2	0.24	-1.09	0.933042	0.981852	Sh3bp4	SH3-domain binding protein 4	chr1	89070415 - 89155068	+	NM_133816; ENSMUST00000066279; BC012284; BC034733
17215576	6.4	6.35	0.11	0.15	1.04	0.189075	0.557553	Agap1	ArfGAP with GTPase domain, ankyrin repeat and PH domain 1	chr1	89454806 - 89895282	+	NM_001037136; NM_178119; ENSMUST00000027521; ENSMUST00000074945; AK147521
17215597	5.15	5.09	0.21	0.17	1.04	0.689202	0.896388	Gm25180	predicted gene, 25180	chr1	89563360 - 89563474	+	ENSMUST00000157746
17215599	2.87	2.9	0.1	0.03	-1.02	0.756621	0.921699	Gm26037	predicted gene, 26037	chr1	89684802 - 89685112	+	ENSMUST00000158150
17215601	5.52	5.51	0.06	0.08	1.01	0.992531	0.997052	D130058E05Rik	RIKEN cDNA D130058E05 gene	chr1	89930234 - 89931862	+	ENSMUST00000173856
17215605	5.3	5.24	0.07	0.04	1.05	0.07744	0.38076	Ackr3	atypical chemokine receptor 3	chr1	90203980 - 90216751	+	NM_001271607; ENSMUST00000159654; AF000236; ENSMUST00000065587; NM_007722
17215612	8.57	8.52	0.1	0.04	1.03	0.424607	0.757985	Cops8	COP9 (constitutive photomorphogenic) homolog, subunit 8 (Arabidopsis thaliana)	chr1	90603425 - 90613341	+	NM_133805; ENSMUST00000036153; AF482000; AK142989; BC017690; BC021488; BC024421
17215623	3.85	3.71	0.19	0.1	1.1	0.582697	0.844938	Gm9991	predicted gene 9991	chr1	90675161 - 90679793	+	ENSMUST00000070048; AK039913
17215629	4.39	4.44	0.26	0.39	-1.03	0.231488	0.604191	Mlph	melanophilin	chr1	90915085 - 90951142	+	NM_053015; ENSMUST00000027528; AB057759; AF384098; BC006900; BC150804
17215647	4.54	4.56	0.3	0.11	-1.01	0.733706	0.91305	Prlh	prolactin releasing hormone	chr1	90953108 - 90954012	+	NM_001101647; ENSMUST00000166281; FJ424613
17215650	7.05	7.36	0.06	0.03	-1.24	0.001579	0.076926	Lrrfip1	leucine rich repeat (in FLII) interacting protein 1	chr1	90998727 - 91128944	+	NM_001111311; NM_001111312; NM_008515; XM_006529175; XM_006529185; ENSMUST00000068116; ENSMUST00000068167; ENSMUST00000097649; ENSMUST00000097650; AF045573; AK044174; BC144956; BC145642
17215681	4.9	4.92	0.18	0.18	-1.02	0.53643	0.823176	Rbm44	RNA binding motif protein 44	chr1	91145103 - 91170795	+	NM_001033408; XM_006529704; ENSMUST00000094698; BC150950
17215697	4.18	4.25	0.07	0.21	-1.05	0.322383	0.685527	Ramp1	receptor (calcitonin) activity modifying protein 1	chr1	91179822 - 91225196	+	NM_001168392; NM_178401; ENSMUST00000165855; NM_016894; XM_006529747; ENSMUST00000097648; AB019046; AF146522; AF209904; BC012644
17215705	6.42	6.17	0.1	0.19	1.19	0.061882	0.345959	Ube2f	ubiquitin-conjugating enzyme E2F (putative)	chr1	91250311 - 91288877	+	XM_006529837; ENSMUST00000059743; ENSMUST00000171112; AK010957; BC016117; XM_006529836; ENSMUST00000171165
17215720	7.59	7.72	0.23	0.12	-1.1	0.724359	0.910128	Scly	selenocysteine lyase	chr1	91298338 - 91321080	+	NM_016717; XR_387181; ENSMUST00000027532; ENSMUST00000124832; ENSMUST00000142488; ENSMUST00000147523; ENSMUST00000154045; AF175407; BC019879; BC021389; ENSMUST00000153621; AK036533
17215738	4.44	4.48	0.21	0.12	-1.02	0.924977	0.979801	Espnl	espin-like	chr1	91322075 - 91348303	+	NM_001033292; XM_006529482; ENSMUST00000088904; ENSMUST00000176156
17215750	4.33	4.7	0.06	0.45	-1.29	0.511299	0.811711	Klhl30	kelch-like 30	chr1	91351016 - 91362416	+	NM_027551; ENSMUST00000027533; BC115428; BC115429
17215762	6.4	6.96	0.1	0.14	-1.47	0.00205	0.082768	Fam132b	family with sequence similarity 132, member B	chr1	91366430 - 91374217	+	NM_173395; ENSMUST00000086861; BC056923; HQ285249; XM_006529484; XM_006529486
17215773	6.18	6.03	0.22	0.11	1.11	0.986156	0.995454	Traf3ip1	TRAF3 interacting protein 1	chr1	91494668 - 91529307	+	NM_028718; ENSMUST00000047242; AY613437; BC051115; BC117868
17215788	4.79	4.79	0.14	0.07	-1	0.504564	0.807406	Asb1	ankyrin repeat and SOCS box-containing 1	chr1	91540565 - 91559590	+	NM_001039126; NM_023046; ENSMUST00000027538; ENSMUST00000086843; BC034869; BC049699
17215799	3.94	3.92	0.41	0.33	1.02	0.503482	0.806784	Twist2	twist basic helix-loop-helix transcription factor 2	chr1	91801461 - 91848028	+	NM_007855; ENSMUST00000007949; BC090636; U36384; AK143028
17215804	3.11	3.34	0.33	0.23	-1.17	0.504694	0.807418	Gm26720	predicted gene, 26720	chr1	91989051 - 91992628	+	ENSMUST00000181260
17215807	2.71	2.47	0.13	0.17	1.18	0.51339	0.813251	Olfr1413	olfactory receptor 1413	chr1	92573125 - 92574206	+	NM_147037; ENSMUST00000074859; BC116898
17215811	3.75	3.81	0.1	0.22	-1.05	0.586362	0.846515	Olfr1412	olfactory receptor 1412	chr1	92588332 - 92589297	+	NM_146277; ENSMUST00000062964; BC125241
17215813	5.93	6.16	0.22	0.09	-1.17	0.237956	0.610521	Olfr1411	olfactory receptor 1411	chr1	92596521 - 92597492	+	NM_146490; BC128013
17215815	2.55	3.06	0.28	0.23	-1.42	0.246014	0.618076	Olfr1410; Olfr1411	olfactory receptor 1410; olfactory receptor 1411	chr1	92607839 - 92608847	+	NM_146491; ENSMUST00000073748; ENSMUST00000079790; BC106991; BC106992
17215817	2.83	2.85	0.23	0.21	-1.02	0.481614	0.792979	Olfr12	olfactory receptor 12	chr1	92619881 - 92621001	+	NM_206896
17215820	5.87	5.7	0.08	0.06	1.13	0.071509	0.366987	Gpc1	glypican 1	chr1	92831645 - 92860198	+	NM_016696; XM_006529142; ENSMUST00000045970; AF185613; AK031768; AK154584; BC062902
17215832	4.93	5.26	0.14	0.03	-1.26	0.029396	0.251759	Mir149	microRNA 149	chr1	92850378 - 92850443	+	NR_029559; ENSMUST00000083536
17215834	5.82	5.63	0.08	0.09	1.14	0.053246	0.327359	Dusp28	dual specificity phosphatase 28	chr1	92906989 - 92908620	+	NM_175118; ENSMUST00000060913; BC119127
17215839	8.28	8.27	0.07	0.04	1	0.402427	0.744152	Rnpepl1	arginyl aminopeptidase (aminopeptidase B)-like 1	chr1	92910825 - 92920838	+	NM_181405; XM_006529061; XM_006529063; ENSMUST00000027487; ENSMUST00000178816; ENSMUST00000179127; ENSMUST00000179854; BC024079; BC031789
17215853	6.08	6.21	0.11	0.09	-1.09	0.165628	0.528567	Capn10	calpain 10	chr1	92934376 - 92947948	+	NM_011796; ENSMUST00000027488; ENSMUST00000117814; ENSMUST00000152983; AF089089; AF126867; AK013497; BC005681; BC010969
17215873	4.98	5.17	0.16	0.15	-1.14	0.225035	0.597826	Gpr35	G protein-coupled receptor 35	chr1	92973119 - 92986391	+	NM_001271766; NM_022320; XM_006529778; ENSMUST00000064480; ENSMUST00000169198; AK170995; NM_001104529; ENSMUST00000027489
17215879	4.88	4.55	0.14	0.25	1.26	0.151938	0.511132	Aqp12	aquaporin 12	chr1	93006334 - 93012269	+	NM_001159658; NM_177587; ENSMUST00000059676; AB084104; BC107212; BC107213
17215885	3.25	3.33	0.09	0.2	-1.05	0.860777	0.961427	Agxt	alanine-glyoxylate aminotransferase	chr1	93135245 - 93145421	+	NM_001276710; NM_016702; ENSMUST00000027491; AF027730; BC025799
17215899	5.04	5.26	0.23	0.18	-1.17	0.55718	0.832017	E030010N08Rik	RIKEN cDNA E030010N08 gene	chr1	93168725 - 93231072	+	XM_006529989; XM_006543496; XM_006543505
17215932	3.9	4.06	0.12	0.15	-1.12	0.434755	0.764519	Sned1	sushi, nidogen and EGF-like domains 1	chr1	93235841 - 93301065	+	NM_172463; XM_006529319; XM_006529321; XR_387153; ENSMUST00000062202; ENSMUST00000172289; AJ584850; AY169783; BC145886; AK086298
17215968	9.9	9.74	0.07	0.17	1.11	0.206598	0.578374	Ppp1r7	protein phosphatase 1, regulatory (inhibitor) subunit 7	chr1	93342854 - 93373489	+	NM_023200; ENSMUST00000027494; ENSMUST00000127141; AF222867; AK031983; BC013524
17215982	1.97	2.14	0.07	0.23	-1.13	0.717024	0.907021	Gm26446	predicted gene, 26446	chr1	93363255 - 93363357	+	ENSMUST00000082455
17215984	3.81	3.85	0.03	0.22	-1.02	0.287373	0.657124	Ano7	anoctamin 7	chr1	93373896 - 93403502	+	NM_001271884; NM_207031; ENSMUST00000058682; BC116706
17216010	10.53	10.43	0.09	0.11	1.07	0.056284	0.332564	Gm17415	predicted gene, 17415	chr1	93421688 - 93422488	+	ENSMUST00000096427
17216012	7.84	7.71	0.06	0.08	1.09	0.138149	0.490547	Sept2	septin 2	chr1	93478964 - 93510260	+	NM_001159717; NM_001159718; ENSMUST00000112912; ENSMUST00000129211; ENSMUST00000150931; ENSMUST00000172165; ENSMUST00000179353; AK169852; BC138636; BC138637; D49382; NM_001159719; NM_010891; XM_006529240; XM_006529241; ENSMUST00000027495; ENSMUST00000168776; ENSMUST00000131175
17216031	5.28	5.64	0.04	0.4	-1.28	0.595017	0.851006	Farp2	FERM, RhoGEF and pleckstrin domain protein 2	chr1	93512079 - 93622016	+	NM_145519; ENSMUST00000120301; ENSMUST00000122402; AK086699; BC009153
17216061	2.94	2.61	0.29	0.3	1.26	0.121466	0.465346			chr1	93652500 - 93652790	+
17216063	6.99	7.57	0.14	0.24	-1.5	0.013258	0.176872	Bok	BCL2-related ovarian killer	chr1	93685694 - 93695762	+	NM_016778; ENSMUST00000027499; AF027707; BC030069
17216070	8.49	8.33	0.04	0.2	1.12	0.189539	0.557771	Atg4b	autophagy related 4B, cysteine peptidase	chr1	93751500 - 93789795	+	NM_174874; XM_006529793; ENSMUST00000027502; ENSMUST00000149436; AK010949; BC027184; ENSMUST00000135762; AK129242
17216087	7.08	7.32	0.05	0.23	-1.18	0.150206	0.508734	Ing5	inhibitor of growth family, member 5	chr1	93803965 - 93822101	+	NM_025454; XM_006529792; ENSMUST00000027505; AK006421; BC064674; XM_006529791
17216096	6.49	6.41	0.23	0.3	1.06	0.236934	0.609587	D2hgdh	D-2-hydroxyglutarate dehydrogenase	chr1	93825240 - 93852348	+	XM_006529970; ENSMUST00000112881; NM_178882; ENSMUST00000097633; XM_006529971
17216113	5.55	6.13	0.14	0.5	-1.5	0.362763	0.717111	Gal3st2	galactose-3-O-sulfotransferase 2	chr1	93861344 - 93876494	+	NM_199366; ENSMUST00000094663; BC132622; BC132624
17216120	4.32	4.69	0.34	0.87	-1.29	0.714778	0.905827	Gm9994	predicted gene 9994	chr1	93927787 - 93942644	+	NM_001205249; ENSMUST00000177958; ENSMUST00000178757; AY216522
17216127	4.24	4.2	0.15	0.23	1.02	0.426653	0.759304			chr1	93975852 - 93985819	+
17216133	4.7	4.1	0.45	0.25	1.51	0.529112	0.819976	Gm6086	predicted gene 6086	chr1	93990509 - 94011541	+	NM_001039219; ENSMUST00000097632
17216144	4.88	4.7	0.24	0.15	1.13	0.581473	0.844478	Neu4	sialidase 4	chr1	94020493 - 94028334	+	NM_173772; ENSMUST00000050890; AB510404; AY258421; BC070438
17216153	1.94	2.07	0.13	0.08	-1.1	0.329062	0.690132	4930440C22Rik	RIKEN cDNA 4930440C22 gene	chr1	94797442 - 94802472	+	NR_040473
17216158	6.08	5.98	0.16	0.29	1.07	0.434012	0.764162	Fam174a	family with sequence similarity 174, member A	chr1	95313628 - 95335284	+	NM_026321; ENSMUST00000059975; AB154249; BC021428
17216165	1.49	1.48	0.18	0.15	1	0.58098	0.844224	Gm26245	predicted gene, 26245	chr1	96617099 - 96617205	+	ENSMUST00000178491
17216167	1.54	1.31	0.1	0.03	1.17	0.021645	0.220514	Gm26078	predicted gene, 26078	chr1	96762031 - 96762158	+	ENSMUST00000104067
17216169	3.7	4.04	0.41	0.17	-1.27	0.180908	0.54866	Panct2; Gm5101	pluripotency-associated noncoding transcript 2; predicted gene 5101	chr1	96872221 - 96881234	+	XR_387288; ENSMUST00000181489; AK035520
17216172	1.85	1.81	0.25	0.19	1.03	0.400787	0.742609	Gm7133	predicted gene 7133	chr1	97162860 - 97302274	+	XM_006530001; XM_006530004; XM_006530005; XM_981711
17216186	1.47	1.7	0.13	0.18	-1.18	0.26695	0.638888	Gm7135	predicted gene 7135	chr1	97346429 - 97573014	+	XM_006530006; XM_981747
17216201	4.4	4.91	0.14	0.54	-1.42	0.431998	0.762544	Gin1	gypsy retrotransposon integrase 1	chr1	97770172 - 97793709	+	NM_026250; XM_006529614; XM_006529615; ENSMUST00000027571; ENSMUST00000112844; ENSMUST00000138142; AK090002; BC033572
17216215	2.87	2.67	0.44	0.36	1.15	0.863047	0.962219	Gm25413	predicted gene, 25413	chr1	97936400 - 97936711	+	ENSMUST00000158544
17216217	0.98	1.43	0.13	0.34	-1.37	0.112541	0.450267	Gm24465	predicted gene, 24465	chr1	98049822 - 98049928	+	ENSMUST00000178398
17216219	2.08	2.14	0.14	0.12	-1.04	0.916194	0.977025	1810006J02Rik	RIKEN cDNA 1810006J02 gene	chr1	98131467 - 98144655	+	NR_040439
17216223	2.35	2.58	0.16	0.2	-1.17	0.049067	0.315508	Slco6d1	solute carrier organic anion transporter family, member 6d1	chr1	98421124 - 98509383	+	NM_001164233; NM_027584; XM_006529871; ENSMUST00000027575; ENSMUST00000160796; ENSMUST00000162468; AK133206; BC112423; BC113131
17216240	2.59	2.72	0.12	0.25	-1.1	0.304874	0.671626	Gm26134	predicted gene, 26134	chr1	98549451 - 98549560	+	ENSMUST00000178484
17216242	1.47	1.27	0.07	0.19	1.15	0.317427	0.681211	Gm23434	predicted gene, 23434	chr1	99017364 - 99017463	+	ENSMUST00000157179
17216244	5.63	5.68	0.34	0.15	-1.03	0.817974	0.945562			chr1	99183168 - 99190371	+
17216246	2.82	2.55	0.47	0.26	1.21	0.301432	0.668677	Cntnap5b	contactin associated protein-like 5B	chr1	99772765 - 100485942	+	NM_172851; XM_006529595; XM_006529596; ENSMUST00000086738; AK133394
17216272	6.92	6.72	0.16	0.23	1.15	0.419219	0.754202	Gm25537	predicted gene, 25537	chr1	100861793 - 100861901	+	ENSMUST00000103851
17216274	1.84	1.7	0.32	0.09	1.1	0.593361	0.850633	Gm20268	predicted gene, 20268	chr1	101155768 - 101175202	+	NR_037989
17216278	1.81	2.02	0.33	0.25	-1.16	0.642124	0.874325	Gm23537	predicted gene, 23537	chr1	104485957 - 104486286	+	ENSMUST00000157536
17216280	3	2.99	0.05	0.08	1.01	0.315522	0.679605	Cdh20	cadherin 20	chr1	104768529 - 104995481	+	NM_011800; ENSMUST00000062528; AF007116; BC119606; BC119607
17216296	3.85	3.84	0.18	0.07	1.01	0.652772	0.879036	Gm17634	predicted gene, 17634	chr1	105356007 - 105361629	+	XR_398764; ENSMUST00000181383; AK039635
17216299	5.13	4.49	0.33	0.16	1.56	0.035043	0.27198	Gm3608	predicted gene 3608	chr1	105458060 - 105458912	+	ENSMUST00000086725
17216301	5.46	5.4	0.16	0.1	1.04	0.373923	0.725495	Gm14173; Gm22426	predicted gene 14173; predicted gene, 22426	chr1	105574687 - 105574782	+	ENSMUST00000080671; ENSMUST00000103811
17216303	6.68	6.95	0.23	0.23	-1.21	0.493055	0.800791	2310035C23Rik	RIKEN cDNA 2310035C23 gene	chr1	105663861 - 105755131	+	NM_029349; NM_173187; ENSMUST00000039173; ENSMUST00000086721; AK040168; BC117949; BC117950
17216339	4.91	4.94	0.21	0.13	-1.02	0.556939	0.831894	Tnfrsf11a	tumor necrosis factor receptor superfamily, member 11a, NFKB activator	chr1	105780723 - 105847981	+	NM_009399; ENSMUST00000027559; AF019046; BC019185
17216351	2.05	2.18	0.25	0.28	-1.1	0.793584	0.936479	Gm26214	predicted gene, 26214	chr1	105945554 - 105945660	+	ENSMUST00000158581
17216353	6.55	6.24	0.05	0.16	1.24	0.095573	0.418913	Zcchc2	zinc finger, CCHC domain containing 2	chr1	105990406 - 106034077	+	NM_001122675; ENSMUST00000119166; ENSMUST00000131830; NM_001122676; ENSMUST00000118196
17216373	6.47	6.43	0.04	0.24	1.02	0.743917	0.916878	Phlpp1	PH domain and leucine rich repeat protein phosphatase 1	chr1	106171752 - 106394250	+	NM_133821; ENSMUST00000061047; BC059254
17216395	2.81	2.69	0.17	0.07	1.09	0.594817	0.850917	D630008O14Rik	RIKEN cDNA D630008O14 gene	chr1	106541743 - 106575045	+	ENSMUST00000144260; AK052756; ENSMUST00000149909; AK085305
17216402	3.34	2.99	0.3	0.14	1.28	0.32869	0.689998	Serpinb5	serine (or cysteine) peptidase inhibitor, clade B, member 5	chr1	106861173 - 106883348	+	NM_009257; XM_006529291; ENSMUST00000086701; ENSMUST00000112729; ENSMUST00000112730; BC005434; U54705
17216412	2.3	2.48	0.16	0.14	-1.13	0.851307	0.958728	Serpinb12	serine (or cysteine) peptidase inhibitor, clade B (ovalbumin), member 12	chr1	106934449 - 106957080	+	NM_027971; ENSMUST00000081277; ENSMUST00000126812; AK014669; AY367773; NM_001199213; ENSMUST00000112724; AK040697; BC062134
17216425	1.93	2.28	0.32	0.28	-1.27	0.21617	0.588068	Serpinb13	serine (or cysteine) peptidase inhibitor, clade B (ovalbumin), member 13	chr1	106980984 - 107001195	+	NM_172852; ENSMUST00000027564; ENSMUST00000136766; BC117990; BC117991
17216436	2.82	2.52	0.22	0.09	1.23	0.24132	0.614069	Serpinb11	serine (or cysteine) peptidase inhibitor, clade B (ovalbumin), member 11	chr1	107361929 - 107380475	+	NM_025867; ENSMUST00000027566; AY367772; BC010313
17216447	2.01	1.98	0.06	0.14	1.02	0.53414	0.822429	Serpinb7	serine (or cysteine) peptidase inhibitor, clade B, member 7	chr1	107399655 - 107452689	+	NM_027548; ENSMUST00000086690; AF105328; BC064004
17216458	2.24	2.13	0.13	0.14	1.08	0.393472	0.737843	Serpinb2	serine (or cysteine) peptidase inhibitor, clade B, member 2	chr1	107511423 - 107525600	+	NM_001174170; NM_011111; ENSMUST00000009356; ENSMUST00000064916; BC138815; BC138817
17216469	2.42	2.34	0.07	0.19	1.05	0.279491	0.650473	Serpinb10	serine (or cysteine) peptidase inhibitor, clade B (ovalbumin), member 10	chr1	107529003 - 107549271	+	NM_001160307; NM_198028; ENSMUST00000172762; ENSMUST00000182198; BC029736; BC069938; XM_006529597
17216478	2.35	2.34	0.17	0.33	1.01	0.398615	0.741579	Serpinb8	serine (or cysteine) peptidase inhibitor, clade B, member 8	chr1	107590006 - 107608978	+	NM_001159748; NM_011459; XM_006529292; ENSMUST00000000514; ENSMUST00000112706; ENSMUST00000151283; BC025121; U96703
17216490	3.37	3.16	0.11	0.16	1.16	0.115877	0.455632	LOC102635334; Gm15389	uncharacterized LOC102635334; predicted gene 15389	chr1	107687008 - 107693514	+	XR_387297; ENSMUST00000153774
17216494	1.56	1.35	0.15	0.23	1.15	0.777507	0.930077	Gm22438	predicted gene, 22438	chr1	107892974 - 107893105	+	ENSMUST00000104049
17216496	2.51	2.62	0.11	0.21	-1.08	0.796099	0.937563	Gm25293	predicted gene, 25293	chr1	109804760 - 109805044	+	ENSMUST00000122792
17216498	3.47	3.94	0.45	0.37	-1.38	0.986255	0.995475	Cdh7	cadherin 7, type 2	chr1	109982327 - 110140157	+	NM_172853; XM_006529602; ENSMUST00000027542; ENSMUST00000112701; ENSMUST00000131464; ENSMUST00000172005; AY267034; BC083189; BC141119; BC145423
17216525	4.38	4.91	0.26	0.06	-1.44	0.035606	0.273915	Gm22331	predicted gene, 22331	chr1	112467911 - 112468046	+	ENSMUST00000158066
17216527	3.75	4.05	0.23	0.41	-1.23	0.303135	0.669965	Cntnap5a	contactin associated protein-like 5A	chr1	115684756 - 116582026	+	NM_001077425; ENSMUST00000043725
17216554	3.02	2.87	0.19	0.16	1.11	0.462166	0.782548	Gm24030	predicted gene, 24030	chr1	117536301 - 117536464	+	ENSMUST00000083931
17216556	1.49	1.47	0.14	0.23	1.01	0.850551	0.958464	LOC102642305	zinc finger protein 780A-like	chr1	117965857 - 118047927	+	XM_006543524
17216563	9.12	8.83	0.07	0.04	1.22	0.008887	0.149876	Nifk	nucleolar protein interacting with the FHA domain of MKI67	chr1	118321839 - 118333831	+	NM_026472; ENSMUST00000027626; ENSMUST00000112688; AB056870; AY030275; BC058559
17216574	6.93	7.24	0.07	0.11	-1.24	0.056829	0.333901	Clasp1	CLIP associating protein 1	chr1	118389058 - 118609462	+	NM_001293300; XM_006529921; XM_006529945; XM_006529947; ENSMUST00000049404; AK080782; BC158064; NM_001293301; NM_029709; ENSMUST00000070989; ENSMUST00000165223; ENSMUST00000178710; BC094432; AK031181
17216620	10.31	10.19	0.03	0.1	1.09	0.09243	0.412724	Tfcp2l1	transcription factor CP2-like 1	chr1	118627945 - 118685168	+	NM_023755; ENSMUST00000027629; AK143960; BC116663; AF311309
17216638	6.09	6.1	0.11	0.35	-1.01	0.937773	0.98288	Tmem185b	transmembrane protein 185B	chr1	119526154 - 119528983	+	NM_146103; ENSMUST00000183952; BC024712
17216640	1.69	2.01	0.44	0.22	-1.24	0.280619	0.65137	Gm25322	predicted gene, 25322	chr1	119530211 - 119530314	+	ENSMUST00000122556
17216642	4.36	4.49	0.18	0.1	-1.09	0.468577	0.785564	Sctr	secretin receptor	chr1	120006980 - 120063534	+	NM_001012322; XM_006529688; ENSMUST00000072886; BC089355; XM_006529689
17216659	4.53	4.23	0.04	0.11	1.23	0.031152	0.258767	3110009E18Rik	RIKEN cDNA 3110009E18 gene	chr1	120121187 - 120188189	+	ENSMUST00000128578; ENSMUST00000153037; NM_001172074; NM_028439; XM_006529894; ENSMUST00000027637; ENSMUST00000056038; ENSMUST00000112644; BC028767
17216671	3.82	4.01	0.2	0.06	-1.14	0.132173	0.481892	C1ql2	complement component 1, q subcomponent-like 2	chr1	120340582 - 120343174	+	NM_207233; ENSMUST00000037286; BC040774; DQ002402
17216676	3.89	3.92	0.39	0.01	-1.02	0.846724	0.957243	En1	engrailed 1	chr1	120602418 - 120609296	+	NM_010133; ENSMUST00000079721; AK140634; L12703
17216683	4.1	4.22	0.14	0.03	-1.09	0.187486	0.55572	Celrr	cerebellum expressed regulatory RNA	chr1	121087405 - 121120975	+	NR_038008; NR_110450; ENSMUST00000181433
17216690	6.61	6.74	0.14	0.09	-1.1	0.288848	0.658611	Ccdc93	coiled-coil domain containing 93	chr1	121431049 - 121506460	+	NM_001025156; NM_029955; ENSMUST00000036025; ENSMUST00000112621; BC054083
17216718	6.51	6.48	0.1	0.27	1.02	0.769925	0.926531			chr1	121553839 - 121555366	+
17216721	2.69	3.06	0.18	0.15	-1.3	0.115534	0.454714	Gm24547	predicted gene, 24547	chr1	122510549 - 122510697	+	ENSMUST00000158649
17216723	1.7	1.54	0.2	0.13	1.12	0.547856	0.827702	Gm25771	predicted gene, 25771	chr1	122553173 - 122553316	+	ENSMUST00000158565
17216727	6.95	7.12	0.08	0.2	-1.12	0.380727	0.730335	Slc35f5	solute carrier family 35, member F5	chr1	125561016 - 125595684	+	NM_028787; XM_006529910; XM_006529911; XM_006529912; ENSMUST00000027580; BC026858
17216745	3.37	3.52	0.4	0.25	-1.11	0.470491	0.786707	Gpr39	G protein-coupled receptor 39	chr1	125676995 - 125873862	+	NM_027677; ENSMUST00000027581; ENSMUST00000159359; BC085285
17216751	3.71	3.83	0.13	0.21	-1.09	0.308553	0.674128			chr1	126043270 - 126043340	+
17216753	6.06	6.69	0.13	0.15	-1.54	0.010499	0.159507	Mgat5	mannoside acetylglucosaminyltransferase 5	chr1	127204986 - 127483704	+	NM_145128; ENSMUST00000038361; ENSMUST00000171405; AF474154; AF474155; BC125533; BC125535; AK036567; AK049587
17216775	2.92	2.46	0.62	0.28	1.37	0.546202	0.827121	Gm23370	predicted gene, 23370	chr1	127331812 - 127331941	+	ENSMUST00000175405
17216777	5.93	5.92	0.28	0.48	1	0.974399	0.991949	Gm23734	predicted gene, 23734	chr1	127375131 - 127375239	+	ENSMUST00000083753
17216779	3.39	3.54	0.13	0.17	-1.11	0.901859	0.972592	Acmsd	amino carboxymuconate semialdehyde decarboxylase	chr1	127729413 - 127767564	+	NM_001033041; ENSMUST00000038006; AK165228; BC139281
17216792	7.15	7.03	0.08	0.08	1.08	0.125003	0.471038	Ccnt2	cyclin T2	chr1	127774164 - 127808061	+	NM_028399; ENSMUST00000027587; ENSMUST00000112570; ENSMUST00000143513; ENSMUST00000153359; BC054122; JX965957; JX965958; AK047125; ENSMUST00000126850; ENSMUST00000149760
17216809	7.31	6.71	0.04	0.32	1.52	0.025005	0.233908	Rab3gap1	RAB3 GTPase activating protein subunit 1	chr1	127868773 - 127943876	+	NM_178690; XM_006529407; ENSMUST00000037649; ENSMUST00000142662; BC046297
17216834	12.12	12.04	0.07	0.13	1.05	0.918395	0.977851	Rpl28; Gm10051; Rpl28-ps3; Rpl28-ps1; Gm13226	ribosomal protein L28; predicted pseudogene 10051; ribosomal protein L28, pseudogene 3; ribosomal protein L28, pseudogene 1; predicted gene 13226	chr1	128038527 - 128039022	+	NM_009081; ENSMUST00000032597; ENSMUST00000078432; ENSMUST00000116058; ENSMUST00000121497; ENSMUST00000126794; ENSMUST00000145209; AK076133; BC024395; BC086797; BC086932; BC092012; X74856; ENSMUST00000117838; ENSMUST00000129888
17216836	7.82	7.87	0.07	0.1	-1.04	0.852562	0.959266	R3hdm1	R3H domain containing 1	chr1	128103306 - 128237735	+	NM_181750; XM_006529426; ENSMUST00000036288; BC049181; BC137772; AK122191; AK144098
17216868	2.27	2.2	0.21	0.32	1.05	0.364294	0.71854	Mir128-1	microRNA 128-1	chr1	128202355 - 128202436	+	NR_029543; ENSMUST00000083586
17216870	9.57	9.59	0.05	0.1	-1.02	0.699941	0.900432	Ubxn4	UBX domain protein 4	chr1	128244181 - 128279377	+	NM_026390; XM_006529830; ENSMUST00000027592; AK029431; BC019795; BC030190
17216886	3.47	3.29	0.09	0.23	1.13	0.767447	0.92611	Gm23902	predicted gene, 23902	chr1	128490040 - 128490173	+	ENSMUST00000157571
17216888	3.42	3.58	0.33	0.17	-1.12	0.686212	0.895192	Thsd7b	thrombospondin, type I, domain containing 7B	chr1	129273304 - 130219278	+	NM_172485; ENSMUST00000040311; ENSMUST00000073527; ENSMUST00000140834; AK051714; BC063250; ENSMUST00000151700; AK166575
17216926	2.77	2.59	0.25	0.03	1.14	0.155695	0.515852	LOC102640368; Gm15674; Daf2	uncharacterized LOC102640368; predicted gene 15674; decay accelerating factor 2	chr1	130422824 - 130437914	+	XR_387359; ENSMUST00000143266; AK019553
17216931	2	2.36	0.16	0.15	-1.28	0.127315	0.474518	LOC102640300; Gm16083	uncharacterized LOC102640300; predicted gene 16083	chr1	130462576 - 130557075	+	XR_398828; ENSMUST00000125681; AK082696
17216937	4.32	4.49	0.08	0.39	-1.12	0.466939	0.784957	Yod1	YOD1 OTU deubiquitinating enzyme 1 homologue (S. cerevisiae)	chr1	130717327 - 130722073	+	NM_178691; ENSMUST00000049813; AK044678; BC099948; BC139034
17216942	5.65	6.24	0.16	0.14	-1.51	0.007701	0.140524	AA986860	expressed sequence AA986860	chr1	130731976 - 130744622	+	NM_177604; ENSMUST00000039323; BC099401; BC117765; BC117766
17216949	4.53	4.05	0.2	0.12	1.39	0.055577	0.331553	Fcamr	Fc receptor, IgA, IgM, high affinity	chr1	130800902 - 130814740	+	NM_001170632; NM_144960; XM_006529784; XM_006529785; ENSMUST00000027670; ENSMUST00000112477; AB048834; BC110549; BC110550; FJ011703
17216960	3.98	4.1	0.33	0.05	-1.09	0.626209	0.867161	Pigr	polymeric immunoglobulin receptor	chr1	130826684 - 130852249	+	NM_011082; ENSMUST00000027675; BC013556; U06431
17216976	4.26	4.18	0.13	0.03	1.06	0.736353	0.913883	Faim3	Fas apoptotic inhibitory molecule 3	chr1	130865669 - 130880790	+	NM_026976; ENSMUST00000038829; AY227385; AY227386; AY227387; AY227388; AY227389; AY227390; AY227391; AY227392; AY227393; BC116674; BC118505
17216990	2.69	2.73	0.05	0.19	-1.03	0.847258	0.957408	Il10	interleukin 10	chr1	131019845 - 131024974	+	NM_010548; ENSMUST00000016673; BC120612; BC137844; M37897
17216998	8.25	7.99	0.12	0.13	1.2	0.060347	0.343021	Eif2d	eukaryotic translation initiation factor 2D	chr1	131153181 - 131182886	+	NM_001136070; NM_010709; ENSMUST00000068791; ENSMUST00000068805; ENSMUST00000112446; ENSMUST00000149119; ENSMUST00000151874; BC023709; BC024501; BC025036; U58337; XM_006529165; ENSMUST00000131855; AK036154; ENSMUST00000139468; AK078472
17217022	5.63	4.75	0.08	0.09	1.84	0.000279	0.045818	Fam72a	family with sequence similarity 72, member A	chr1	131527903 - 131539872	+	NM_175382; ENSMUST00000068613; BC090647; BC106123; BC138225; BC145667
17217030	3.56	3.46	0.37	0.14	1.07	0.623145	0.865369	Avpr1b	arginine vasopressin receptor 1B	chr1	131599114 - 131612000	+	NM_011924; ENSMUST00000027690
17217035	4.79	4.08	0.65	0.49	1.64	0.907013	0.973627	Ctse	cathepsin E	chr1	131638306 - 131675507	+	NM_007799; ENSMUST00000073350; ENSMUST00000112411; BC005432; CT010252; ENSMUST00000141061; AK165242
17217048	3.21	2.97	0.03	0.07	1.18	0.006082	0.127032	5430435G22Rik	RIKEN cDNA 5430435G22 gene	chr1	131688695 - 131713542	+	NM_145509; ENSMUST00000064664; ENSMUST00000064679; ENSMUST00000130848; ENSMUST00000136247; AB232641; JX431303; ENSMUST00000129905
17217058	4.42	4.38	0.06	0.02	1.02	0.180289	0.548005	Slc26a9	solute carrier family 26, member 9	chr1	131744022 - 131771504	+	NM_177243; ENSMUST00000049027; AY034145
17217083	3.46	3.48	0.02	0.03	-1.01	0.750383	0.919657	Pm20d1	peptidase M20 domain containing 1	chr1	131797381 - 131821473	+	NM_178079; XM_006529338; ENSMUST00000048660; ENSMUST00000112393; AK028883; AK128969; BC120725; BC125395
17217101	6.64	6.92	0.03	0.03	-1.22	0.000406	0.05131	Slc41a1	solute carrier family 41, member 1	chr1	131827493 - 131848865	+	NM_173865; ENSMUST00000086559; BC096596; BC116280; BC116281
17217116	6.16	6.49	0.04	0.24	-1.26	0.045024	0.304091	Rab29	RAB29, member RAS oncogene family	chr1	131867224 - 131872887	+	NM_144875; ENSMUST00000027693; ENSMUST00000112386; ENSMUST00000125925; AB232625; BC016133; BC029056; AK137928
17217127	10.04	9.95	0.07	0.01	1.06	0.13276	0.482809	Nucks1	nuclear casein kinase and cyclin-dependent kinase substrate 1	chr1	131910458 - 131936321	+	NM_001145804; NM_175294; ENSMUST00000062264; AB049825; BC039951
17217136	5.4	5.79	0.47	0.27	-1.31	0.178933	0.546342	Slc45a3	solute carrier family 45, member 3	chr1	131962967 - 131982964	+	NM_145977; ENSMUST00000027695; ENSMUST00000177943; AK162123; BC031381; NM_001177628
17217145	5.41	5.79	0.14	0.31	-1.3	0.231848	0.604466	Elk4	ELK4, member of ETS oncogene family	chr1	132007605 - 132031694	+	XM_006529130; NM_007923; ENSMUST00000027696; ENSMUST00000086556; ENSMUST00000147218; BC004798; BC144844; BC145795
17217155	4.57	4.6	0.2	0.05	-1.02	0.605547	0.856093	Gm26892	predicted gene, 26892	chr1	132036805 - 132067945	+	ENSMUST00000181695
17217158	1.56	1.72	0.11	0.11	-1.12	0.753289	0.920648	Gm26034	predicted gene, 26034	chr1	132100639 - 132100754	+	ENSMUST00000158154
17217160	3.45	3.38	0.12	0.12	1.06	0.534078	0.822422	LOC100505034; Lemd1	uncharacterized LOC100505034; LEM domain containing 1	chr1	132191436 - 132257382	+	XR_387385; XR_398850; XR_398851; XR_398852; AK016010; AK134916; BC066109; NM_001033250; XM_006529346; XM_006529349; XM_006529350; ENSMUST00000112357; BC115462; BC115463
17217169	3.67	4.26	0.25	0.21	-1.5	0.082419	0.3923	Mir135b	microRNA 135b	chr1	132198088 - 132198184	+	NR_029777; ENSMUST00000083501
17217171	6.66	6.96	0.11	0.04	-1.23	0.014474	0.182404	Gm7241	predicted pseudogene 7241	chr1	132284325 - 132284809	+	XM_006543539; ENSMUST00000159853
17217174	4.02	4.04	0.17	0.31	-1.02	0.517399	0.815015	Klhdc8a	kelch domain containing 8A	chr1	132298626 - 132307357	+	NM_144810; ENSMUST00000046071; BC011135
17217182	4.07	4.27	0.47	0.18	-1.15	0.746755	0.918214	Nuak2	NUAK family, SNF1-like kinase, 2	chr1	132316125 - 132333488	+	NM_001195025; NM_028778; XM_006529909; ENSMUST00000072177; ENSMUST00000082125; BC046833; BC033302
17217193	3.12	3.44	0.35	0.13	-1.25	0.154376	0.514121	Gm15849	predicted gene 15849	chr1	132381129 - 132382509	+	ENSMUST00000159257
17217197	5.56	5.69	0.07	0.14	-1.09	0.65119	0.878378	Dstyk	dual serine/threonine and tyrosine protein kinase	chr1	132417453 - 132466959	+	NM_172516; XM_006529356; ENSMUST00000045110; AY208852; AY429676; BC130226; XR_387156
17217216	7.16	7.89	0.04	0.27	-1.65	0.021949	0.221495	Rbbp5	retinoblastoma binding protein 5	chr1	132477367 - 132505665	+	NM_172517; ENSMUST00000027700; BC057632
17217232	4.14	4.12	0.19	0.35	1.01	0.862821	0.962215	Tmem81	transmembrane protein 81	chr1	132506230 - 132508639	+	NM_029025; ENSMUST00000058167; BC120863; BC132045; BC095954
17217237	4.59	4.72	0.32	0.3	-1.09	0.328009	0.689431	Gm10538	predicted gene 10538	chr1	132729353 - 132732826	+	NR_045892
17217241	5.82	5.81	0.16	0.22	1.01	0.550808	0.829506	Lrrn2	leucine rich repeat protein 2, neuronal	chr1	132880273 - 132940005	+	NM_010732; ENSMUST00000027706; ENSMUST00000159088; AY362823; BC056458
17217247	6.06	6.89	0.12	0.08	-1.78	0.00069	0.05879	Pik3c2b	phosphoinositide-3-kinase, class 2, beta polypeptide	chr1	133045667 - 133108688	+	NM_001099276; XM_006529532; XM_006529533; ENSMUST00000077730; ENSMUST00000124934; AK049181; BC132141
17217283	7.85	8.87	0.07	0.04	-2.02	2.5e-05	0.017706	Ppp1r15b	protein phosphatase 1, regulatory (inhibitor) subunit 15b	chr1	133131143 - 133139800	+	NM_133819; ENSMUST00000052529; ENSMUST00000122956
17217291	5	5.33	0.33	0.16	-1.26	0.183187	0.551526	Plekha6	pleckstrin homology domain containing, family A member 6	chr1	133246097 - 133303435	+	NM_001160268; NM_182930; XM_006529542; XM_006529549; XM_006529550; XM_006529552; ENSMUST00000038295; ENSMUST00000105082; BC054547; XR_373929
17217321	4.51	4.84	0.21	0.14	-1.25	0.100988	0.429226	Golt1a	golgi transport 1 homolog A (S. cerevisiae)	chr1	133309823 - 133323026	+	NM_026680; ENSMUST00000094557; AY707855; BC024448; ENSMUST00000183489; XM_006497294; ENSMUST00000184603
17217329	3.07	2.96	0.1	0.24	1.08	0.990452	0.996711	Kiss1; Golt1a	KiSS-1 metastasis-suppressor; golgi transport 1 homolog A (S. cerevisiae)	chr1	133321875 - 133329901	+	NM_178260; XM_006529681; ENSMUST00000007433; ENSMUST00000178033; ENSMUST00000183489; AB162440; AB666166; AF472576; XM_006497290
17217335	4.62	4.82	0.09	0.17	-1.15	0.097297	0.422527	Ren1; Ren2	renin 1 structural; renin 2 tandem duplication of Ren1	chr1	133350510 - 133360325	+	NM_031192; XM_006497265; ENSMUST00000094556; BC061053; NM_031193; BC011157; BC011473; J00621
17217350	4.96	5.09	0.01	0.3	-1.09	0.807099	0.941198	Etnk2	ethanolamine kinase 2	chr1	133363572 - 133380336	+	NM_175443; XM_006529364; ENSMUST00000129213; ENSMUST00000131450; ENSMUST00000135222; AK087818; BC145351; BC152310; ENSMUST00000147909
17217364	1.43	1.35	0.21	0.12	1.06	0.406073	0.74618	Gm23939	predicted gene, 23939	chr1	133601223 - 133601355	+	ENSMUST00000082880
17217366	4.05	4.07	0.07	0.16	-1.01	0.596434	0.851832	Gm26706	predicted gene, 26706	chr1	133610411 - 133614422	+	ENSMUST00000180718
17217369	5.04	4.82	0.06	0.23	1.17	0.062603	0.348377	Gm15851	predicted gene 15851	chr1	133906531 - 133914822	+	ENSMUST00000160564
17217373	3.9	4.24	0.11	0.15	-1.27	0.06511	0.354408	Fmod	fibromodulin	chr1	134037254 - 134048277	+	NM_021355; ENSMUST00000048183; ENSMUST00000162779; AK054183; BC064779
17217380	10.66	10.49	0.03	0.14	1.12	0.161209	0.522981	Gm8618	predicted gene 8618	chr1	134109338 - 134109840	+	ENSMUST00000097570
17217383	5.39	5.02	0.18	0.39	1.29	0.059345	0.340558	Chit1	chitinase 1 (chitotriosidase)	chr1	134111242 - 134151540	+	NM_001284524; NM_001284525; NM_027979; ENSMUST00000086475; ENSMUST00000159963; ENSMUST00000160060; AY458654; AY536287; BC138765
17217399	4.04	3.67	0.06	0.24	1.29	0.170604	0.535079	Chil1	chitinase-like 1	chr1	134182176 - 134190181	+	ENSMUST00000133701; X93035; XM_006529111; ENSMUST00000153856; ENSMUST00000156873; NM_007695; ENSMUST00000082060; BC003780; BC004734; BC005611; CT010283; EU313768
17217415	4.59	4.58	0.12	0.12	1.01	0.981101	0.99383	Mybph	myosin binding protein H	chr1	134193448 - 134201232	+	NM_016749; ENSMUST00000038445; BC116684; BC118050; U68267
17217428	5.51	5.42	0.23	0.19	1.06	0.900621	0.97223	Myog	myogenin	chr1	134290004 - 134292548	+	NM_031189; ENSMUST00000027730; BC048683; BC068019; D90156
17217434	3.05	2.85	0.11	0.13	1.14	0.171776	0.536511	4933406M09Rik	RIKEN cDNA 4933406M09 gene	chr1	134385940 - 134390983	+	NM_173771; XM_006529559; ENSMUST00000162187; BC116694; BC116697
17217440	6.78	6.81	0.15	0.22	-1.02	0.50313	0.806773	Cyb5r1	cytochrome b5 reductase 1	chr1	134405781 - 134411740	+	NM_028057; ENSMUST00000027726; ENSMUST00000130836; ENSMUST00000154237; ENSMUST00000172795; ENSMUST00000173908; BC016266; BC024618; JX420288; ENSMUST00000133686; AK049717; ENSMUST00000172496
17217455	8.84	8.81	0.02	0.09	1.02	0.420328	0.754944	Adipor1	adiponectin receptor 1	chr1	134415378 - 134433351	+	NM_028320; ENSMUST00000027727; ENSMUST00000112237; AK143680; AY424290; BC014875; AK012847; ENSMUST00000148822; AK137258
17217469	6.54	6.38	0.06	0.11	1.11	0.04457	0.302756	Klhl12	kelch-like 12	chr1	134455531 - 134491018	+	NM_153128; ENSMUST00000027725; ENSMUST00000112232; ENSMUST00000116528; BC034514
17217487	7.4	7.18	0.08	0.1	1.16	0.105497	0.437682	Rabif	RAB interacting factor	chr1	134494648 - 134509874	+	NM_145510; ENSMUST00000047978; AK165795; BC011166; BC024808
17217495	2.88	2.91	0.34	0.1	-1.02	0.633775	0.870912	Gm25612	predicted gene, 25612	chr1	134505338 - 134505463	+	ENSMUST00000104014
17217497	4.34	4.52	0.18	0.23	-1.14	0.655527	0.88037	LOC102634941	putative tubulin-like protein alpha-4B-like	chr1	134513446 - 134518563	+	XR_398888
17217500	9.77	9.65	0.02	0.06	1.09	0.012724	0.173852	Kdm5b	lysine (K)-specific demethylase 5B	chr1	134560171 - 134632878	+	NM_152895; ENSMUST00000112197; ENSMUST00000112198; AK163481; AK220451; AY082429; AY082430; BC048180; BC057318; ENSMUST00000047714
17217536	4.85	5.05	0.21	0.2	-1.15	0.304719	0.671499	Syt2	synaptotagmin II	chr1	134646681 - 134753149	+	NM_009307; ENSMUST00000121990; AF257304; AK220537; BC027019
17217552	5.33	5.15	0.08	0.18	1.13	0.181344	0.549148	Ube2t	ubiquitin-conjugating enzyme E2T (putative)	chr1	134962565 - 134974162	+	NM_001278115; NM_026024; ENSMUST00000027687; BC029213
17217562	4.43	4.28	0.24	0.18	1.11	0.430207	0.761729	Gm10535	predicted gene 10535	chr1	135108961 - 135113378	+	ENSMUST00000182275; AK134881
17217566	4.19	4.22	0.1	0.16	-1.02	0.306079	0.672391	Ptpn7	protein tyrosine phosphatase, non-receptor type 7	chr1	135132725 - 135145320	+	NM_177081; XM_006529698; ENSMUST00000049449; ENSMUST00000167080; BC098475; BC138194; BC145190; AK041415
17217580	6.86	7.17	0.2	0.1	-1.23	0.038078	0.281438	Arl8a	ADP-ribosylation factor-like 8A	chr1	135146824 - 135156269	+	NM_026823; ENSMUST00000027684; ENSMUST00000125774; AB185207; BC018479
17217590	2.3	2.55	0.1	0.03	-1.19	0.039347	0.286518	Gm15445; Arl8a	predicted gene 15445; ADP-ribosylation factor-like 8A	chr1	135152963 - 135153806	+	ENSMUST00000146700; AK164855
17217592	5.88	5.05	0.11	0.33	1.78	0.032191	0.261766	Rnpep	arginyl aminopeptidase (aminopeptidase B)	chr1	135248561 - 135266443	+	ENSMUST00000180981; AK133325
17217596	4.3	4.01	0.22	0.04	1.23	0.122056	0.466257	Lmod1	leiomodin 1 (smooth muscle)	chr1	135324807 - 135368065	+	NM_053106; ENSMUST00000059352
17217602	4.35	4.06	0.05	0.05	1.22	0.002405	0.086612	Gm4793	predicted gene 4793	chr1	135584773 - 135599950	+	XR_398895; ENSMUST00000067468; AK044378
17217610	10.57	10.46	0.11	0.29	1.08	0.36608	0.720142	Csrp1	cysteine and glycine-rich protein 1	chr1	135720061 - 135752232	+	NM_007791; ENSMUST00000027677; ENSMUST00000097561; AF092921; BC006912; CT010278; D88793
17217619	4.8	5.1	0.19	0.21	-1.23	0.205364	0.577149	Phlda3	pleckstrin homology-like domain, family A, member 3	chr1	135766085 - 135769136	+	NM_013750; ENSMUST00000038945; ENSMUST00000136445; BC023408
17217625	4.81	4.91	0.05	0.09	-1.07	0.38659	0.734001	Tnni1	troponin I, skeletal, slow 1	chr1	135783065 - 135810989	+	NM_001112702; NM_021467; XM_006529382; ENSMUST00000129217; ENSMUST00000137331; ENSMUST00000139986; ENSMUST00000148201; ENSMUST00000152075; ENSMUST00000152208; ENSMUST00000154463; BC023170
17217639	6.94	7.12	0.08	0.11	-1.13	0.094761	0.417089	Lad1	ladinin	chr1	135818598 - 135833341	+	NM_133664; ENSMUST00000038760; BC016257; BC025580; BC031131
17217651	5.26	5.17	0.04	0.14	1.07	0.865571	0.962981	Tnnt2	troponin T2, cardiac	chr1	135836386 - 135852261	+	NM_001130174; NM_001130175; NM_001130176; NM_001130177; NM_001130178; NM_001130179; NM_001130180; NM_001130181; NM_011619; XM_006529394; ENSMUST00000027671; ENSMUST00000112085; ENSMUST00000112086; ENSMUST00000112087; ENSMUST00000178204; ENSMUST00000178854; ENSMUST00000179863; BC063753; L47549; L47550; L47551; L47552; L47553; L47599; L47600
17217666	7.35	7.22	0.2	0.26	1.09	0.51562	0.814385	Tmem9	transmembrane protein 9	chr1	136008219 - 136035030	+	NM_001160145; NM_001160146; NM_025439; ENSMUST00000063719; ENSMUST00000117950; ENSMUST00000118832; ENSMUST00000140545; ENSMUST00000165125; BC016524
17217678	4.5	4.59	0.12	0.24	-1.06	0.236718	0.60954	Cacna1s	calcium channel, voltage-dependent, L type, alpha 1S subunit	chr1	136052750 - 136119822	+	NM_001081023; NM_014193; XM_006529107; ENSMUST00000112064; ENSMUST00000112068; ENSMUST00000160641; ENSMUST00000161865; L06234
17217728	6.15	6.44	0.14	0.06	-1.22	0.12133	0.465165	Kif21b	kinesin family member 21B	chr1	136131389 - 136178014	+	NM_001039472; ENSMUST00000075164; ENSMUST00000130864; AF202893
17217768	4.69	5.06	0.37	0.1	-1.3	0.179756	0.547193	Gm26568	predicted gene, 26568	chr1	136216074 - 136225071	+	ENSMUST00000180496
17217771	6.21	6.3	0.1	0.14	-1.06	0.340575	0.698737	Gm3878	predicted gene 3878	chr1	136234199 - 136241821	+	XR_399090
17217774	4.98	5.09	0.06	0.14	-1.07	0.269736	0.64122	Gm26781	predicted gene, 26781	chr1	136259407 - 136274406	+	ENSMUST00000181385
17217777	6.51	6.49	0.18	0.27	1.02	0.457496	0.779079	Ddx59	DEAD (Asp-Glu-Ala-Asp) box polypeptide 59	chr1	136415271 - 136440220	+	NM_026500; XM_006529844; ENSMUST00000027655; BC023840
17217789	6.32	7.17	0.12	0.11	-1.8	0.000695	0.05879	Kif14	kinesin family member 14	chr1	136467958 - 136531511	+	NM_001287179; XM_006529730; XM_006529731; ENSMUST00000047817; AB731728; BC158132; AK087451
17217821	6.74	6.9	0.08	0.09	-1.11	0.043025	0.298601	Zfp281	zinc finger protein 281	chr1	136624901 - 136630391	+	NM_001160251; NM_177643; ENSMUST00000047734; ENSMUST00000112046; BC003243; BC062153; CT010200
17217825	4.64	4.48	0.03	0.11	1.12	0.289584	0.659741	Gm19705	predicted gene, 19705	chr1	136683396 - 136690805	+	NR_045324; NR_045325; ENSMUST00000180962; ENSMUST00000181524
17217830	3.83	3.79	0.18	0.05	1.02	0.959701	0.988048	Gm16880	predicted gene, 16880	chr1	136696211 - 136725728	+	NR_037986; ENSMUST00000181274
17217836	2.49	2.33	0.21	0.08	1.12	0.827848	0.94967	Gm24086	predicted gene, 24086	chr1	136697374 - 136697471	+	ENSMUST00000175171
17217838	1.13	1.33	0.24	0.13	-1.15	0.203462	0.575119	Gm22727	predicted gene, 22727	chr1	137734318 - 137734433	+	ENSMUST00000158090
17217840	2.7	2.21	0.41	0.24	1.4	0.297421	0.666081	A130050O07Rik	RIKEN cDNA A130050O07 gene	chr1	137928170 - 137930273	+	AK037803
17217844	1.75	1.52	0.55	0.33	1.17	0.628621	0.868143	Mir181a-1	microRNA 181a-1	chr1	137966455 - 137966541	+	NR_029795; ENSMUST00000083631
17217846	1.37	1.41	0.13	0.07	-1.03	0.587648	0.847165	Mir181b-1; A430106G13Rik	microRNA 181b-1; RIKEN cDNA A430106G13 gene	chr1	137966639 - 137966718	+	NR_029820; ENSMUST00000083524; ENSMUST00000182158
17217848	3.11	2.9	0.16	0.07	1.16	0.118829	0.460579	Atp6v1g3	ATPase, H+ transporting, lysosomal V1 subunit G3	chr1	138273738 - 138289462	+	NM_177397; ENSMUST00000027643; AB088359; BC107267; BC107268
17217854	6.43	6.44	0.07	0.12	-1.01	0.491002	0.799756	Dennd1b	DENN/MADD domain containing 1B	chr1	138963436 - 139176043	+	ENSMUST00000070283; BC042698; NM_001166501; NM_181347; XM_006529716; ENSMUST00000094505; ENSMUST00000168527; BC141388; BC141389; EU234039
17217887	2.1	2.31	0.07	0.2	-1.16	0.474165	0.788567	4930596I21Rik	RIKEN cDNA 4930596I21 gene	chr1	138977657 - 138979240	+	NR_108103; ENSMUST00000152856
17217891	3.58	3.8	0.13	0.11	-1.16	0.262792	0.634872	4933436E23Rik	RIKEN cDNA 4933436E23 gene	chr1	139379452 - 139402852	+	NR_040455
17217901	5.79	5.98	0.09	0.25	-1.14	0.693033	0.89796	Zbtb41	zinc finger and BTB domain containing 41 homolog	chr1	139422383 - 139453007	+	NM_172643; XM_006529447; ENSMUST00000039867; BC150859
17217914	6.5	6.87	0.16	0.05	-1.29	0.028391	0.247799	Aspm	asp (abnormal spindle)-like, microcephaly associated (Drosophila)	chr1	139454773 - 139494090	+	NM_009791; XM_006529108; XM_006529109; ENSMUST00000053364; ENSMUST00000155402; AF062378; AF533752; AY971958; XM_006529110; ENSMUST00000097554
17217946	2.55	2.56	0.39	0.07	-1.01	0.937006	0.982639	F13b	coagulation factor XIII, beta subunit	chr1	139501707 - 139523756	+	NM_031164; XM_006529133; ENSMUST00000027615; ENSMUST00000139080; BC030166; D10071
17217963	1.93	1.75	0.24	0.25	1.14	0.402482	0.744195	Gm26271	predicted gene, 26271	chr1	139671604 - 139671707	+	ENSMUST00000158349
17217965	1.9	1.81	0.18	0.11	1.07	0.500552	0.805331	Gm25619	predicted gene, 25619	chr1	139786983 - 139787086	+	ENSMUST00000122621
17217967	1.87	1.87	0.03	0.26	1	0.35734	0.713397	Gm26048	predicted gene, 26048	chr1	140003825 - 140003966	+	ENSMUST00000157305
17217969	2.37	2.35	0.11	0.28	1.02	0.841502	0.955068	Kcnt2	potassium channel, subfamily T, member 2	chr1	140246216 - 140612063	+	NM_001081027; ENSMUST00000060201; ENSMUST00000119786; ENSMUST00000120709; ENSMUST00000120796; ENSMUST00000154966
17218004	1.42	1.35	0.31	0.19	1.05	0.952575	0.987082	Gm22016	predicted gene, 22016	chr1	141314355 - 141314464	+	ENSMUST00000158793
17218006	2.99	2.82	0.07	0.08	1.13	0.112761	0.450627	B3galt2	UDP-Gal:betaGlcNAc beta 1,3-galactosyltransferase, polypeptide 2	chr1	143640664 - 143650406	+	NM_020025; ENSMUST00000038252; BC046322
17218013	4.98	4.81	0.04	0.18	1.12	0.064167	0.351947	Glrx2	glutaredoxin 2 (thioltransferase)	chr1	143739029 - 143749678	+	NM_001038592; NM_001038594; NM_023505; ENSMUST00000111957; ENSMUST00000129653; ENSMUST00000145969; AF276918; AF380337; BC065387; BC132031; BC132033; BC145303; BC145304; NM_001038593; EU233993; XM_006529856; XR_387193; ENSMUST00000050491; ENSMUST00000145571
17218027	9.39	9.02	0.05	0.09	1.29	0.004062	0.105692	Uchl5	ubiquitin carboxyl-terminal esterase L5	chr1	143777278 - 143807466	+	NM_001159866; NM_019562; XR_387185; ENSMUST00000018333; AF148447; AF175903; BC006891
17218040	1.78	2.11	0.1	0.07	-1.26	0.008654	0.148478	Gm25663	predicted gene, 25663	chr1	143778928 - 143779062	+	ENSMUST00000157698
17218042	5.22	4.99	0.33	0.35	1.18	0.915322	0.976661	Gm5263	predicted gene 5263	chr1	146420434 - 146420874	+	ENSMUST00000163646
17218044	3.89	3.91	0.07	0.16	-1.02	0.793875	0.936573	Brinp3	bone morphogenetic protein/retinoic acid inducible neural specific 3	chr1	146495629 - 146902472	+	NM_001145807; NM_153539; XM_006529368; ENSMUST00000074622; ENSMUST00000128345; ENSMUST00000132847; ENSMUST00000166814; BC030498; BC099956
17218058	1.45	1.29	0.2	0.26	1.12	0.897585	0.971268	n-R5s219	nuclear encoded rRNA 5S 219	chr1	149841530 - 149841661	+	ENSMUST00000104328
17218060	3.01	3.31	0.38	0.07	-1.24	0.837216	0.95354	Ptgs2	prostaglandin-endoperoxide synthase 2	chr1	150100124 - 150108017	+	NM_011198; ENSMUST00000035065; BC052900; M64291; M88242; M94967
17218073	3.7	3.98	0.04	0.45	-1.21	0.30729	0.673298	Pdc	phosducin	chr1	150319417 - 150334136	+	NM_001159730; NM_024458; XM_006529270; ENSMUST00000165062; BC012507; BC021920; L08075
17218079	9.69	9.72	0.06	0.01	-1.02	0.38891	0.735304	Tpr	translocated promoter region, nuclear basket protein	chr1	150392838 - 150449935	+	NM_133780; ENSMUST00000119161; ENSMUST00000124973; ENSMUST00000128417; AY046504; BC141406; BC141410; ENSMUST00000152967; AK077396
17218139	4.41	4.37	0.22	0.05	1.03	0.963472	0.988653	C730036E19Rik	RIKEN cDNA C730036E19 gene	chr1	151138034 - 151144095	+	NR_038011
17218147	1.45	1.6	0.11	0.06	-1.11	0.171366	0.536173			chr1	151313547 - 151313628	+
17218149	9.17	9.57	0.06	0.14	-1.32	0.021419	0.219681	Ivns1abp	influenza virus NS1A binding protein	chr1	151344498 - 151364445	+	NM_001039511; NM_001039512; NM_054102; ENSMUST00000023918; ENSMUST00000097543; ENSMUST00000111887; AB055737; AB055738; BC004092; BC040250; DQ914522; DQ914523
17218168	7.78	8.05	0.03	0.09	-1.21	0.013882	0.179471	Trmt1l	tRNA methyltransferase 1 like	chr1	151428648 - 151458183	+	NM_026876; ENSMUST00000065625; BC110425; BC132299; AK148524; BC061491
17218186	8.72	8.6	0.08	0.17	1.09	0.219784	0.59237	Fam129a	family with sequence similarity 129, member A	chr1	151571186 - 151721939	+	NM_022018; XM_006529776; ENSMUST00000086267; ENSMUST00000097541; ENSMUST00000111875; ENSMUST00000134499; ENSMUST00000148810; AB049355; AK029847; BC058234; BC069904; BC137843
17218209	7.65	7.2	0.13	0.17	1.36	0.011169	0.164059	Edem3	ER degradation enhancer, mannosidase alpha-like 3	chr1	151755374 - 151822328	+	NM_001039644; ENSMUST00000059498; AB188342; BC138658; BC138659; BC145357; BC145358; AK143252
17218233	3.89	3.75	0.2	0.22	1.1	0.530861	0.820677	Colgalt2	collagen beta(1-O)galactosyltransferase 2	chr1	152399830 - 152510695	+	NM_177756; XR_387172; ENSMUST00000044311; ENSMUST00000127586; AK085716; BC068118
17218249	2.32	2.11	0.1	0.21	1.15	0.415924	0.752282	Apobec4	apolipoprotein B mRNA editing enzyme, catalytic polypeptide-like 4 (putative)	chr1	152750551 - 152757544	+	NM_001081197; ENSMUST00000068875
17218254	9.93	10.12	0.03	0.08	-1.14	0.035576	0.273873	Arpc5	actin related protein 2/3 complex, subunit 5	chr1	152766542 - 152775597	+	NM_026369; XM_006529817; ENSMUST00000077755; ENSMUST00000097536; BC060143
17218261	5.5	5.63	0.13	0.07	-1.09	0.874264	0.965003	Ncf2	neutrophil cytosolic factor 2	chr1	152807890 - 152836990	+	NM_010877; XM_006529237; ENSMUST00000027754; AB002664; BC003730; BC076609; BC094056; DQ449939
17218277	5.72	5.61	0.12	0.06	1.08	0.318244	0.682041	Nmnat2	nicotinamide nucleotide adenylyltransferase 2	chr1	152955101 - 153119261	+	NM_175460; ENSMUST00000043313; AK084041; AK129155; BC089007; XM_006529456
17218290	2.96	2.71	0.09	0.12	1.19	0.101805	0.430844	Shcbp1l	Shc SH2-domain binding protein 1-like	chr1	153425162 - 153452574	+	NM_001033162; XM_006529876; ENSMUST00000042373; BC113157; XR_387195; ENSMUST00000136614; AK171525
17218303	1.65	1.95	0.06	0.15	-1.23	0.017407	0.197972	Shcbp1l; Gm25588	Shc SH2-domain binding protein 1-like; predicted gene, 25588	chr1	153440079 - 153440218	+	XR_387195; ENSMUST00000082501
17218305	4.53	4.57	0.08	0.14	-1.02	0.409792	0.748553	Rgs8	regulator of G-protein signaling 8	chr1	153653025 - 153697667	+	NM_026380; XM_006529819; XM_006529821; ENSMUST00000041776; ENSMUST00000111810; ENSMUST00000111812; ENSMUST00000111815; ENSMUST00000124500; ENSMUST00000152114; BC065056; BC094577; ENSMUST00000147700
17218321	3.56	3.34	0.05	0.31	1.17	0.945778	0.985338	Rgs16	regulator of G-protein signaling 16	chr1	153740349 - 153745468	+	NM_011267; ENSMUST00000027748; BC010980; BC049968; BC055459; U67189; U72881; U94828
17218328	5.18	5.36	0.08	0.22	-1.13	0.168144	0.532034	Rnasel	ribonuclease L (2, 5-oligoisoadenylate synthetase-dependent)	chr1	153749426 - 153764221	+	NM_011882; ENSMUST00000086209; ENSMUST00000182722; ENSMUST00000183241; AF281045; BC138013; JX443419; ENSMUST00000182131; ENSMUST00000182538; AK054205
17218341	2.44	2.22	0.2	0.21	1.16	0.269611	0.641011	Gm5531	predicted gene 5531	chr1	153874345 - 153876871	+	NM_001008426; ENSMUST00000055314
17218345	2.83	2.85	0.21	0.2	-1.01	0.419788	0.754716	Teddm1	transmembrane epididymal protein 1	chr1	153891646 - 153893060	+	NM_178244; ENSMUST00000050660; BC141345; BC141344
17218349	10.68	10.39	0.02	0.1	1.23	0.004748	0.113109	Glul	glutamate-ammonia ligase (glutamine synthetase)	chr1	153899944 - 153909723	+	NM_008131; ENSMUST00000086199; ENSMUST00000139476; ENSMUST00000154576; AY044241; BC015086; U09114; X16314
17218361	4.35	4.5	0.02	0.13	-1.11	0.214155	0.586366			chr1	153905301 - 153916910	+
17218363	4.07	3.9	0.17	0.16	1.12	0.533784	0.82228	Zfp648	zinc finger protein 648	chr1	154201187 - 154205674	+	NM_001204908; XM_006529053; XR_387142; ENSMUST00000086195
17218366	6.78	6.45	0.1	0.18	1.26	0.030435	0.256207	Stx6	syntaxin 6	chr1	155158703 - 155203517	+	NM_021433; ENSMUST00000027743; AF237814; AK009690; BC029205; XM_006529766
17218377	6.86	6.73	0.06	0.13	1.09	0.283754	0.654285	Acbd6	acyl-Coenzyme A binding domain containing 6	chr1	155558120 - 155687233	+	NM_001145781; XM_006529883; XR_387197; ENSMUST00000097529; NM_028250; ENSMUST00000035560; BC115580; BC115581
17218391	1.19	1.24	0.1	0.01	-1.04	0.266109	0.637838	Gm23744	predicted gene, 23744	chr1	155954574 - 155954722	+	ENSMUST00000104231
17218393	7	6.65	0.03	0.09	1.28	0.003197	0.096203	Tor1aip2	torsin A interacting protein 2	chr1	156035403 - 156068861	+	NM_001160181; NM_022329; NM_172843; ENSMUST00000060404; ENSMUST00000065648; ENSMUST00000097526; ENSMUST00000111757; ENSMUST00000128941; AK038024; BC060258; BC064017; BC092059; NM_001160180; NM_001160182; ENSMUST00000111754
17218412	3.75	3.9	0.1	0.41	-1.12	0.363002	0.717331	Nphs2	nephrosis 2, podocin	chr1	156310727 - 156328035	+	NM_130456; XM_006496683; XM_006496684; ENSMUST00000027896; AY050309; BC067401; FJ715770; FJ715771; FJ715772; FJ715773; FJ715774; FJ715775; FJ715776
17218423	5.67	5.43	0.29	0.14	1.18	0.088551	0.405252	Rpl35	ribosomal protein L35	chr1	156366038 - 156366482	+	ENSMUST00000102782
17218427	4.18	4.24	0.27	0.23	-1.04	0.86141	0.961761			chr1	156482922 - 156525406	+
17218430	5.93	6.35	0.12	0.12	-1.34	0.011201	0.164134	Abl2	v-abl Abelson murine leukemia viral oncogene 2 (arg, Abelson-related gene)	chr1	156558786 - 156649619	+	NM_001136104; NM_009595; ENSMUST00000027888; ENSMUST00000166172; DQ084361; U40827; BC137771; BC144897
17218446	4.08	3.81	0.03	0.56	1.2	0.875803	0.965237	Fam20b	family with sequence similarity 20, member B	chr1	156678545 - 156681488	+	AK218092
17218449	3.37	3.06	0.23	0.32	1.24	0.266459	0.638236	Angptl1	angiopoietin-like 1	chr1	156838562 - 156861078	+	NM_028333; ENSMUST00000027885; ENSMUST00000111720; AK012888; BC082563
17218460	5.86	5.42	0.06	0.14	1.36	0.014568	0.18281	2810025M15Rik	RIKEN cDNA 2810025M15 gene	chr1	157412352 - 157420236	+	ENSMUST00000061537; BC055845; BC055878
17218465	6.18	6.03	0.11	0.09	1.11	0.231672	0.604191	BC026585	cDNA sequence BC026585	chr1	157458580 - 157489060	+	NM_001033284; ENSMUST00000046743; BC045198; ENSMUST00000119891
17218479	3.32	3.45	0.2	0.07	-1.1	0.361447	0.716206	Sec16b	SEC16 homolog B (S. cerevisiae)	chr1	157506728 - 157568425	+	NM_001159986; NM_033354; NR_027641; XM_006497050; ENSMUST00000027881; ENSMUST00000086130; ENSMUST00000111700; ENSMUST00000146873; AB063356; BC051110; BC059194
17218514	4.14	4.36	0.22	0.05	-1.16	0.656126	0.880773	Astn1	astrotactin 1	chr1	158362304 - 158691786	+	NM_001205204; NM_007495; ENSMUST00000046110; ENSMUST00000170718; AK138576; AK164117; AK165200; BC094666; U48797
17218541	1.93	1.88	0.3	0.34	1.04	0.757674	0.921983	Mir488	microRNA 488	chr1	158505625 - 158505733	+	NR_030441; ENSMUST00000093595
17218543	8.6	8.27	0.01	0.12	1.25	0.008143	0.144165	Rfwd2; Gm6206	ring finger and WD repeat domain 2; predicted pseudogene 6206	chr1	159232326 - 159347580	+	NM_011931; ENSMUST00000076894; ENSMUST00000133472; AF151110; BC082804; BC158002
17218565	4.69	4.54	0.18	0.02	1.11	0.238332	0.610882	Scarna3a; Mir1843b	small Cajal body-specific RNA 3A; microRNA 1843b	chr1	159340283 - 159340424	+	NR_028518; NR_039543; ENSMUST00000158911
17218568	3.14	3.08	0.2	0.22	1.04	0.742788	0.916377	Tnr	tenascin R	chr1	159523769 - 159924922	+	NM_022312; ENSMUST00000111669; BC132392; BC138043
17218594	3.52	3.45	0.18	0.09	1.05	0.806081	0.940919	Gm10530	predicted gene 10530	chr1	159614749 - 159684875	+	ENSMUST00000097514; AK158557
17218598	4.04	3.94	0.03	0.12	1.07	0.505969	0.808168	4930523C07Rik	RIKEN cDNA 4930523C07 gene	chr1	160044380 - 160078587	+	NM_001162896; NR_028111; ENSMUST00000060298; ENSMUST00000163892; ENSMUST00000165923; ENSMUST00000168250; XM_006496969; XM_006496970; AK132698
17218607	4.09	4.12	0.24	0.27	-1.02	0.284702	0.65511	Mrps14	mitochondrial ribosomal protein S14	chr1	160195215 - 160202170	+	ENSMUST00000135680
17218616	1.46	1.48	0.22	0.05	-1.01	0.353699	0.71049	Gm23528	predicted gene, 23528	chr1	160645573 - 160645704	+	ENSMUST00000104571
17218618	6.27	5.69	0.09	0.07	1.5	0.001082	0.06697	Gm6177	predicted gene 6177	chr1	160893120 - 160893584	+	ENSMUST00000085589
17218620	9.1	8.77	0.05	0.14	1.26	0.007937	0.142736	Rc3h1	RING CCCH (C3H) domains 1	chr1	160906411 - 160974978	+	NM_001024952; ENSMUST00000035911; ENSMUST00000161609; AY948287; BC138663
17218643	2.8	2.54	0.25	0.21	1.2	0.254897	0.626108	Serpinc1	serine (or cysteine) peptidase inhibitor, clade C (antithrombin), member 1	chr1	160978606 - 161003412	+	NM_080844; ENSMUST00000064725; BC019447; BC033377
17218653	5.36	5.52	0.26	0.13	-1.12	0.452265	0.775414	Gas5	growth arrest specific 5	chr1	161034422 - 161038539	+	NR_002840; ENSMUST00000159119; ENSMUST00000159153; ENSMUST00000159404; ENSMUST00000159706; ENSMUST00000159890; ENSMUST00000160551; ENSMUST00000161229; ENSMUST00000162163; ENSMUST00000162289; ENSMUST00000163081
17218680	8.91	8.38	0.32	0.34	1.45	0.110179	0.446234	Snord47; Gas5	small nucleolar RNA, C/D box 47; growth arrest specific 5	chr1	161038082 - 161038158	+	NR_028543; ENSMUST00000083034; ENSMUST00000159037; ENSMUST00000163081
17218682	5.03	5.29	0.16	0.07	-1.19	0.104075	0.435117	Cenpl	centromere protein L	chr1	161070767 - 161086343	+	NM_001159930; NM_027429; XR_373616; ENSMUST00000028035; ENSMUST00000111618; ENSMUST00000111620; AK028960; BC020064; BC048708; BC060191; BC116944; BC116970; ENSMUST00000143486; BC063765
17218694	5.23	5.43	0.03	0.37	-1.15	0.242613	0.614908	Ankrd45	ankyrin repeat domain 45	chr1	161142691 - 161170507	+	NM_028664; ENSMUST00000052245; ENSMUST00000111608; ENSMUST00000125018; AK016757; BC049713; XM_006497001; ENSMUST00000150721
17218701	2.68	2.8	0.14	0.06	-1.09	0.444145	0.770236	Tnfsf4	tumor necrosis factor (ligand) superfamily, member 4	chr1	161395438 - 161418206	+	NM_009452; ENSMUST00000028024; FJ176943; U12763
17218707	1.54	1.89	0.28	0.18	-1.27	0.606198	0.856476	Tnfsf18	tumor necrosis factor (ligand) superfamily, member 18	chr1	161494655 - 161505290	+	NM_183391; ENSMUST00000086084; AJ577579; AY234223; AY267900; AY320040; AY359852; BC137814; BC137815; AJ577580
17218713	4.55	4.48	0.12	0.27	1.05	0.949567	0.986528	Pigc	phosphatidylinositol glycan anchor biosynthesis, class C	chr1	161969186 - 162027106	+	NM_001039045; NM_026078; ENSMUST00000028021; ENSMUST00000111594; ENSMUST00000159648; AK016394; ENSMUST00000161826
17218722	3.53	3.31	0.19	0.08	1.16	0.173646	0.539356	2810442N19Rik	RIKEN cDNA 2810442N19 gene	chr1	162004969 - 162016494	+	NR_040562; ENSMUST00000161583; ENSMUST00000160555
17218727	3.73	3.75	0.07	0.11	-1.02	0.651799	0.878649	Dnm3os; Mir214; Mir199a-2	dynamin 3, opposite strand; microRNA 214; microRNA 199a-2	chr1	162217623 - 162225550	+	NR_002870; NR_029796; NR_029810; ENSMUST00000083582; ENSMUST00000093618; ENSMUST00000139662; ENSMUST00000178978
17218733	4.8	4.92	0.14	0.13	-1.09	0.327766	0.689252	Gm10176	predicted gene 10176	chr1	162477680 - 162479943	+	ENSMUST00000159707; AK029767
17218736	3.98	3.88	0.23	0.13	1.07	0.240326	0.612701	Vamp4	vesicle-associated membrane protein 4	chr1	162570515 - 162599084	+	NM_016796; XM_006496936; ENSMUST00000050010; ENSMUST00000132158; ENSMUST00000135241; ENSMUST00000138499; ENSMUST00000150040; ENSMUST00000155003; AF061516; BC138753; BC138754; ENSMUST00000128704
17218752	3.68	3.38	0.2	0.4	1.24	0.886145	0.968926	Myoc	myocilin	chr1	162639150 - 162649694	+	NM_010865; ENSMUST00000028020; BC125329; BC137606; AB013592; AF039869
17218758	1.51	1.53	0.23	0.1	-1.02	0.511761	0.811846	Gm22434	predicted gene, 22434	chr1	163118227 - 163118348	+	ENSMUST00000158549
17218760	3.67	3.28	0.17	0.18	1.31	0.108324	0.442859	Gm20471	predicted gene 20471	chr1	163280356 - 163287045	+	ENSMUST00000172793
17218763	1.68	1.54	0.13	0.08	1.11	0.235839	0.608977	Gm24940	predicted gene, 24940	chr1	163402283 - 163402390	+	ENSMUST00000158326
17218765	6.69	6.53	0.16	0.13	1.12	0.107904	0.441765	Kifap3	kinesin-associated protein 3	chr1	163779583 - 163917109	+	NM_010629; XM_006496681; ENSMUST00000027877; ENSMUST00000077642; BC040362; BC049100; D50366; D50367
17218790	6.24	6.37	0.07	0.21	-1.1	0.47387	0.788341	Scyl3	SCY1-like 3 (S. cerevisiae)	chr1	163929100 - 163955126	+	NM_001286002; NM_001286003; NM_028776; XM_006496848; XM_006496849; ENSMUST00000027876; ENSMUST00000161908; ENSMUST00000162234; ENSMUST00000170359; BC043085
17218813	4.03	4.93	0.25	0.3	-1.86	0.061236	0.344475	Mettl18	methyltransferase like 18	chr1	163994889 - 163997243	+	NM_027279; ENSMUST00000045694; ENSMUST00000111490; BC050143; BC052693
17218820	3.63	3.65	0.19	0.34	-1.01	0.667822	0.886389	Sele	selectin, endothelial cell	chr1	164048234 - 164057677	+	NM_011345; ENSMUST00000027874; BC119083; BC120795; M87862
17218835	3.97	4.13	0.21	0.34	-1.12	0.777037	0.929779	Sell	selectin, lymphocyte	chr1	164062076 - 164080785	+	NM_001164059; NM_011346; ENSMUST00000027871; ENSMUST00000097491; AB353767; AB353768; BC052681; M25324; M36005; M36058; XM_006496718
17218845	3.41	3.71	0.23	0.16	-1.23	0.367009	0.720648	Selp	selectin, platelet	chr1	164115264 - 164150026	+	NM_011347; ENSMUST00000161152; ENSMUST00000162746; BC109158; BC109159; M72332; M87861
17218861	3.26	3.17	0.19	0.18	1.06	0.434269	0.764162	F5	coagulation factor V	chr1	164151838 - 164220277	+	NM_007976; ENSMUST00000086040; U52925
17218889	6.26	5.88	0.04	0.06	1.31	0.001034	0.065671	Slc19a2	solute carrier family 19 (thiamine transporter), member 2	chr1	164249046 - 164265385	+	NM_001276455; NM_054087; ENSMUST00000044021; ENSMUST00000159230; AF179403; AF216204; AF326916; AF360396; AF418986; BC034659; ENSMUST00000169394
17218899	4.17	4.57	0.02	0.14	-1.31	0.0177	0.19979	Ccdc181	coiled-coil domain containing 181	chr1	164275585 - 164287847	+	NM_029115; ENSMUST00000027867; BC048086
17218907	6.5	6.51	0.08	0.24	-1.01	0.323242	0.686182	Nme7	NME/NM23 family member 7	chr1	164307675 - 164437297	+	NM_001293313; NM_138314; NM_178071; XM_006496690; XM_006496693; ENSMUST00000086028; AF202048; AK043515; AK044962; AK160566; BC038021; BC049225; AK133221
17218923	2.83	3.13	0.24	0.35	-1.23	0.509031	0.809826	LOC102635083; Gm26685	uncharacterized LOC102635083; predicted gene, 26685	chr1	164503307 - 164514882	+	XR_373662; ENSMUST00000181831; AK033714
17218927	4.18	4.19	0.14	0.09	-1.01	0.731235	0.912039	Dpt	dermatopontin	chr1	164796732 - 164824266	+	NM_019759; ENSMUST00000027861; AF143374; AK019890; BC046420
17218933	2.45	2.49	0.18	0.29	-1.03	0.873959	0.965003	Gm20743	predicted gene, 20743	chr1	164863121 - 164871438	+	NR_040303
17218939	2.1	1.94	0.53	0.19	1.12	0.461015	0.781861	1700029M03Rik	RIKEN cDNA 1700029M03 gene	chr1	164960923 - 164961402	+	AK006507; XR_399037; AK076808
17218942	5.63	7.48	0.17	0.56	-3.61	0.010991	0.163239	Gpr161	G protein-coupled receptor 161	chr1	165295766 - 165322930	+	NM_001081126; XM_006496852; ENSMUST00000111450; BC137659; EF197953; ENSMUST00000178700
17218953	1.46	1.48	0.35	0.25	-1.01	0.919393	0.978129	Gm24637	predicted gene, 24637	chr1	165440625 - 165440709	+	ENSMUST00000158674
17218955	5.38	5.1	0.09	0.1	1.21	0.043082	0.298759	Mpc2	mitochondrial pyruvate carrier 2	chr1	165461037 - 165481214	+	NM_027430; ENSMUST00000027853; ENSMUST00000138999; BC018324; AK147792
17218965	2.4	2.25	0.11	0.12	1.11	0.395139	0.739208	Adcy10	adenylate cyclase 10	chr1	165485183 - 165576774	+	NM_173029; XM_006496870; ENSMUST00000027852; ENSMUST00000111439; ENSMUST00000111440; ENSMUST00000148550; ENSMUST00000155216; AK133181; BC138448; EU478437
17219005	7.91	7.5	0.09	0.3	1.33	0.075783	0.377513	Creg1	cellular repressor of E1A-stimulated genes 1	chr1	165763746 - 165775308	+	NM_011804; XM_006496930; ENSMUST00000040298; ENSMUST00000111432; ENSMUST00000140769; AF084524; BC027426
17219011	4.77	5.03	0.07	0.24	-1.2	0.316944	0.680899	Cd247; Gm16565	CD247 antigen; predicted gene 16565	chr1	165781075 - 165877276	+	NM_001113392; NM_001113393; NM_031162; NR_103716; ENSMUST00000005907; ENSMUST00000027849; ENSMUST00000086002; ENSMUST00000159138; ENSMUST00000161559; ENSMUST00000161971; ENSMUST00000178336; AK080019; J04967; L03353; M33158; U56258; NM_001113391; ENSMUST00000162411; AK016078; BC052824
17219036	2.3	2.76	0.36	0.24	-1.37	0.389638	0.735921	Gm26665	predicted gene, 26665	chr1	166002958 - 166038258	+	ENSMUST00000181378
17219039	6.64	6.75	0.24	0.15	-1.08	0.203906	0.575697	Gpa33	glycoprotein A33 (transmembrane)	chr1	166130238 - 166166510	+	NM_021610; ENSMUST00000027847; ENSMUST00000060833; ENSMUST00000166159; ENSMUST00000166860; AF247659; AK008784; BC008528
17219053	3.69	3.96	0.15	0.11	-1.21	0.113274	0.451034	Ildr2	immunoglobulin-like domain containing receptor 2	chr1	166254139 - 166316832	+	NM_001164528; ENSMUST00000111416; FJ024495; FJ024496; FJ024497; FJ024498; FJ024499; FJ024500; FJ024494
17219067	6.66	7.99	0.02	0.09	-2.51	1.5e-05	0.014529	Tada1	transcriptional adaptor 1	chr1	166379097 - 166393621	+	NM_030245; ENSMUST00000027846; ENSMUST00000138148; BC002307; BC027337; ENSMUST00000138284; AK050649
17219079	3.83	3.68	0.08	0.14	1.1	0.308314	0.674128	Fam78b	family with sequence similarity 78, member B	chr1	167001417 - 167091302	+	NM_001160262; ENSMUST00000122929; ENSMUST00000126198; ENSMUST00000165874; BC066094; NM_001160261; NM_175461; ENSMUST00000128373; ENSMUST00000156025; BC132161; BC132525; AK049031
17219086	8.15	8.04	0.04	0.17	1.08	0.322962	0.686046	Tmco1	transmembrane and coiled-coil domains 1	chr1	167308670 - 167333978	+	NM_001039483; ENSMUST00000097473; AK015068; BC011457; BC019761; BC020098
17219096	9.07	8.7	0.1	0.16	1.29	0.017461	0.198265	Aldh9a1	aldehyde dehydrogenase 9, subfamily A1	chr1	167349991 - 167368530	+	NM_019993; XM_006496950; ENSMUST00000028004; AB296386; AF170919; BC003297
17219110	3.62	3.75	0.01	0.12	-1.09	0.198275	0.569457	Rxrg	retinoid X receptor gamma	chr1	167598362 - 167639623	+	NM_001159731; NM_009107; ENSMUST00000015987; ENSMUST00000111380; ENSMUST00000111384; ENSMUST00000111386; BC058401; M84819
17219127	3.9	4.09	0.23	0.08	-1.13	0.412974	0.750329	Lmx1a	LIM homeobox transcription factor 1 alpha	chr1	167689239 - 167848741	+	NM_033652; ENSMUST00000028003; ENSMUST00000111377; AF226662; BC109167; BC109168
17219139	4.08	3.94	0.2	0.06	1.1	0.319122	0.68277	Rgs5	regulator of G-protein signaling 5	chr1	169655501 - 169695813	+	NM_009063; ENSMUST00000027997; BC037683; U67188; ENSMUST00000152809
17219148	4.31	4.53	0.21	0.2	-1.16	0.491845	0.799985	1700084C01Rik	RIKEN cDNA 1700084C01 gene	chr1	169928648 - 169934653	+	NM_001033185; XM_006497037; ENSMUST00000094348; ENSMUST00000175731; BC150846; BC172001
17219156	3.53	3.53	0.27	0.16	-1	0.862057	0.96199	3110045C21Rik	RIKEN cDNA 3110045C21 gene	chr1	169969409 - 169972396	+	NR_040438; ENSMUST00000180638
17219160	4.23	4.03	0.04	0.21	1.16	0.528078	0.819478	4930500M09Rik; Uhmk1	RIKEN cDNA 4930500M09 gene; U2AF homology motif (UHM) kinase 1	chr1	170214860 - 170215556	+	ENSMUST00000159201; AK047213
17219164	4.25	4.4	0.04	0.4	-1.11	0.568157	0.837556	Sh2d1b2	SH2 domain protein 1B2	chr1	170232749 - 170253608	+	ENSMUST00000162752
17219171	2.51	2.5	0.32	0.31	1	0.927449	0.980214	Sh2d1b1	SH2 domain protein 1B1	chr1	170277324 - 170286769	+	NM_012009; ENSMUST00000179976; BC116698; BC117508
17219178	2.16	2.12	0.17	0.1	1.03	0.579815	0.843733	1700015E13Rik	RIKEN cDNA 1700015E13 gene	chr1	170308861 - 170312127	+	ENSMUST00000056991; BC099563; BC132313; BC132315
17219182	6.22	6.17	0.13	0.26	1.03	0.728679	0.911034	Nos1ap	nitric oxide synthase 1 (neuronal) adaptor protein	chr1	170589608 - 170590465	+	AK046282
17219185	4.47	4.47	0.18	0.14	-1.01	0.887632	0.969225	Olfml2b	olfactomedin-like 2B	chr1	170644532 - 170682789	+	NM_177068; ENSMUST00000046792; BC025654
17219196	2.89	3.1	0.2	0.08	-1.16	0.086886	0.401747	Gm9929	predicted gene 9929	chr1	170868645 - 170881721	+	ENSMUST00000171747
17219199	2.52	2.5	0.11	0.09	1.01	0.295897	0.664754	Fcgr4	Fc receptor, IgG, low affinity IV	chr1	171018920 - 171029761	+	NM_144559; ENSMUST00000078825; AF499613; BC027310; EU050648
17219206	9.18	8.28	0.23	0.15	1.86	0.007463	0.138318	Rnu1b1; Rnu1b6; Rnu1b2; Gm22042; Gm26232; Gm24136; Gm26110; Gm24830; Gm25890; Gm22614	U1b1 small nuclear RNA; U1b6 small nuclear RNA; U1b2 small nuclear RNA; predicted gene, 22042; predicted gene, 26232; predicted gene, 24136; predicted gene, 26110; predicted gene, 24830; predicted gene, 25890; predicted gene, 22614	chr1	171027965 - 171028129	+	NR_004412; NR_004413; NR_024200; ENSMUST00000082989; ENSMUST00000083360; ENSMUST00000083374; ENSMUST00000083839; ENSMUST00000083971; ENSMUST00000102024; ENSMUST00000177643; ENSMUST00000178073; ENSMUST00000178250; ENSMUST00000178300
17219208	3.53	3.71	0.21	0.21	-1.13	0.933728	0.98208	1700009P17Rik	RIKEN cDNA 1700009P17 gene	chr1	171113918 - 171126967	+	NM_001081275; XM_006497017; XM_006497018; XM_006497019; XM_006497021; XR_373619; ENSMUST00000027959; ENSMUST00000127394; ENSMUST00000129651; ENSMUST00000143623; ENSMUST00000151340; BC061017
17219222	4.17	3.94	0.18	0.29	1.18	0.866715	0.963321	Mpz	myelin protein zero	chr1	171150711 - 171161130	+	NM_008623; ENSMUST00000070758; ENSMUST00000111334; ENSMUST00000125565; AK089180; BC139139; BC141226
17219231	3.83	3.93	0.2	0.33	-1.07	0.651646	0.878531	Nr1i3	nuclear receptor subfamily 1, group I, member 3	chr1	171213970 - 171218845	+	NM_001243062; NM_001243063; NM_009803; XM_006496630; ENSMUST00000005820; ENSMUST00000075469; ENSMUST00000111328; ENSMUST00000133075; ENSMUST00000137298; ENSMUST00000149404; ENSMUST00000152865; ENSMUST00000155126; AF009327; AF009328; AK149430; BC037645; BC089541; BC025154
17219242	5.22	5.44	0.15	0.21	-1.17	0.195151	0.565031	Apoa2	apolipoprotein A-II	chr1	171225054 - 171226379	+	NM_013474; ENSMUST00000005824; ENSMUST00000111319; ENSMUST00000111320; ENSMUST00000111321; BC031786; M79361; S79794; M79362
17219248	4.47	4.33	0.2	0.04	1.1	0.222973	0.595517	Adamts4	a disintegrin-like and metallopeptidase (reprolysin type) with thrombospondin type 1 motif, 4	chr1	171250421 - 171260637	+	ENSMUST00000111314; AK076295; AK173001; BC027773; NM_172845; ENSMUST00000006570; ENSMUST00000111315
17219264	6.12	6.78	0.14	0.16	-1.59	0.004785	0.113498	B4galt3	UDP-Gal:betaGlcNAc beta 1,4-galactosyltransferase, polypeptide 3	chr1	171270328 - 171276896	+	NM_020579; ENSMUST00000064272; ENSMUST00000111313; ENSMUST00000123954; ENSMUST00000126699; ENSMUST00000129985; ENSMUST00000141114; ENSMUST00000141999; AF142671; AK155471; BC013619; ENSMUST00000132890; BC035546
17219282	5.93	5.84	0.18	0.44	1.07	0.770247	0.926596	Ufc1	ubiquitin-fold modifier conjugating enzyme 1	chr1	171288564 - 171289207	+	AK219289
17219284	1.44	1.3	0.04	0.1	1.1	0.030789	0.257593	Gm25151	predicted gene, 25151	chr1	171308047 - 171308137	+	ENSMUST00000157122
17219286	7.22	7.7	0.09	0.14	-1.4	0.008845	0.149686	Dedd	death effector domain-containing	chr1	171329145 - 171342501	+	NM_001128609; NM_011615; XM_006496738; XM_006496741; ENSMUST00000064950; ENSMUST00000111299; ENSMUST00000111300; ENSMUST00000127830; ENSMUST00000142063; AF100342; AK006814; BC023668; BC054445; ENSMUST00000097467; ENSMUST00000129116; ENSMUST00000131653; AK054496
17219299	7.92	7.75	0.02	0.04	1.12	0.001989	0.082604	Pfdn2	prefoldin 2	chr1	171345670 - 171359254	+	NM_011070; ENSMUST00000006579; ENSMUST00000135941; ENSMUST00000138323; BC026839; BC049606
17219308	4.16	4.35	0.17	0.11	-1.14	0.114372	0.452916	Pvrl4	poliovirus receptor-related 4	chr1	171370099 - 171388598	+	NM_001122680; NM_027893; ENSMUST00000006578; ENSMUST00000094325; AF472510; BC024948; ENSMUST00000111286
17219324	5.27	5.22	0.36	0.16	1.04	0.761701	0.924034	Arhgap30	Rho GTPase activating protein 30	chr1	171388954 - 171410732	+	NM_001005508; ENSMUST00000056449; ENSMUST00000131607; ENSMUST00000135312; BC082573
17219339	6.87	7.07	0.11	0.11	-1.15	0.11395	0.452203	Usf1	upstream transcription factor 1	chr1	171411313 - 171419142	+	NM_009480; XM_006496748; ENSMUST00000001284; ENSMUST00000159207; ENSMUST00000160335; ENSMUST00000160486; ENSMUST00000161241; ENSMUST00000167546; AF479773; AK142437; BC049784
17219356	3.95	4.09	0.43	0.24	-1.1	0.770012	0.926531	Tstd1	thiosulfate sulfurtransferase (rhodanese)-like domain containing 1	chr1	171419033 - 171420352	+	NM_001164525; ENSMUST00000171362
17219362	9.32	9.13	0.12	0.16	1.14	0.310768	0.6761	F11r	F11 receptor	chr1	171437535 - 171464603	+	NM_172647; ENSMUST00000043839; ENSMUST00000144497; BC021876; CT010347
17219374	5.34	5.68	0.15	0.34	-1.27	0.352004	0.709026	Alyref2	Aly/REF export factor 2	chr1	171503478 - 171504750	+	NM_019484; ENSMUST00000081527
17219378	4.86	4.58	0.23	0.07	1.21	0.091844	0.411794	Gm9765	predicted gene 9765	chr1	171515233 - 171516922	+	ENSMUST00000043170
17219382	3.39	3.5	0.11	0.2	-1.08	0.869435	0.964012	Cd244	CD244 natural killer cell receptor 2B4	chr1	171559193 - 171585318	+	NM_018729; XM_006496695; ENSMUST00000004829; AF082803; AF234831; L19057; XR_373597; AK171544
17219397	2.94	2.82	0.29	0.15	1.09	0.843809	0.956095	Cd48	CD48 antigen	chr1	171682009 - 171705258	+	NM_007649; ENSMUST00000068584; AB196820; AB196821; AB196822; AB196823; BC060977; ENSMUST00000015499; XM_006496636; AK088027
17219405	9.97	9.78	0.08	0.09	1.14	0.060738	0.343523			chr1	171711088 - 171711534	+
17219407	2.13	2.26	0.16	0.25	-1.09	0.826125	0.948617	Slamf1	signaling lymphocytic activation molecule family member 1	chr1	171767127 - 171801184	+	NM_013730; XM_006496872; ENSMUST00000015460; AB196796; AB196797; AB196798; AB196799; AF149791; AF149792; AF160990; BC117095; BC117099; ENSMUST00000163992
17219418	2.91	2.76	0.41	0.42	1.11	0.769188	0.92653	Cd84	CD84 antigen	chr1	171839697 - 171890718	+	NM_001252472; NM_001289470; NM_013489; XM_006496639; ENSMUST00000135386; ENSMUST00000136479; ENSMUST00000155802; AF043445; BC140952; BC144736; ENSMUST00000042302; ENSMUST00000128189; AB196812; AB196813; AB196814; AB196815
17219431	2.48	2.49	0.15	0.03	-1.01	0.895857	0.97101	Gm10521	predicted gene 10521	chr1	171895664 - 171898237	+	ENSMUST00000097466; AK143847
17219435	2.84	2.64	0.28	0.35	1.14	0.696975	0.89961	Slamf6	SLAM family member 6	chr1	171917462 - 171948952	+	NM_030710; XM_006496886; XM_006496888; ENSMUST00000171330; AB196808; AB196809; AB196810; AB196811; AB196836; AF248635; AF248636; BC030031; EU591721
17219448	9.83	9.6	0.02	0.14	1.17	0.034952	0.271644	Copa	coatomer protein complex subunit alpha	chr1	172082529 - 172122332	+	NM_009938; XM_006496641; ENSMUST00000027833; ENSMUST00000122845; ENSMUST00000124289; ENSMUST00000135192; AK032071; BC024070; BC047429; ENSMUST00000126634; ENSMUST00000134468
17219489	7.53	7.56	0.26	0.23	-1.02	0.762337	0.924218	Pex19	peroxisomal biogenesis factor 19	chr1	172126755 - 172136497	+	NM_023041; XM_006496713; ENSMUST00000075895; ENSMUST00000147799; BC019767; CT010305; NM_001159525; ENSMUST00000111252
17219499	6.77	7.2	0.19	0.17	-1.35	0.066941	0.357615	Dcaf8	DDB1 and CUL4 associated factor 8	chr1	172148015 - 172196393	+	NM_153555; XM_006497066; ENSMUST00000074144; BC023704; BC023804; BC078641; AK162622; AK164799
17219516	2.97	2.71	0.24	0.14	1.19	0.216763	0.588485	Gm17224; LOC102638851	predicted gene 17224; uncharacterized LOC102638851	chr1	172213021 - 172213680	+	ENSMUST00000171429; XR_373707; XR_373709; XR_399073; XR_399074
17219519	4.01	3.81	0.11	0.19	1.15	0.175755	0.541336	Igsf8	immunoglobulin superfamily, member 8	chr1	172261641 - 172319841	+	NM_080419; ENSMUST00000039506; ENSMUST00000085912; ENSMUST00000139528; AF411055; BC048387; AF439263
17219536	5.05	4.84	0.21	0.23	1.15	0.465817	0.784505	Kcnj10	potassium inwardly-rectifying channel, subfamily J, member 10	chr1	172341210 - 172374085	+	NM_001039484; XM_006496677; ENSMUST00000056136; AB039879; AF322631; BC141088
17219542	6.08	6.2	0.12	0.12	-1.09	0.287056	0.656804	Pigm	phosphatidylinositol glycan anchor biosynthesis, class M	chr1	172376531 - 172384099	+	NM_026234; ENSMUST00000052455; BC083115
17219546	4.11	4.41	0.18	0.23	-1.24	0.690035	0.896823	Slamf9	SLAM family member 9	chr1	172475358 - 172478575	+	NM_029612; XM_006497067; XM_006497068; ENSMUST00000027830; AB196825; BC019477; AB196824; AB196826; AB196827
17219554	6.03	6.8	0.1	0.1	-1.71	0.000532	0.055278	Igsf9	immunoglobulin superfamily, member 9	chr1	172481788 - 172498878	+	NM_001145800; NM_033608; XM_006497058; XM_006497059; ENSMUST00000052629; ENSMUST00000111235; ENSMUST00000127482; AF317839; BC034594; BC040281
17219581	9.68	9.63	0.06	0.1	1.04	0.248683	0.620214	Tagln2	transgelin 2	chr1	172500047 - 172507380	+	NM_178598; ENSMUST00000111228; ENSMUST00000111230; AF149291; AF465519; BC009076; BC049861; ENSMUST00000138296
17219591	4.36	4.46	0.19	0.22	-1.07	0.942457	0.984354	Ccdc19	coiled-coil domain containing 19	chr1	172521044 - 172545870	+	NM_027972; ENSMUST00000085894; ENSMUST00000159395; BC150929; BC151048; BC151055; ENSMUST00000159792; ENSMUST00000160531; ENSMUST00000162988
17219612	5.3	5.53	0.21	0.03	-1.17	0.226017	0.599076	Vsig8	V-set and immunoglobulin domain containing 8	chr1	172555938 - 172563717	+	NM_177723; NR_027644; XM_006496856; ENSMUST00000061835; ENSMUST00000177086; BC064106
17219623	2.69	2.71	0.06	0.13	-1.01	0.433626	0.764054	Crp	C-reactive protein, pentraxin-related	chr1	172698056 - 172699966	+	NM_007768; ENSMUST00000038495; BC011124
17219629	1.19	1.32	0.15	0.06	-1.09	0.684498	0.894881	Olfr16	olfactory receptor 16	chr1	172956768 - 172957817	+	NM_008763; ENSMUST00000038432; BC119300; BC119298
17219633	2.53	2.23	0.38	0.31	1.23	0.864717	0.962714	Olfr218	olfactory receptor 218	chr1	173203358 - 173204299	+	NM_001001809; ENSMUST00000057548; BC104291
17219635	1.66	1.61	0.17	0.18	1.03	0.358861	0.714469	Olfr1404	olfactory receptor 1404	chr1	173215607 - 173216640	+	NM_146881; ENSMUST00000056592; BC120856
17219639	2.84	2.94	0.42	0.12	-1.07	0.596356	0.851832	Olfr418-ps1	olfactory receptor 418, pseudogene 1	chr1	173270147 - 173271137	+	NM_146651; ENSMUST00000059754; BC119223
17219643	3.11	3.58	0.04	0.15	-1.38	0.003372	0.098174	Aim2	absent in melanoma 2	chr1	173350879 - 173466040	+	NM_001013779; XM_006496915; XM_006496918; XM_006496920; XM_006496926; XM_006496929; ENSMUST00000147604; ENSMUST00000166137; ENSMUST00000173023; BC033443; XM_006496923; XM_006496928
17219662	1.48	1.44	0.78	0.31	1.02	0.564671	0.836264	Pyhin1	pyrin and HIN domain family, member 1	chr1	173630859 - 173647928	+	NM_175026; ENSMUST00000056071; BC096384; BC107378; BC107379
17219670	1.4	1.78	0.26	0.25	-1.31	0.686473	0.89527	Pydc3	pyrin domain containing 3	chr1	173673680 - 173698392	+	NM_001162938; ENSMUST00000085876
17219677	2.64	2.68	0.12	0.29	-1.03	0.879737	0.966945	Olfr433	olfactory receptor 433	chr1	174041933 - 174042936	+	NM_146717; ENSMUST00000052975; BC119238
17219680	3	3.01	0.2	0.32	-1	0.44346	0.770015	Olfr432	olfactory receptor 432	chr1	174050375 - 174051313	+	NM_146716; ENSMUST00000062665; BC106793
17219682	2.53	2.29	0.12	0.19	1.18	0.66216	0.883733	Olfr430	olfactory receptor 430	chr1	174069300 - 174070253	+	NM_146718; ENSMUST00000055873
17219684	2.39	2.56	0.04	0.19	-1.12	0.518277	0.815666	Olfr429	olfactory receptor 429	chr1	174089038 - 174089980	+	NM_146722; ENSMUST00000060693; BC127973
17219686	3.33	3.67	0.06	0.28	-1.27	0.315828	0.679728	Olfr427; Olfr426	olfactory receptor 427; olfactory receptor 426	chr1	174099460 - 174100407	+	NM_207158; ENSMUST00000080831; BC104103; BC106807; BC104104; BC106808
17219688	2.72	2.07	0.6	0.17	1.58	0.151967	0.511132	Olfr424	olfactory receptor 424	chr1	174136746 - 174137693	+	NM_146721; ENSMUST00000053941; BC104096; BC104097
17219690	1.78	1.67	0.27	0.12	1.08	0.907897	0.973929	Olfr421-ps1	olfactory receptor 421, pseudogene 1	chr1	174151481 - 174152530	+	NM_146720; NR_047667; ENSMUST00000179386; BC119233
17219694	2.76	2.77	0.18	0.32	-1	0.710061	0.90412	Olfr420	olfactory receptor 420	chr1	174158722 - 174159767	+	NM_146305; ENSMUST00000068403; BC145885
17219698	3.38	3.48	0.29	0.06	-1.07	0.98968	0.996618	Spta1	spectrin alpha, erythrocytic 1	chr1	174172776 - 174248450	+	NM_011465; ENSMUST00000027817; ENSMUST00000156092; AF093576; AK161449; BC150747; U87455
17219751	1.61	1.58	0.34	0.12	1.02	0.33747	0.696394	Mptx1	mucosal pentraxin 1	chr1	174330518 - 174332877	+	NM_025470; ENSMUST00000027816
17219756	5.18	5.06	0.04	0.12	1.08	0.465022	0.784143	Olfr417	olfactory receptor 417	chr1	174368919 - 174369848	+	NM_207137; ENSMUST00000085862
17219758	1.6	2.2	0.1	0.11	-1.51	0.001717	0.07818	Olfr248	olfactory receptor 248	chr1	174391046 - 174392055	+	NM_146714; ENSMUST00000075329; BC131960; BC131962
17219762	2.9	2.79	0.22	0.26	1.08	0.92838	0.980579	Olfr414	olfactory receptor 414	chr1	174430430 - 174431384	+	NM_146761; ENSMUST00000053178; BC106815; BC106816
17219764	2.5	2.5	0.06	0.29	-1	0.403462	0.744786	Olfr220	olfactory receptor 220	chr1	174448625 - 174449602	+	NM_207694; ENSMUST00000085861
17219766	4.16	4.07	0.19	0.03	1.06	0.55892	0.833067	Fmn2	formin 2	chr1	174501825 - 174822729	+	NM_019445; ENSMUST00000030039; AF218940; BC094606; AK013585
17219789	3.18	3.02	0.17	0.08	1.11	0.072414	0.36965	Kmo	kynurenine 3-monooxygenase (kynurenine 3-hydroxylase)	chr1	175631996 - 175662116	+	NM_133809; ENSMUST00000040250; ENSMUST00000097458; ENSMUST00000142223; AK129011; AK158251; AK171812; BC014683; ENSMUST00000140474; AK133074
17219811	2.77	3.43	0.02	0.47	-1.58	0.224709	0.597419	Wdr64	WD repeat domain 64	chr1	175698593 - 175815734	+	NM_029453; ENSMUST00000094288; ENSMUST00000171939
17219846	1.71	1.77	0.07	0.03	-1.04	0.214563	0.58669	Gm25560	predicted gene, 25560	chr1	175800514 - 175800689	+	ENSMUST00000104606
17219848	7.59	8.14	0.03	0.14	-1.46	0.002975	0.09365	Exo1	exonuclease 1	chr1	175880778 - 175911396	+	NM_012012; XM_006496862; ENSMUST00000039725; BC006671
17219865	1.45	1.45	0.41	0.07	1	0.996098	0.998534	Gm26104	predicted gene, 26104	chr1	176700617 - 176700724	+	ENSMUST00000157250
17219867	2.73	2.67	0.23	0.17	1.04	0.253385	0.624397	Gm25288	predicted gene, 25288	chr1	176793956 - 176794220	+	ENSMUST00000122800
17219869	4.57	4.47	0.18	0.13	1.07	0.434262	0.764162	Sdccag8	serologically defined colon cancer antigen 8	chr1	176814660 - 177020437	+	NM_029756; XM_006497026; XR_373621; XR_373624; ENSMUST00000027785; ENSMUST00000056773; ENSMUST00000123409; ENSMUST00000133305; AK136921; BC016244
17219895	1.59	1.49	0.19	0.12	1.08	0.283458	0.654172	Gm25993	predicted gene, 25993	chr1	176879834 - 176879913	+	ENSMUST00000175391
17219897	5.37	5.23	0.01	0.13	1.1	0.045405	0.305463	Zbtb18	zinc finger and BTB domain containing 18	chr1	177444661 - 177450764	+	NM_001012330; NM_013915; XM_006496889; XM_006496896; ENSMUST00000077225; ENSMUST00000094276; AF140224; BC050909; BC054529; BC054742
17219902	2.58	2.53	0.09	0.19	1.04	0.709122	0.903885	1700016C15Rik	RIKEN cDNA 1700016C15 gene	chr1	177729814 - 177753324	+	NM_027077; XM_006496975; XM_006496976; ENSMUST00000016106; XM_006496978
17219909	2.4	2.2	0.32	0.06	1.15	0.377214	0.727703	Gm7068; Gm16432	predicted gene 7068; predicted gene 16432	chr1	177808475 - 178172704	+	XM_006497083; XM_006497084; AK029617
17219963	5.44	4.29	0.17	0.31	2.22	0.008797	0.149353	Desi2	desumoylating isopeptidase 2	chr1	178187417 - 178252598	+	NM_024282; XM_006497038; ENSMUST00000027783; ENSMUST00000159284; ENSMUST00000161075; AK029574; AK160733; BC002200; BC046816
17219974	3.27	2.33	0.26	0.1	1.93	0.004466	0.109972	Gm9982	predicted gene 9982	chr1	178256103 - 178257295	+	ENSMUST00000069568; AK078283
17219978	7.93	7.77	0.08	0.07	1.12	0.085014	0.39748	Cox20; AI503316	COX20 Cox2 chaperone; expressed sequence AI503316	chr1	178319130 - 178322693	+	NM_025511; ENSMUST00000027781; AK153188; BC055277; BC059717; ENSMUST00000154437
17219983	2.65	2.18	0.16	0.23	1.38	0.12471	0.470663			chr1	178349546 - 178349700	+
17219986	2.36	2.65	0.73	0.79	-1.22	0.2996	0.667558	Gm24919	predicted gene, 24919	chr1	178390819 - 178390924	+	ENSMUST00000083020
17219988	4.47	4.29	0.18	0.2	1.13	0.951399	0.98686	Efcab2	EF-hand calcium binding domain 2	chr1	178405881 - 178483262	+	NM_026626; ENSMUST00000027775; AK029880; BC025062
17219997	5.09	4.88	0.08	0.24	1.16	0.307161	0.673298	Kif26b	kinesin family member 26B	chr1	178529125 - 178932857	+	NM_001161665; ENSMUST00000160789; ENSMUST00000161017; AB355846; BC056349; BC068141; BC120791; BC137689
17220016	6.91	6.4	0.06	0.34	1.42	0.246837	0.618994	Gm24405	predicted gene, 24405	chr1	178636905 - 178637071	+	ENSMUST00000083033
17220018	5.61	5.67	0.17	0.11	-1.04	0.267403	0.639153	Cnst	consortin, connexin sorting protein	chr1	179546370 - 179627478	+	NM_146105; XM_006496799; ENSMUST00000040706; ENSMUST00000143270; BC034107; BC054802; ENSMUST00000153962; AK087361
17220034	7.81	8	0.12	0.06	-1.15	0.044002	0.301016	Sccpdh	saccharopine dehydrogenase (putative)	chr1	179668210 - 179687189	+	NM_178653; ENSMUST00000040538; ENSMUST00000134287; ENSMUST00000144480; BC025803; AK053698
17220051	5.47	5.48	0.2	0.07	-1.01	0.666893	0.886072	Gm10518	predicted gene 10518	chr1	179803376 - 179804676	+	XR_373767; ENSMUST00000097454; AK132815
17220054	2.7	2.49	0.13	0.16	1.16	0.317623	0.681338			chr1	179902453 - 179910300	+
17220059	4.92	5.38	0.09	0.17	-1.38	0.020112	0.213063	Cdc42bpa	CDC42 binding protein kinase alpha	chr1	179960472 - 180165603	+	NM_001033285; ENSMUST00000076687; ENSMUST00000097450; ENSMUST00000097453; ENSMUST00000111117; ENSMUST00000133890; ENSMUST00000134959; ENSMUST00000135056; ENSMUST00000143176; AK138649; BC158017; BC158095
17220110	4.61	4.71	0.04	0.04	-1.08	0.022333	0.223662	Itpkb	inositol 1,4,5-trisphosphate 3-kinase B	chr1	180330476 - 180424802	+	NM_001081175; XM_006496903; ENSMUST00000070181; BC151160; BC157986; BC158000
17220122	10.26	10.05	0.05	0.02	1.16	0.002733	0.089688	Parp1	poly (ADP-ribose) polymerase family, member 1	chr1	180568955 - 180601254	+	NM_007415; ENSMUST00000027777; AF126717; BC012041; X14206
17220148	6.99	7.72	0.04	0.09	-1.67	0.000214	0.040255	Lin9	lin-9 homolog (C. elegans)	chr1	180641334 - 180690687	+	NM_001103182; NR_120498; XM_006496987; ENSMUST00000085803; ENSMUST00000085804; AK052618; BC043691; BC099695
17220166	8.11	8.22	0.02	0.02	-1.08	0.00429	0.108462	Acbd3	acyl-Coenzyme A binding domain containing 3	chr1	180726043 - 180754204	+	NM_133225; ENSMUST00000027780; AF022770; BC060602
17220177	5.09	4.84	0.22	0.43	1.19	0.714184	0.905689	Gm17275	predicted gene, 17275	chr1	180802566 - 180811958	+	ENSMUST00000181811
17220182	4.24	4.11	0.24	0.14	1.1	0.363199	0.717408	Gm16067; G370120E05Rik	predicted gene 16067; RIKEN cDNA G370120E05 gene	chr1	180813776 - 180816859	+	ENSMUST00000097448; AK148381; ENSMUST00000159740
17220186	1.7	1.54	0.15	0.11	1.12	0.409044	0.748308	Gm24836	predicted gene, 24836	chr1	180832769 - 180832876	+	ENSMUST00000122609
17220188	8.24	8.28	0.05	0.18	-1.02	0.553886	0.830952	Sde2	SDE2 telomere maintenance homolog (S. pombe)	chr1	180851151 - 180868113	+	NM_145943; ENSMUST00000038091; BC031781
17220197	4.44	5.34	0.2	0.26	-1.86	0.010797	0.161545	Lefty2	left-right determination factor 2	chr1	180893108 - 180899103	+	NM_177099; ENSMUST00000085797; BC066224
17220204	7.6	7.92	0.17	0.06	-1.25	0.076954	0.37958	Pycr2	pyrroline-5-carboxylate reductase family, member 2	chr1	180904274 - 180908088	+	NM_133705; ENSMUST00000027802; BC006882
17220214	3.99	4.39	0.2	0.18	-1.33	0.056649	0.333438	Lefty1	left right determination factor 1	chr1	180935022 - 180938401	+	NM_010094; ENSMUST00000037361; BC050221; D83921
17220221	5.55	5.81	0.1	0.06	-1.2	0.031404	0.259437	Tmem63a	transmembrane protein 63a	chr1	180942344 - 180975112	+	XM_006496720; BC014795; NM_144794; ENSMUST00000027800; ENSMUST00000161523; BC019442
17220249	3.71	3.58	0.34	0.11	1.09	0.636092	0.871686	9130409I23Rik	RIKEN cDNA 9130409I23 gene	chr1	181051237 - 181060667	+	NM_001033819; ENSMUST00000036819; BC147378; BC147379
17220255	7.17	6.94	0.1	0.16	1.17	0.085302	0.398296	Cnih4	cornichon homolog 4 (Drosophila)	chr1	181150931 - 181168994	+	NM_030131; ENSMUST00000075968; ENSMUST00000111057; ENSMUST00000111059; ENSMUST00000134115; BC065395
17220264	3.12	2.9	0.17	0.33	1.17	0.78309	0.932587	A430110L20Rik	RIKEN cDNA A430110L20 gene	chr1	181226076 - 181228490	+	XR_399164; ENSMUST00000066988; ENSMUST00000181680; AK040631
17220268	3.28	3.34	0.16	0.11	-1.04	0.523235	0.817817	Cnih3	cornichon homolog 3 (Drosophila)	chr1	181352628 - 181460641	+	NM_001160211; NM_001160212; NM_028408; ENSMUST00000027795; ENSMUST00000161880; ENSMUST00000162685; BC115640; BC115641
17220277	3.48	3.34	0.01	0.11	1.11	0.28521	0.655669	Dnah14	dynein, axonemal, heavy chain 14	chr1	181581722 - 181814909	+	XM_006497105; XM_006497106; ENSMUST00000097446; ENSMUST00000160345; AK038967; AK043618
17220364	6.58	6.37	0.04	0	1.16	0.001008	0.065002	Srp9; Gm13736	signal recognition particle 9; predicted gene 13736	chr1	182124737 - 182132415	+	NM_012058; ENSMUST00000027792; ENSMUST00000111018; ENSMUST00000119272; BC039648; BC090254
17220370	2.51	2.23	0.09	0.08	1.22	0.05172	0.323624	1700047M11Rik	RIKEN cDNA 1700047M11 gene	chr1	182300834 - 182303289	+	NR_015458; BC048591; AK047804
17220373	9.21	9.09	0.04	0.1	1.09	0.124129	0.470165	Trp53bp2	transformation related protein 53 binding protein 2	chr1	182409167 - 182462436	+	NM_173378; ENSMUST00000117245
17220394	3.12	3.31	0.08	0.1	-1.14	0.065983	0.356362	Capn8	calpain 8	chr1	182565007 - 182632352	+	NM_001145806; NM_130890; XM_006496685; XM_006496687; ENSMUST00000048941; ENSMUST00000168514; AB050202; AB050203; AB061518; AB061519; BC125504; BC125508
17220417	4.85	4.8	0.12	0.11	1.04	0.409333	0.74841	Susd4	sushi domain containing 4	chr1	182763860 - 182896598	+	NM_144796; XM_006497061; ENSMUST00000085724; ENSMUST00000153348; AK088629; BC021842
17220432	4.29	4.46	0.24	0.28	-1.12	0.469635	0.786161	Tlr5	toll-like receptor 5	chr1	182954788 - 182976044	+	NM_016928; ENSMUST00000110997; AF186107; BC125240; BC125247; BC125261
17220439	6.7	6.56	0.06	0.07	1.1	0.134512	0.48529	Aida; Gm16589	axin interactor, dorsalization associated; predicted gene 16589	chr1	183297060 - 183324501	+	NM_181732; ENSMUST00000109166; AK085039; BC057183; BC086763; ENSMUST00000159522
17220452	6.15	6.47	0.17	0.29	-1.25	0.177758	0.544392	Taf1a	TATA box binding protein (Tbp)-associated factor, RNA polymerase I, A	chr1	183388885 - 183410201	+	NM_001277957; NM_001277958; NM_001277959; NM_021466; ENSMUST00000097043; BC061106; BC138425; AK040747
17220464	3.13	3.1	0.3	0.22	1.02	0.988871	0.996386	Hhipl2	hedgehog interacting protein-like 2	chr1	183418503 - 183437053	+	NM_030175; XM_006535603; XM_006535604; ENSMUST00000065900; AK019671; BC034362
17220475	7.64	7.55	0.16	0.21	1.06	0.247222	0.61923	Dusp10	dual specificity phosphatase 10	chr1	184013302 - 184075636	+	NM_022019; ENSMUST00000048655; AB037908; BC025066
17220485	3.43	3.54	0.07	0.16	-1.08	0.31995	0.683603	4930488B22Rik	RIKEN cDNA 4930488B22 gene	chr1	184712497 - 184718989	+	NR_040627; ENSMUST00000172500
17220489	7.08	6.8	0.02	0.05	1.21	0.000687	0.05879	Rab3gap2	RAB3 GTPase activating protein subunit 2	chr1	185204168 - 185286746	+	NM_001163754; ENSMUST00000069652; BC052505; BC057872; AK122385; AK048759
17220526	2.59	1.92	0.68	0.22	1.58	0.37355	0.725343	Snora36b	small nucleolar RNA, H/ACA box 36B	chr1	185242907 - 185243043	+	NR_034044; ENSMUST00000104383
17220529	5.77	5.9	0.13	0.31	-1.1	0.607385	0.857298	Mir194-1	microRNA 194-1	chr1	185313319 - 185313385	+	NR_029580; ENSMUST00000083647
17220531	1.97	2.29	0.17	0.2	-1.24	0.245184	0.617736	Mir215	microRNA 215	chr1	185313581 - 185313692	+	NR_029908; ENSMUST00000083628
17220533	6.88	6.7	0.01	0.15	1.13	0.034551	0.269906	Bpnt1	bisphosphate 3-nucleotidase 1	chr1	185332149 - 185357777	+	NM_011794; XM_006497160; ENSMUST00000027916; ENSMUST00000110965; ENSMUST00000137757; ENSMUST00000151769; AF125043; BC011036; AK141315
17220548	9.97	9.84	0.09	0.02	1.09	0.037389	0.280005	Eprs	glutamyl-prolyl-tRNA synthetase	chr1	185363095 - 185428355	+	NM_029735; ENSMUST00000046514; BC040802; BC141049
17220584	4.35	4.38	0.22	0.22	-1.02	0.61433	0.860641	Slc30a10	solute carrier family 30, member 10	chr1	185454848 - 185468762	+	NM_001033286; ENSMUST00000061093; BC054548; BC108419; XR_373768
17220591	3.5	3.45	0.13	0.28	1.04	0.457001	0.778693	5033404E19Rik	NSA2 ribosome biogenesis homolog pseudogene	chr1	185497306 - 185498014	+	NR_033600
17220593	3.91	3.78	0.08	0.33	1.09	0.767002	0.92611	Gm23821	predicted gene, 23821	chr1	186123201 - 186123306	+	ENSMUST00000158738
17220595	3.82	3.6	0.33	0.25	1.17	0.870619	0.96455	Gm26169	predicted gene, 26169	chr1	186676742 - 186676876	+	ENSMUST00000158420
17220597	3.19	3.14	0.12	0.18	1.03	0.733424	0.912985	A430105J06Rik	RIKEN cDNA A430105J06 gene	chr1	186749396 - 186752921	+	XR_399226; ENSMUST00000180869; AK020767; XR_373812
17220600	3.37	3.85	0.35	0.21	-1.39	0.275232	0.646088	D1Pas1	DNA segment, Chr 1, Pasteur Institute 1	chr1	186967416 - 186970627	+	NM_033077; ENSMUST00000045108; BC139286; BC139287
17220604	5.3	5.46	0.15	0.11	-1.12	0.235027	0.6082	1700007P06Rik	RIKEN cDNA 1700007P06 gene	chr1	187125138 - 187127852	+	NR_040554; ENSMUST00000160380
17220608	4.77	4.88	0.03	0.14	-1.08	0.321765	0.68481	Gpatch2	G patch domain containing 2	chr1	187215508 - 187351704	+	NM_026367; XM_006497200; XM_006497201; XR_373774; ENSMUST00000044812; ENSMUST00000065573; ENSMUST00000097443; ENSMUST00000110943; ENSMUST00000159748; ENSMUST00000160471; ENSMUST00000160481; ENSMUST00000160570; AK017975; AK167826; AK169660; BC054810; XM_006497198; ENSMUST00000161260; AK032734
17220627	4.62	4.55	0.25	0.05	1.05	0.88997	0.969524	Esrrg	estrogen-related receptor gamma	chr1	187608791 - 188214885	+	NM_001243792; NM_011935; XM_006497163; XM_006497164; XM_006497167; XM_006497168; XM_006497169; ENSMUST00000027906; ENSMUST00000110938; ENSMUST00000110939; AB093266; AF117254; BC082324
17220644	3.09	3.18	0.2	0.19	-1.06	0.977466	0.992661	Ush2a	Usher syndrome 2A (autosomal recessive, mild)	chr1	188262838 - 188965041	+	NM_021408; ENSMUST00000060479; ENSMUST00000124358; ENSMUST00000142159; AF151717; AK044734; DQ073638
17220719	1.6	1.37	0.17	0.22	1.17	0.115518	0.454714	Gm25269	predicted gene, 25269	chr1	188760476 - 188760579	+	ENSMUST00000122601
17220721	3.56	3.79	0.16	0.18	-1.17	0.399092	0.741674	LOC102640896; A430027H14Rik	uncharacterized LOC102640896; RIKEN cDNA A430027H14 gene	chr1	189343984 - 189344897	+	XM_006543599; AK039909
17220724	4.57	4.75	0.23	0.13	-1.13	0.116108	0.455965	Ptpn14	protein tyrosine phosphatase, non-receptor type 14	chr1	189728268 - 189876695	+	NM_008976; ENSMUST00000027898; ENSMUST00000097442; ENSMUST00000128275; AF170902; AF170903; AK028783; AK086524; AK156480; D31842
17220748	3.88	3.86	0.01	0.26	1.01	0.761666	0.924034	LOC102632463; Gm17566	uncharacterized LOC102632463; predicted gene, 17566	chr1	190170295 - 190217279	+	XR_373846; XR_399245; ENSMUST00000110279
17220751	5.92	5.99	0.05	0.12	-1.04	0.194779	0.564653	Angel2	angel homolog 2 (Drosophila)	chr1	190925108 - 190946962	+	NM_001199020; NM_021421; NR_037578; NR_037579; XM_006497183; XM_006497186; XR_373773; ENSMUST00000027947; ENSMUST00000066632; ENSMUST00000110899; ENSMUST00000123384; ENSMUST00000144693; AB041602; AK088834; BC024907; ENSMUST00000146048
17220768	4.41	3.79	0.26	0.06	1.54	0.035443	0.273385	A230020J21Rik	RIKEN cDNA A230020J21 gene	chr1	191025351 - 191029781	+	NR_027298
17220771	3.89	4.02	0.23	0.25	-1.1	0.589588	0.848478	Spata45	spermatogenesis associated 45	chr1	191036822 - 191042942	+	NM_029336; XM_006497211; ENSMUST00000077889
17220776	6.24	6.04	0.17	0.18	1.15	0.349034	0.706885	Nsl1	NSL1, MIND kinetochore complex component, homolog (S. cerevisiae)	chr1	191063012 - 191084558	+	NM_198654; XM_006497181; ENSMUST00000076952; ENSMUST00000078259; ENSMUST00000139340; AK029421; BC029086
17220787	3.81	4.01	0.11	0.23	-1.15	0.155515	0.51574	Batf3	basic leucine zipper transcription factor, ATF-like 3	chr1	191098414 - 191108943	+	NM_030060; ENSMUST00000027943; AK171970; BC117083; BC117085; XM_006497182
17220792	2.84	2.27	0.28	0.12	1.48	0.053658	0.328166	Gm24748	predicted gene, 24748	chr1	191196906 - 191197013	+	ENSMUST00000157836
17220794	3.23	3.49	0.14	0.19	-1.19	0.105049	0.43695	D730003I15Rik; LOC102634085	RIKEN cDNA D730003I15 gene; uncharacterized LOC102634085	chr1	191224454 - 191225687	+	ENSMUST00000139056; AK021325; AK157967; XR_373874; XR_399270
17220797	4.89	4.91	0.14	0.02	-1.01	0.278932	0.649816	Tmem206	transmembrane protein 206	chr1	191325912 - 191352925	+	NM_025864; ENSMUST00000027940; BC027151
17220809	8.55	8.51	0.05	0.18	1.03	0.218928	0.591419	Ints7	integrator complex subunit 7	chr1	191575734 - 191622672	+	NM_178632; ENSMUST00000045450; BC054120; XM_006497215; AK085362
17220833	7.19	7.4	0.08	0.05	-1.16	0.008354	0.145586	Lpgat1	lysophosphatidylglycerol acyltransferase 1	chr1	191717834 - 191784294	+	NM_001134829; NM_172266; XM_006497154; XM_006497157; ENSMUST00000110855; ENSMUST00000110856; ENSMUST00000130876; BC013667
17220844	8.27	8.29	0.1	0.1	-1.01	0.91814	0.977754	Nek2	NIMA (never in mitosis gene a)-related expressed kinase 2	chr1	191821444 - 191833050	+	NM_010892; ENSMUST00000027931; AF007247; AF013166; BC010302; BC011316; BC057576; U95610; ENSMUST00000126446; AK077627
17220861	9.5	9	0.08	0.06	1.42	0.001535	0.0765	Slc30a1	solute carrier family 30 (zinc transporter), member 1	chr1	191906767 - 191913247	+	NM_009579; XM_006497158; ENSMUST00000044954; BC052166
17220866	5.24	5.21	0.18	0.39	1.02	0.588117	0.847439	Rd3	retinal degeneration 3	chr1	191977373 - 191988282	+	NM_001177900; NM_023727; XM_006497205; ENSMUST00000053463; ENSMUST00000175680; ENSMUST00000180463; ENSMUST00000181512; BC017602; BC089516; BC103778; BC116935; BC116937; XM_006497206; BC033593
17220872	3.76	3.98	0.28	0.14	-1.17	0.465502	0.784492	Gm26879	predicted gene, 26879	chr1	192092372 - 192099630	+	ENSMUST00000181127
17220877	3.88	4.18	0.05	0.3	-1.23	0.171593	0.536253	Gm10516	predicted gene 10516	chr1	192136898 - 192151025	+	NR_033536; ENSMUST00000180598
17220882	4.4	4.4	0.14	0.22	-1.01	0.818505	0.945813	Kcnh1	potassium voltage-gated channel, subfamily H (eag-related), member 1	chr1	192190784 - 192510159	+	NM_001038607; NM_010600; XR_373887; ENSMUST00000078470; ENSMUST00000110844; BC109012; BC109013; U04294; XM_006497230
17220898	3.87	2.64	0.06	0.65	2.34	0.014163	0.180935	Gm22265	predicted gene, 22265	chr1	192745571 - 192745686	+	ENSMUST00000082947
17220900	3.2	3.27	0.29	0.19	-1.05	0.608888	0.857538	1700065J18Rik	RIKEN cDNA 1700065J18 gene	chr1	192841705 - 192842739	+	NR_040468
17220904	4.22	4.29	0.3	0.18	-1.05	0.665192	0.885266	Gm15867	predicted gene 15867	chr1	192854928 - 192856487	+	XR_399286; ENSMUST00000159407
17220907	7.04	7.02	0.04	0.14	1.02	0.748408	0.919015	Irf6	interferon regulatory factor 6	chr1	193153112 - 193172042	+	NM_016851; XM_006497262; XM_006497263; ENSMUST00000076521; BC008515; U73029; ENSMUST00000138826; AK087631
17220919	3.56	3.8	0.3	0.36	-1.18	0.637544	0.872411	A130010J15Rik	RIKEN cDNA A130010J15 gene	chr1	193168049 - 193168131	+	ENSMUST00000160822
17220921	4.7	4.63	0.13	0.08	1.05	0.87809	0.966333	A130010J15Rik	RIKEN cDNA A130010J15 gene	chr1	193173469 - 193177832	+	NM_001160359; NM_181048; XM_006497253; XM_006497254; ENSMUST00000110831; ENSMUST00000178744; BC055955; NM_001160360; ENSMUST00000161235
17220931	3.87	3.82	0.26	0.17	1.04	0.426386	0.759096	Gm15872	predicted gene 15872	chr1	193187375 - 193192011	+	ENSMUST00000162454
17220934	3.94	3.99	0.39	0.16	-1.03	0.975921	0.992242	4930570N18Rik	RIKEN cDNA 4930570N18 gene	chr1	193203039 - 193226208	+	ENSMUST00000159273; AK019800
17220937	1.91	1.86	0.32	0.12	1.03	0.51552	0.814288	1600010F14Rik; LOC102633897	RIKEN cDNA 1600010F14 gene; uncharacterized LOC102633897	chr1	193207750 - 193254474	+	ENSMUST00000162977; AK005414; XR_373908
17220941	4.54	4.45	0.43	0.16	1.06	0.906046	0.973543			chr1	193272161 - 193273216	+
17220944	4.18	4.1	0.35	0.36	1.06	0.396318	0.73984	Lamb3	laminin, beta 3	chr1	193301957 - 193343878	+	NM_001277928; NM_008484; ENSMUST00000016315; ENSMUST00000159955; BC008516; U43298
17220974	4.58	4.64	0.33	0.12	-1.04	0.278635	0.649576	Plxna2	plexin A2	chr1	194619829 - 194816869	+	BC068155; NM_008882; ENSMUST00000027952; D86949
17221010	2.12	2.54	0.07	0.41	-1.34	0.514132	0.813459	Mir3962	microRNA 3962	chr1	194822001 - 194822064	+	NR_039539; ENSMUST00000174892
17221012	2.04	2.28	0.02	0.08	-1.18	0.011179	0.164059	Gm23885	predicted gene, 23885	chr1	194858657 - 194858950	+	ENSMUST00000122682
17221014	4.04	3.8	0.16	0.1	1.18	0.269376	0.64094	Cd34	CD34 antigen	chr1	194938821 - 194961292	+	NM_001111059; NM_133654; ENSMUST00000016638; ENSMUST00000110815; BC006607; AK051507
17221026	2.4	2.58	0.04	0.19	-1.13	0.174451	0.540037	A330023F24Rik; Mir29c; Mir29b-2	RIKEN cDNA A330023F24 gene; microRNA 29c; microRNA 29b-2	chr1	194976375 - 195037908	+	NR_015566; NR_029745; NR_029809; ENSMUST00000083478; ENSMUST00000083614; ENSMUST00000181226; ENSMUST00000181273; ENSMUST00000181947; AK039326; AK171382; BC058715
17221045	3.38	3.31	0.13	0.05	1.05	0.952804	0.987106	Xkr4	X Kell blood group precursor related family member 4	chr1	3205901 - 3671498	-	NM_001011874; ENSMUST00000070533; ENSMUST00000159265; ENSMUST00000162897; AK220428; AY534250
17221054	2.15	2.33	0.14	0.17	-1.14	0.856115	0.960021	Gm19938	predicted gene, 19938	chr1	3647309 - 3658904	-	AK148737
17221057	1.25	1.24	0.26	0.11	1	0.71458	0.905827			chr1	3678880 - 3678943	-
17221059	1.49	1.11	0.45	0.36	1.3	0.560177	0.833927			chr1	3783737 - 3783798	-
17221061	2.41	2.33	0.11	0.06	1.06	0.913603	0.976156	Rp1	retinitis pigmentosa 1 (human)	chr1	4290846 - 4409241	-	NM_001195662; NM_011283; ENSMUST00000027032; AF155141; BC120927; BC120928; XM_006495473
17221071	6.19	6.29	0.13	0.1	-1.08	0.283927	0.654379	Sox17	SRY (sex determining region Y)-box 17	chr1	4490928 - 4496413	-	NM_011441; ENSMUST00000027035; D49473; NM_001289464; NM_001289465; NM_001289466; NM_001289467; XM_006495474; ENSMUST00000116652; D49474
17221079	4.02	4.34	0.32	0.26	-1.24	0.297781	0.666349	Gm25493	predicted gene, 25493	chr1	4723277 - 4723379	-	ENSMUST00000157375
17221081	7.99	7.97	0.09	0.13	1.01	0.845468	0.956524	Mrpl15	mitochondrial ribosomal protein L15	chr1	4773198 - 4785739	-	NM_001177658; NM_025300; NR_033530; XM_006495524; ENSMUST00000045689; ENSMUST00000130201; ENSMUST00000146665; ENSMUST00000156816; BC021304; BC027233; XR_373186; ENSMUST00000115538; AK017820; AK154840
17221093	6.81	6.61	0.27	0.15	1.15	0.1672	0.530952	Gm6104	predicted gene 6104	chr1	4879202 - 4880669	-	ENSMUST00000078030
17221096	2.88	3.06	0.15	0.25	-1.14	0.155717	0.515852	Rgs20	regulator of G-protein signaling 20	chr1	4909576 - 5070285	-	NM_001177795; NM_001290372; NM_021374; ENSMUST00000002533; ENSMUST00000118000; AF191552; BC116925; BC116929; XM_006495553
17221110	3.52	3.88	0.35	0.08	-1.29	0.160009	0.521756	Npbwr1	neuropeptides B/W receptor 1	chr1	5913707 - 5917398	-	NM_010342; ENSMUST00000044180
17221114	4.34	4.55	0.09	0.1	-1.16	0.083976	0.395105	4732440D04Rik	RIKEN cDNA 4732440D04 gene	chr1	6213293 - 6214590	-	XR_398543; ENSMUST00000159618; AK137762; AK161112
17221117	6.85	6.87	0.02	0.18	-1.01	0.79155	0.935766	4732440D04Rik	RIKEN cDNA 4732440D04 gene	chr1	6214612 - 6215292	-	ENSMUST00000097832; AK137762
17221119	1.83	1.5	0.02	0.15	1.26	0.047033	0.309745	Gm26901	predicted gene, 26901	chr1	7349406 - 7397801	-	ENSMUST00000181554
17221122	3.54	3.64	0.18	0.08	-1.07	0.993904	0.997665	Sntg1	syntrophin, gamma 1	chr1	8361475 - 9299730	-	NM_001290390; NM_001290392; NM_001290393; NM_027671; ENSMUST00000115488; ENSMUST00000132064; ENSMUST00000140295; ENSMUST00000140302; AF367759; XM_006495569
17221148	4.07	3.86	0.16	0.37	1.16	0.658511	0.882281	2610203C22Rik	RIKEN cDNA 2610203C22 gene	chr1	9560832 - 9631175	-	NR_015470; ENSMUST00000115480
17221158	4.21	4.21	0.13	0.19	-1	0.758036	0.922021	Mybl1	myeloblastosis oncogene-like 1	chr1	9667415 - 9700209	-	NM_001290397; NM_008651; ENSMUST00000088658; ENSMUST00000115468; BC103533; L35261
17221177	6.9	7.11	0.09	0.27	-1.16	0.263844	0.635451	Vcpip1	valosin containing protein (p97)/p47 complex interacting protein 1	chr1	9718622 - 9748382	-	NM_173443; ENSMUST00000057438; BC059209
17221184	1.82	1.8	0.19	0.24	1.02	0.567813	0.837496	Gm22607	predicted gene, 22607	chr1	9834498 - 9834602	-	ENSMUST00000158291
17221186	6.88	7.55	0.09	0.12	-1.6	0.002457	0.087049	Snhg6	small nucleolar RNA host gene 6	chr1	9942025 - 9944118	-	NR_024067; ENSMUST00000182043; ENSMUST00000182498; ENSMUST00000182580; ENSMUST00000182742; ENSMUST00000182819
17221191	8.84	8.65	0.13	0.23	1.14	0.196567	0.566896	Snord87	small nucleolar RNA, C/D box 87	chr1	9942463 - 9942549	-	NR_004410; ENSMUST00000175437
17221193	4.64	5.03	0.27	0.14	-1.31	0.128518	0.476694	Tcf24; Gm10567	transcription factor 24; predicted gene 10567	chr1	9960171 - 9962809	-	NM_001285425; ENSMUST00000097824; ENSMUST00000185184
17221197	6.44	6.85	0.03	0.05	-1.33	0.000361	0.048834	Tcf24	transcription factor 24	chr1	9963408 - 9967485	-	NM_001285425; ENSMUST00000185184
17221200	2.08	2.08	0.2	0.17	1	0.613197	0.860147	Ppp1r42	protein phosphatase 1, regulatory subunit 42	chr1	9968624 - 10009136	-	NM_145692; NR_110971; ENSMUST00000027049; ENSMUST00000124874; ENSMUST00000130102; ENSMUST00000147000; ENSMUST00000155163; ENSMUST00000176398; AK005871; BC022722; XM_006495565; XM_006495567
17221213	2.86	2.74	0.24	0.1	1.09	0.16356	0.52622	Gm24674	predicted gene, 24674	chr1	10009814 - 10009917	-	ENSMUST00000179194
17221215	9.28	9.22	0.04	0.09	1.04	0.133238	0.483479	Cops5	COP9 (constitutive photomorphogenic) homolog, subunit 5 (Arabidopsis thaliana)	chr1	10024602 - 10038127	-	NM_013715; NR_102282; ENSMUST00000027050; AF065386; AF068223; BC046753; U70736; NM_001277101; ENSMUST00000139578; AK133073; ENSMUST00000150509
17221228	8.78	9.07	0.1	0.1	-1.22	0.023983	0.230135	Arfgef1	ADP-ribosylation factor guanine nucleotide-exchange factor 1(brefeldin A-inhibited)	chr1	10137507 - 10232670	-	NM_001102430; ENSMUST00000088615; ENSMUST00000131556; AK085726; BC037453
17221269	2.39	2.51	0.43	0.16	-1.09	0.473911	0.788341	Cpa6	carboxypeptidase A6	chr1	10324727 - 10719945	-	XM_006495545; NM_001289497; NM_177834; ENSMUST00000035577; ENSMUST00000153695; AY773477; BC119559; BC119560
17221284	3.3	3.81	0.15	0.19	-1.42	0.049668	0.317225	Gm25253	predicted gene, 25253	chr1	10555554 - 10555660	-	ENSMUST00000179958
17221286	3.97	3.68	0.75	0.24	1.23	0.587311	0.846963	Gm24173	predicted gene, 24173	chr1	11134111 - 11134238	-	ENSMUST00000104130
17221288	3.93	3.99	0.13	0.2	-1.04	0.453458	0.776494	Slco5a1	solute carrier organic anion transporter family, member 5A1	chr1	12866549 - 12991177	-	NM_172841; ENSMUST00000115402; ENSMUST00000115403; AK028758; ENSMUST00000136197; ENSMUST00000147606; BC117943
17221307	4.68	6.07	0.2	0.37	-2.6	0.004611	0.111772	Prdm14	PR domain containing 14	chr1	13113428 - 13127163	-	NM_001081209; ENSMUST00000047577; AK134292; KJ463838
17221317	7.58	7.87	0.23	0.04	-1.22	0.108625	0.443031	Ncoa2	nuclear receptor coactivator 2	chr1	13139105 - 13374083	-	ENSMUST00000006037; AB219976; AF000582; U39060; NM_001077695; NM_008678; ENSMUST00000068304; ENSMUST00000081713; ENSMUST00000143603; ENSMUST00000147927; AK052117; AK087443; BC053387
17221345	1.81	1.96	0.32	0.21	-1.11	0.880273	0.967195	Gm23169	predicted gene, 23169	chr1	13334498 - 13334609	-	ENSMUST00000157157
17221347	10.12	9.92	0.06	0.03	1.16	0.004672	0.112059	Tram1	translocating chain-associating membrane protein 1	chr1	13564702 - 13589864	-	NM_028173; ENSMUST00000027068; AY029764; BC012401; CT010238
17221360	9.31	9.44	0.05	0.1	-1.09	0.135501	0.4865	Lactb2	lactamase, beta 2	chr1	13624845 - 13660546	-	NM_145381; XM_006495490; ENSMUST00000027071; BC004045
17221371	1.73	2.04	0.15	0.23	-1.24	0.358717	0.714469	Gm26273	predicted gene, 26273	chr1	13774334 - 13774464	-	ENSMUST00000104180
17221373	7.08	6.76	0.17	0.09	1.26	0.047972	0.312311	Gm5523	glyceraldehyde-3-phosphate dehydrogenase pseudogene; predicted pseudogene 5523	chr1	13785685 - 13786929	-	NR_004447; ENSMUST00000180415
17221375	5.94	6.55	0.12	0.08	-1.53	0.001577	0.076926	Eya1	eyes absent 1 homolog (Drosophila)	chr1	14168954 - 14310200	-	NM_001252192; NM_010164; ENSMUST00000027066; ENSMUST00000080664; ENSMUST00000168081; BC060260; BC066860; U61110
17221396	5.63	6.75	0.18	0.12	-2.17	0.000697	0.05879	Msc	musculin	chr1	14753346 - 14755966	-	NM_010827; ENSMUST00000027062; AF087035; AF108216; BC103592; BC103593; BC103594; BC103623; AK138917
17221401	4.01	4.02	0.36	0.36	-1.01	0.350635	0.707937	Trpa1	transient receptor potential cation channel, subfamily A, member 1	chr1	14872648 - 14918862	-	NM_177781; XM_006495526; ENSMUST00000041447; AY231177; BC120563; BC131963; KF460461
17221430	2.59	2.74	0.08	0.34	-1.11	0.5495	0.828806	Gm26345	predicted gene, 26345	chr1	15019040 - 15019159	-	ENSMUST00000157534
17221432	10.18	10.06	0.22	0.22	1.09	0.561364	0.834793	Gm10293; Gm3839; Gm10566; Gm10291; Gm2606; Gm10327; Gm4609; Gm7336; Gm10358; Gm5138; Gm14130; Gm12286; Gm12537; Gm13464; Gm12070; Gm5523; Gm12671; Gm13292; Gm13882; Gm13394; Gm14760; Gm11953; Gm10284; Gm2308; Gm10481; Gm10359; Gm12033; Gm3272; Gm3200; Gm20899; Gapdh; Gm4691; Gm8349; Gm5787; Picalm; Gm6981; Gm5069; Gm8174; Gm3222; Gm3695; Gm5507; Gm12419; Gm18859; Gm5863; Gm10364; Gm3809; Gm2574; …	predicted pseudogene 10293; predicted pseudogene 3839; predicted gene 10566; predicted pseudogene 10291; predicted pseudogene 2606; predicted pseudogene 10327; predicted gene 4609; predicted gene 7336; predicted gene 10358; predicted gene 5138; predicted gene 14130; predicted gene 12286; predicted gene 12537; predicted gene 13464; glyceraldehyde-3-phosphate dehydrogenase pseudogene; predicted gen…	chr1	15268799 - 15269797	-	ENSMUST00000076317; ENSMUST00000077127; ENSMUST00000086739; ENSMUST00000094175; ENSMUST00000100754; ENSMUST00000105222; ENSMUST00000106443; ENSMUST00000107041; ENSMUST00000108740; ENSMUST00000113842; ENSMUST00000118417; ENSMUST00000119246; ENSMUST00000119266; ENSMUST00000119418; ENSMUST00000119551; ENSMUST00000119978; ENSMUST00000120014; ENSMUST00000120886; ENSMUST00000121658; ENSMUST00000121831;…
17221434	4.51	4.2	0.31	0.27	1.24	0.177881	0.544576	Gm25227	predicted gene, 25227	chr1	15685935 - 15686046	-	ENSMUST00000158204
17221436	4.08	4.25	0.26	0.07	-1.12	0.302456	0.669405	Sbspon	somatomedin B and thrombospondin, type 1 domain containing	chr1	15853862 - 15892722	-	NM_001033288; ENSMUST00000040695; BC147194; BC147195
17221444	3.75	3.53	0.4	0.24	1.17	0.876315	0.965555	4930444P10Rik	RIKEN cDNA 4930444P10 gene	chr1	16065979 - 16093325	-	NM_001243238; XM_006495582; ENSMUST00000115367; ENSMUST00000145070; ENSMUST00000151004
17221454	4.75	4.93	0.22	0.12	-1.13	0.256991	0.627719	Rpl7	ribosomal protein L7	chr1	16101295 - 16104662	-	ENSMUST00000058437
17221465	6.06	6	0.17	0.18	1.05	0.268226	0.639969	Stau2	staufen (RNA binding protein) homolog 2 (Drosophila)	chr1	16228674 - 16520112	-	XM_006495530; ENSMUST00000115360; ENSMUST00000127420; ENSMUST00000128957; ENSMUST00000131257; ENSMUST00000149320; ENSMUST00000159558; ENSMUST00000162007; AK015087; BC025118; NM_001111272; NM_025303; XM_006495533; ENSMUST00000027052; ENSMUST00000054668; ENSMUST00000162435; ENSMUST00000162627; ENSMUST00000162751; AF459099; AF459100; ENSMUST00000115359; BC010300; BC027017; ENSMUST00000144138; ENSMUS…
17221490	6.74	6.57	0.1	0.08	1.12	0.043996	0.301016	Ube2w	ubiquitin-conjugating enzyme E2W (putative)	chr1	16569406 - 16619489	-	NM_001271017; NM_025773; NR_073122; XM_006495557; ENSMUST00000117146; ENSMUST00000133639; BC020124; NM_001271016; ENSMUST00000182554; ENSMUST00000136455; AK042870
17221497	9.78	9.56	0.17	0.06	1.16	0.083816	0.395038	Tceb1	transcription elongation factor B (SIII), polypeptide 1	chr1	16642765 - 16656865	-	NM_026456; XM_006495561; XM_006495564; ENSMUST00000115352; AK011757; BC009104
17221502	5.81	5.74	0.12	0.15	1.05	0.22091	0.593084	Jph1	junctophilin 1	chr1	16994938 - 17097889	-	NM_020604; ENSMUST00000038382; AB024445; BC120839; BC137669
17221510	2.62	2.86	0.36	0.23	-1.19	0.996992	0.998942	LOC102634913; Gm16070	uncharacterized LOC102634913; predicted gene 16070	chr1	17676027 - 17727646	-	XR_373230; XR_373231; ENSMUST00000127328; ENSMUST00000155588; AK038933; AK157774
17221520	2.17	2.07	0.2	0.13	1.07	0.695089	0.898942	Crisp4	cysteine-rich secretory protein 4	chr1	18115191 - 18145902	-	NM_030033; XM_006495589; ENSMUST00000026876; ENSMUST00000115340; ENSMUST00000115344; ENSMUST00000130669; AY705449; DQ200908
17221531	1.65	1.8	0.21	0.23	-1.11	0.791812	0.935766	Defb44-ps	defensin beta 44, pseudogene	chr1	18210053 - 18223564	-	NR_002879; ENSMUST00000126871; AY621334
17221533	2.75	2.8	0.16	0.06	-1.03	0.230848	0.603641	Defb18	defensin beta 18	chr1	18236473 - 18237443	-	NM_001039123; ENSMUST00000097818; DQ012029
17221536	1.67	1.63	0.08	0.17	1.03	0.899315	0.971824	Gm15386; Defb41	predicted gene 15386; defensin beta 41	chr1	18250978 - 18265138	-	NM_001040027; NM_183124; ENSMUST00000088463; DQ012027
17221542	1.79	1.66	0.69	0.34	1.09	0.805627	0.940862	Gm24075	predicted gene, 24075	chr1	18969762 - 18969833	-	ENSMUST00000158175
17221544	2.23	2.2	0.13	0.12	1.03	0.788563	0.934223	LOC102635013; Gm15825	uncharacterized LOC102635013; predicted gene 15825	chr1	19063299 - 19104840	-	XR_373232; XR_398574; ENSMUST00000159108; AK080699
17221549	2.43	2.47	0.17	0.35	-1.03	0.78175	0.932083	Gm24633	predicted gene, 24633	chr1	19513855 - 19513919	-	ENSMUST00000122719
17221551	2.86	3.02	0.99	0.5	-1.11	0.586506	0.846652	Gm25568	predicted gene, 25568	chr1	19921310 - 19921399	-	ENSMUST00000104668
17221553	3.39	3.18	0.08	0.25	1.16	0.338922	0.697435	Pkhd1	polycystic kidney and hepatic disease 1	chr1	20057779 - 20618064	-	NM_153179; XM_006495521; ENSMUST00000088448; AY130764; AY438374
17221625	2.21	2.17	0.18	0.07	1.03	0.675049	0.889637	Gm24162	predicted gene, 24162	chr1	20444811 - 20444912	-	ENSMUST00000093665
17221627	4.67	4.51	0.18	0.14	1.12	0.246989	0.619159	Il17f	interleukin 17F	chr1	20777146 - 20784270	-	NM_145856; ENSMUST00000039046; AB116259; AF458064; AY380822; BC145977
17221633	8.97	9.13	0.06	0.26	-1.11	0.629049	0.868459	Mcm3	minichromosome maintenance deficient 3 (S. cerevisiae)	chr1	20802974 - 20820278	-	NM_008563; ENSMUST00000053266; BC031700
17221653	2.29	1.95	0.48	0.67	1.27	0.351392	0.708508	Gm24723	predicted gene, 24723	chr1	20842535 - 20842666	-	ENSMUST00000158233
17221655	2.39	2.28	0.17	0.47	1.08	0.62734	0.86749	6720483E21Rik	RIKEN cDNA 6720483E21 gene	chr1	20888650 - 20890473	-	NR_040492; ENSMUST00000181654
17221660	1.3	1.13	0.14	0.1	1.13	0.268423	0.640218	Gm24171	predicted gene, 24171	chr1	20915410 - 20915540	-	ENSMUST00000104126
17221662	5.85	5.61	0.16	0.17	1.18	0.291028	0.660698	Tram2	translocating chain-associating membrane protein 2	chr1	20996296 - 21079229	-	NM_177409; ENSMUST00000037998; AY029530; BC018212
17221676	4.04	3.88	0.19	0.26	1.11	0.376409	0.727371	Gm4956	predicted gene 4956	chr1	21285246 - 21298312	-	NR_002858; ENSMUST00000082032; ENSMUST00000178869; ENSMUST00000179730
17221686	4.18	4.27	0.04	0.37	-1.06	0.628664	0.868143	Kcnq5	potassium voltage-gated channel, subfamily Q, member 5	chr1	21398403 - 21961942	-	NM_001160139; NM_023872; ENSMUST00000029667; ENSMUST00000115300; ENSMUST00000173058; ENSMUST00000173404; ENSMUST00000174183; AY679158; ENSMUST00000115299
17221709	4.17	3.98	0.36	0.09	1.14	0.833538	0.95204	Rims1	regulating synaptic membrane exocytosis 1	chr1	22286251 - 22904834	-	NM_001012623; NM_001012624; NM_001012625; NM_053270; NM_183018; ENSMUST00000081544; ENSMUST00000097808; ENSMUST00000097809; ENSMUST00000097810; ENSMUST00000097811; ENSMUST00000115273; AK134597; AK220335; AY356534; AY356535; AY356536; AY356537; AY356538
17221751	3.77	3.72	0.25	0.09	1.04	0.547446	0.827482	4933415F23Rik	RIKEN cDNA 4933415F23 gene	chr1	23100473 - 23102253	-	NM_025746; ENSMUST00000073179; BC115556
17221754	5.21	4.93	0.09	0.24	1.21	0.378864	0.729459	Gm6420	predicted gene 6420	chr1	23255987 - 23256406	-	AK131727
17221756	6.99	6.62	0.13	0.03	1.29	0.007937	0.142736	Ogfrl1	opioid growth factor receptor-like 1	chr1	23366424 - 23383175	-	NM_001081079; ENSMUST00000027343; BC041673
17221765	4.04	4.15	0.22	0.15	-1.08	0.877302	0.965963	Gm19673	predicted gene, 19673	chr1	23391749 - 23397772	-	XR_104541; AK090150
17221768	8.82	8.66	0.03	0.13	1.12	0.120519	0.463933	Smap1	small ArfGAP 1	chr1	23844846 - 23922317	-	NM_001290683; NM_028534; NR_110972; ENSMUST00000027339; ENSMUST00000129254; ENSMUST00000141330; ENSMUST00000148710; ENSMUST00000149737; BC006946; ENSMUST00000133398; AK014888
17221786	5.35	4.85	0.19	0.16	1.41	0.057219	0.334773	1110058L19Rik	RIKEN cDNA 1110058L19 gene	chr1	23995939 - 24005656	-	NM_026503; ENSMUST00000027338; BC028981; ENSMUST00000155767
17221792	5.89	6.3	0.05	0.11	-1.33	0.002693	0.089342	Fam135a	family with sequence similarity 135, member A	chr1	24010758 - 24100341	-	NM_026604; ENSMUST00000027337; BC070446; BC083093; AK081262; AK173166
17221817	3.97	3.92	0.06	0.14	1.03	0.898639	0.97155	Col19a1	collagen, type XIX, alpha 1	chr1	24257683 - 24587472	-	NM_007733; ENSMUST00000051344; ENSMUST00000115244; ENSMUST00000144297; AB000636; AK019854; AK149136; BC118970
17221869	3.55	3.59	0.13	0.21	-1.03	0.92239	0.978859	Gm26418	predicted gene, 26418	chr1	24548841 - 24548977	-	ENSMUST00000104275
17221871	12.37	12.24	0.05	0.02	1.09	0.027018	0.242273	ND4L; Gm10222	NADH dehydrogenase subunit 4L; predicted gene 10222	chr1	24612404 - 24612700	-	ENSMUST00000084013; ENSMUST00000088336
17221873	12.63	12.47	0.2	0.11	1.12	0.730831	0.912004	ATP8; ATP6; Gm10925	ATP synthase F0 subunit 8; ATP synthase F0 subunit 6; predicted gene 10925	chr1	24613975 - 24614788	-	ENSMUST00000082407; ENSMUST00000082408; AF093677; BC069931
17221878	3.12	2.94	0.15	0.21	1.14	0.695793	0.899103	Bai3	brain-specific angiogenesis inhibitor 3	chr1	25067476 - 25829707	-	NM_175642; ENSMUST00000041838; ENSMUST00000126626; ENSMUST00000135518; ENSMUST00000146592; ENSMUST00000151309; ENSMUST00000153568; AK044248; AK081421; AY168406; BC099951; ENSMUST00000126096; AK044160
17221914	2.2	1.87	0.21	0.1	1.25	0.04665	0.308338	Gm20172	predicted gene, 20172	chr1	25276404 - 25277954	-	NM_001204913
17221916	1.68	2.22	0.29	0.46	-1.45	0.090943	0.410261	Gm22260	predicted gene, 22260	chr1	25279445 - 25279551	-	ENSMUST00000178643
17221918	2.12	2.19	0.23	0.14	-1.05	0.687237	0.895554	4931408C20Rik	RIKEN cDNA 4931408C20 gene	chr1	26681801 - 26687460	-	NM_001033764; ENSMUST00000097801
17221923	5.61	5.49	0.31	0.2	1.09	0.534905	0.822495	n-R5s209	nuclear encoded rRNA 5S 209	chr1	26959103 - 26959221	-	ENSMUST00000179494
17221925	2.86	2.85	0.32	0.14	1.01	0.401612	0.743282	Gm597	predicted gene 597	chr1	28776122 - 28780252	-	NM_001013750; XM_006495819; ENSMUST00000059937; BC150996
17221930	1.55	1.58	0.17	0.12	-1.03	0.642174	0.874332	Gm25586	predicted gene, 25586	chr1	29280964 - 29281075	-	ENSMUST00000082499
17221932	3.14	2.4	0.59	0.65	1.67	0.527966	0.819478	Gm23785	predicted gene, 23785	chr1	29361275 - 29361370	-	ENSMUST00000116741
17221934	4.5	4.54	0.23	0.32	-1.03	0.854608	0.959579	Gm9898	predicted gene 9898	chr1	30718554 - 30719961	-	ENSMUST00000065469; AK087209
17221939	8.01	8.07	0.09	0.11	-1.05	0.959368	0.98798	Phf3	PHD finger protein 3	chr1	30802342 - 30873694	-	NM_001081080; XM_006495837; ENSMUST00000088310; BC137913; AK045780; AK133490
17221960	6.98	6.44	0.08	0.16	1.46	0.006339	0.129459	Ptp4a1	protein tyrosine phosphatase 4a1	chr1	30940303 - 30949770	-	ENSMUST00000124445
17221970	1.8	1.9	0.42	0.09	-1.07	0.742336	0.916244			chr1	30976950 - 30978965	-
17221975	1.32	1.25	0.52	0.07	1.05	0.292032	0.66148			chr1	30997867 - 30999905	-
17221980	2.66	2.61	0.1	0.02	1.04	0.327849	0.68929	4931428L18Rik	RIKEN cDNA 4931428L18 gene	chr1	31141078 - 31222661	-	ENSMUST00000135245; AK016212; AK162175; BC147514; BC147546; BC172083; NR_033445; ENSMUST00000127775
17221987	1.5	1.8	0.2	0.29	-1.23	0.165792	0.528841	Gm26145	predicted gene, 26145	chr1	31259593 - 31259719	-	ENSMUST00000104476
17221989	3.14	2.95	0.13	0.08	1.14	0.05517	0.33081	Gm23032	predicted gene, 23032	chr1	31656632 - 31656738	-	ENSMUST00000157995
17221991	1.7	1.52	0.21	0.2	1.13	0.549053	0.828493	Gm25814	predicted gene, 25814	chr1	32213133 - 32213239	-	ENSMUST00000082754
17221993	3.3	2.7	0.15	0.28	1.52	0.063167	0.349026			chr1	32519563 - 32520999	-
17221995	2.39	2.31	0.08	0.11	1.06	0.487268	0.797621	Gm5415; Gm9839	predicted gene 5415; predicted gene 9839	chr1	32543546 - 32547293	-	NM_001164286; ENSMUST00000171322
17221999	1.4	1.65	0.17	0.28	-1.19	0.481034	0.7928	Gm24732	predicted gene, 24732	chr1	32568359 - 32568421	-	ENSMUST00000158864
17222001	8.65	8.32	0.09	0.19	1.26	0.029275	0.25135	Prim2	DNA primase, p58 subunit	chr1	33453811 - 33669786	-	NM_008922; XM_006495792; XM_006495793; XM_006495794; ENSMUST00000027312; BC019500; D13545; D17385; XR_373246; AK166687
17222020	4.8	4.69	0.18	0.05	1.08	0.164564	0.527607	Bag2	BCL2-associated athanogene 2	chr1	33745484 - 33757794	-	ENSMUST00000155484; NM_145392; ENSMUST00000044691; BC016230; BC028944
17222026	5.83	6.45	0.04	0.03	-1.54	4.1e-05	0.018231	Zfp451	zinc finger protein 451	chr1	33760472 - 33814595	-	NM_001290699; NM_133817; XM_006496366; XM_006496367; XM_006496368; XM_006496372; ENSMUST00000019861; ENSMUST00000044455; ENSMUST00000130376; ENSMUST00000139143; ENSMUST00000143591; AK122541; BC062154; XR_373272
17222051	4.42	5.07	0.11	0.11	-1.56	0.002048	0.082768	Gm15455	predicted gene 15455	chr1	33835899 - 33838914	-	NM_001161816; ENSMUST00000117459
17222053	3.83	3.83	0.26	0.09	-1	0.417237	0.75295	Bend6	BEN domain containing 6	chr1	33852052 - 33907816	-	NM_177235; ENSMUST00000062289; ENSMUST00000115161; ENSMUST00000139700; BC057378; ENSMUST00000126724; AK045534; ENSMUST00000129464
17222064	2.2	2.25	0.32	0.23	-1.04	0.934645	0.982361	Gm23792	predicted gene, 23792	chr1	33981410 - 33981502	-	ENSMUST00000122557
17222066	4.68	4.72	0.13	0.15	-1.03	0.775104	0.928792	LOC102634814; Gm26788	uncharacterized LOC102634814; predicted gene, 26788	chr1	34165856 - 34178273	-	XR_373296; ENSMUST00000181692
17222070	5.02	5.15	0.16	0.08	-1.1	0.455274	0.777556	Mir5103	microRNA 5103	chr1	34433121 - 34433199	-	NR_039562; ENSMUST00000175111
17222072	7.43	7.54	0.05	0.14	-1.07	0.218606	0.590902	Ccdc115	coiled-coil domain containing 115	chr1	34436670 - 34439672	-	NM_027159; ENSMUST00000042493; AK154179; BC019430; AK151074
17222080	3.76	3.76	0.02	0.06	-1	0.443635	0.770015	Prss40	protease, serine 40	chr1	34543975 - 34560943	-	NM_009356; XM_006495857; XM_006495859; ENSMUST00000047840; BC145989; AB008911; XM_006495862; ENSMUST00000115071; AK132909
17222092	4	3.84	0.14	0.28	1.12	0.158564	0.51988	1700101I19Rik	RIKEN cDNA 1700101I19 gene	chr1	34579224 - 34579613	-	ENSMUST00000062557; AK007108
17222094	3.13	3.23	0.24	0.31	-1.07	0.292036	0.66148	AA619741	PHD finger protein 19 pseudogene	chr1	34633535 - 34636210	-	NR_033627
17222096	8.03	8.05	0.05	0.04	-1.01	0.482487	0.793666	Fam168b	family with sequence similarity 168, member B	chr1	34813218 - 34843065	-	NM_001160235; NM_001160236; NM_174997; ENSMUST00000047534; ENSMUST00000140534; ENSMUST00000167518; ENSMUST00000170092; BC040511; BC043098; BC059247
17222104	1.75	1.82	0.31	0.24	-1.05	0.552693	0.830286	Gm25096	predicted gene, 25096	chr1	35178956 - 35179084	-	ENSMUST00000104043
17222106	8.43	8.43	0.06	0.11	-1	0.670579	0.887603	Uggt1	UDP-glucose glycoprotein glucosyltransferase 1	chr1	36140028 - 36244305	-	NM_198899; ENSMUST00000046875; ENSMUST00000173166; ENSMUST00000173999; ENSMUST00000174266; ENSMUST00000174716; AK087883; BC062936; BC068283; BC051172
17222149	4.56	4.63	0.13	0.12	-1.05	0.625605	0.866691	Neurl3	neuralized homolog 3 homolog (Drosophila)	chr1	36264602 - 36273425	-	NM_153408; XM_006495847; ENSMUST00000056946; AF321278; BC056622
17222156	6.88	7.47	0.16	0.02	-1.51	0.005538	0.121623	Kansl3	KAT8 regulatory NSL complex subunit 3	chr1	36335730 - 36369181	-	NM_172652; XM_006495902; ENSMUST00000010597; BC132293; XM_006495900; XM_006495908
17222179	6.06	6.13	0.22	0.35	-1.05	0.334723	0.694301	Lman2l	lectin, mannose-binding 2-like	chr1	36422065 - 36445271	-	NM_001013374; XM_006495855; ENSMUST00000001171; ENSMUST00000115011; ENSMUST00000123583; ENSMUST00000125304; AK142024; BC027226; BC046969; ENSMUST00000134594; AK041656
17222193	4.07	4.42	0.07	0.24	-1.27	0.034401	0.269698	Ankrd23	ankyrin repeat domain 23	chr1	36530534 - 36535739	-	NM_153502; ENSMUST00000054665; AF492400; BC022973; BC132370; BC138797; BC145421
17222205	5.43	5.54	0.09	0.26	-1.08	0.726832	0.910585	Ankrd39	ankyrin repeat domain 39	chr1	36538173 - 36547201	-	NM_026241; ENSMUST00000001172; BC117004; BC119100; BC144893; XM_006495624
17222211	4.68	4.66	0.07	0.17	1.01	0.804457	0.940274	Sema4c	sema domain, immunoglobulin domain (Ig), transmembrane domain (TM) and short cytoplasmic domain, (semaphorin) 4C	chr1	36548642 - 36558381	-	NM_001126047; XM_006495808; XM_006495809; ENSMUST00000114991; AK173247
17222232	4.19	4.37	0.12	0.04	-1.14	0.176625	0.542513	Fam178b	family with sequence similarity 178, member B	chr1	36562694 - 36683183	-	NM_027957; NM_201365; XM_006496120; ENSMUST00000114981; BC050210; BC114576; NM_001126046; XM_006496121; ENSMUST00000170295; XM_006496119
17222256	7.98	7.76	0.09	0.24	1.17	0.234194	0.607506	Actr1b	ARP1 actin-related protein 1B, centractin beta	chr1	36699202 - 36714422	-	NM_146107; XM_006495909; XM_006495910; ENSMUST00000043951; BC023020
17222274	9.52	9.56	0.02	0.09	-1.03	0.166612	0.530034	Tmem131	transmembrane protein 131	chr1	36792189 - 36939527	-	NM_018872; XM_006496152; ENSMUST00000027290; AF060565; AK079825
17222318	4.06	4.47	0.26	0.35	-1.33	0.463042	0.782926			chr1	36957893 - 36958517	-
17222321	2.38	2.58	0.18	0.21	-1.15	0.75831	0.92216	4930439A04Rik	RIKEN cDNA 4930439A04 gene	chr1	37329667 - 37334172	-	XR_398622; ENSMUST00000137241; ENSMUST00000141402; AK019601; XR_373324; XR_373325
17222326	8.8	8.7	0.01	0.03	1.07	0.009124	0.151695	Coa5	cytochrome C oxidase assembly factor 5	chr1	37417084 - 37430103	-	NM_198006; ENSMUST00000027286; BC002137
17222332	6.54	6.2	0.05	0.13	1.27	0.009177	0.151835	Mgat4a	mannoside acetylglucosaminyltransferase 4, isoenzyme A	chr1	37439340 - 37541016	-	NM_001290801; NM_173870; ENSMUST00000042161; ENSMUST00000143636; ENSMUST00000151952; ENSMUST00000154819; AB053217; AK052278; AK081431
17222354	2.63	2.78	0.52	0.22	-1.11	0.792421	0.935908	4930594C11Rik	G1 to S phase transition pseudogene	chr1	37485851 - 37488605	-	NR_024017
17222356	5.75	5.66	0.11	0.12	1.07	0.406615	0.746631	2010300C02Rik	RIKEN cDNA 2010300C02 gene	chr1	37611676 - 37720085	-	NM_028096; XM_006496291; XM_006496293; ENSMUST00000162875; BC072639
17222371	3.57	3.41	0.16	0.27	1.11	0.491766	0.799985	Tsga10	testis specific 10	chr1	37754572 - 37865298	-	NM_001290720; NM_001290721; NM_207228; NR_110976; ENSMUST00000041815; ENSMUST00000088072; ENSMUST00000114902; ENSMUST00000151735; AF530050; AY618264; BC066782; ENSMUST00000123082; ENSMUST00000155852; AK170053
17222396	6.79	6.97	0.05	0.14	-1.13	0.256696	0.627531	Mitd1	MIT, microtubule interacting and transport, domain containing 1	chr1	37874801 - 37890411	-	ENSMUST00000139725; BC020137; ENSMUST00000027257; NM_026913; ENSMUST00000127170
17222411	3.48	3.47	0.34	0.12	1	0.721446	0.908652	Lyg2	lysozyme G-like 2	chr1	37905921 - 37916493	-	NM_001033427; XM_006496095; ENSMUST00000078307; BC147562; BC147567
17222420	2.36	1.9	0.14	0.07	1.38	0.013361	0.177313	Lyg1	lysozyme G-like 1	chr1	37946736 - 37957759	-	NM_027111; ENSMUST00000027254; ENSMUST00000114894; ENSMUST00000144184; BC119394; BC119396
17222429	7.26	7.02	0.09	0.16	1.18	0.164345	0.527388	Txndc9	thioredoxin domain containing 9	chr1	37983867 - 37997346	-	NM_172054; XM_006496357; ENSMUST00000162031; BC022947; AK006170; AK134753; BC083077; XM_006496358; AK016756
17222440	5.39	5.77	0.27	0.11	-1.31	0.099282	0.426323	Rev1	REV1 homolog (S. cerevisiae)	chr1	38052786 - 38129662	-	NM_019570; XM_006496153; XM_006496159; XM_006496161; XM_006496162; ENSMUST00000027251; AB057418; AF179302; BC006721; BC058093
17222465	3.96	3.98	0.06	0.23	-1.01	0.544402	0.826711	Aff3	AF4/FMR2 family, member 3	chr1	38177326 - 38664955	-	NM_001290814; XM_006495737; ENSMUST00000027250; ENSMUST00000039827; ENSMUST00000095027; ENSMUST00000142875; AK046648; BC052061
17222495	3.74	3.75	0.15	0.04	-1.01	0.608527	0.857405	Lonrf2	LON peptidase N-terminal domain and ring finger 2	chr1	38793669 - 38836090	-	NM_001029878; ENSMUST00000039612; ENSMUST00000147695; BC139127; BC139130
17222511	4.16	4.21	0.12	0.16	-1.04	0.276844	0.648211	Chst10	carbohydrate sulfotransferase 10	chr1	38863867 - 38898160	-	AK047378; NM_145142; XM_006496365; ENSMUST00000027249; AF360543; BC132223; BC132225
17222524	3.48	3.2	0.1	0.14	1.21	0.117654	0.458591			chr1	38884754 - 38890133	-
17222527	6.38	5.6	0.08	0.41	1.72	0.033752	0.267964	Tbc1d8	TBC1 domain family, member 8	chr1	39371495 - 39478747	-	NM_018775; XM_006496146; ENSMUST00000054462; AK141816; BC065081; U88873
17222549	7.52	7.33	0.16	0.07	1.14	0.032264	0.261945	Rnf149	ring finger protein 149	chr1	39547570 - 39577405	-	NM_001033135; XM_006496226; ENSMUST00000062525; BC115968
17222564	5.39	5.24	0.36	0.11	1.11	0.619992	0.863767	Snord89	small nucleolar RNA, C/D box 89	chr1	39548745 - 39548854	-	NR_028555; ENSMUST00000104516
17222566	1.82	2.04	0.07	0.51	-1.17	0.159936	0.521756	Gm23722	predicted gene, 23722	chr1	39573746 - 39573875	-	ENSMUST00000083002
17222568	4.32	4.25	0.37	0.22	1.05	0.813922	0.943826	Creg2	cellular repressor of E1A-stimulated genes 2	chr1	39618406 - 39651182	-	NM_170597; XM_006496005; ENSMUST00000053355; AB046110; BC116790; BC116792
17222575	2.63	2.64	0.1	0.07	-1	0.52203	0.817265	Rfx8	regulatory factor X 8	chr1	39665301 - 39720997	-	NM_001145660; XM_006496172; XM_006496173; ENSMUST00000126760; ENSMUST00000151913
17222593	2.2	2.26	0.12	0.12	-1.05	0.670135	0.887532	Gm3646	predicted gene 3646	chr1	39804141 - 39805332	-	NM_001177348; ENSMUST00000171319
17222596	2.49	2.68	0.03	0.2	-1.14	0.512881	0.812762	1700066B17Rik	RIKEN cDNA 1700066B17 gene	chr1	39842428 - 39845847	-	NR_040465; BC048628
17222601	3.87	3.88	0.1	0.28	-1.01	0.379876	0.730174	Gm16894	predicted gene, 16894	chr1	40076212 - 40085853	-	NR_037980; ENSMUST00000181756
17222606	5.38	5.24	0.23	0.3	1.1	0.235778	0.608944	Mfsd9	major facilitator superfamily domain containing 9	chr1	40772038 - 40790663	-	NM_172499; ENSMUST00000039672; ENSMUST00000131390; BC057633; ENSMUST00000144385; AK170820
17222614	1.53	1.51	0.17	0.2	1.01	0.500434	0.805255	4930448I06Rik	RIKEN cDNA 4930448I06 gene	chr1	41167560 - 41181252	-	NR_040475
17222618	4.35	4.36	0.23	0.4	-1.01	0.681089	0.892773	Pantr1	POU domain, class 3, transcription factor 3 adjacent noncoding transcript 1	chr1	42648200 - 42694825	-	NR_027826; ENSMUST00000078844; ENSMUST00000176052; ENSMUST00000176154; ENSMUST00000180689; ENSMUST00000181593; ENSMUST00000181725; BC049671; BC058417; ENSMUST00000181660; BC094545
17222623	2.23	1.98	0.33	0.13	1.19	0.955683	0.987687	Gm23126	predicted gene, 23126	chr1	42866685 - 42866818	-	ENSMUST00000104260
17222625	5.78	5.92	0.01	0.09	-1.1	0.078048	0.382602	Tgfbrap1	transforming growth factor, beta receptor associated protein 1	chr1	43047269 - 43098622	-	NM_001013025; XM_006496301; ENSMUST00000095014; AK141742; BC138866; BC138867
17222642	6.18	6.55	0.29	0.16	-1.3	0.071001	0.365795	Fhl2	four and a half LIM domains 2	chr1	43123074 - 43163961	-	NM_001289533; NM_010212; ENSMUST00000008280; AF114381; AF153340; BC021468; U77040; AF055889
17222650	5.46	5.59	0.02	0.04	-1.1	0.003382	0.098174	Uxs1	UDP-glucuronate decarboxylase 1	chr1	43746966 - 43827800	-	NM_026430; XM_006496227; ENSMUST00000076997; ENSMUST00000126008; ENSMUST00000136179; ENSMUST00000139451; AF399958; BC037049
17222668	1.94	1.89	0.11	0.11	1.04	0.991192	0.996711	Mettl21c	methyltransferase like 21C	chr1	44009408 - 44020006	-	NM_001013799; XM_006496127; ENSMUST00000061421; ENSMUST00000162750; BC147328; BC147329; ENSMUST00000159881; AK163176
17222677	2.91	2.6	0.25	0.02	1.24	0.05337	0.327534	LOC102636082; Gm8251	uncharacterized LOC102636082; predicted gene 8251	chr1	44055952 - 44061936	-	XM_006496395; ENSMUST00000168641
17222679	5.99	5.98	0	0.09	1	0.740257	0.915471	Tex30	testis expressed 30	chr1	44086613 - 44102441	-	NM_029368; XM_006496315; ENSMUST00000027215; ENSMUST00000125540; ENSMUST00000128190; ENSMUST00000133677; ENSMUST00000143327; ENSMUST00000147571; ENSMUST00000147661; ENSMUST00000149502; ENSMUST00000150911; ENSMUST00000152239; ENSMUST00000156392; AK006487; BC099557; BC116881; BC119032
17222694	4.44	4.61	0.1	0.14	-1.12	0.071265	0.36639	Kdelc1	KDEL (Lys-Asp-Glu-Leu) containing 1	chr1	44106546 - 44118808	-	NM_023645; XM_006496289; ENSMUST00000027213; ENSMUST00000065767; ENSMUST00000141125; BC023141; ENSMUST00000149665; AK035391
17222707	2.15	2.1	0.1	0.07	1.04	0.834476	0.952427	Mettl21e	methyltransferase like 21E	chr1	44204070 - 44218961	-	NM_207281; ENSMUST00000054801; BC100531; ENSMUST00000150062
17222716	1.62	1.58	0.05	0.28	1.03	0.965889	0.989575	4930521E06Rik	RIKEN cDNA 4930521E06 gene	chr1	44739675 - 44744237	-	NR_040602
17222719	4.35	4.19	0.18	0.11	1.11	0.371432	0.723542	Col5a2	collagen, type V, alpha 2	chr1	45374321 - 45503282	-	NM_007737; ENSMUST00000086430; ENSMUST00000134681; BC055077; L02918; AK080811
17222775	1.36	1.4	0.29	0.06	-1.03	0.974208	0.991949	Gm23216	predicted gene, 23216	chr1	45685456 - 45685562	-	ENSMUST00000179545
17222777	4.1	5.32	0.29	0.38	-2.33	0.009984	0.156092	Slc40a1	solute carrier family 40 (iron-regulated transporter), member 1	chr1	45908070 - 45925594	-	NM_016917; ENSMUST00000027137; AF215637; AF226613; AF231120; BC003438; AK033987
17222788	7.04	6.98	0.19	0.29	1.04	0.983685	0.994791			chr1	46011547 - 46012263	-
17222790	1.76	1.77	0.21	0.08	-1.01	0.294824	0.663566	Gm318	predicted gene 318	chr1	46020072 - 46030469	-	ENSMUST00000051224
17222800	7.84	7.67	0.04	0.13	1.12	0.330467	0.691421	Slc39a10	solute carrier family 39 (zinc transporter), member 10	chr1	46807544 - 46854046	-	NM_172653; XM_006495933; XM_006495934; ENSMUST00000027131; ENSMUST00000141226; AK030685; AK136117; BC052880; BC059214; BC062918
17222815	2.12	2.2	0.4	0.17	-1.06	0.654992	0.880163	Gm23829	predicted gene, 23829	chr1	47751299 - 47751568	-	ENSMUST00000157392
17222817	3.16	3.62	0.06	0.31	-1.37	0.185881	0.554191	Gm23240	predicted gene, 23240	chr1	48462173 - 48462293	-	ENSMUST00000083009
17222819	3	2.38	0.14	0.11	1.53	0.006773	0.133184	9330175M20Rik	RIKEN cDNA 9330175M20 gene	chr1	51218386 - 51333779	-	NR_045151
17222825	8.31	8.17	0.04	0.22	1.11	0.277719	0.648924	Nabp1	nucleic acid binding protein 1	chr1	51469488 - 51478399	-	NM_028696; ENSMUST00000027279; AK028886; AK031015; AY880264; BC095967; BC131923; BC132532; AK076824; AK042351
17222834	3.5	3.33	0.1	0.11	1.12	0.308977	0.674203	Gm17767	predicted gene, 17767	chr1	51507084 - 51512329	-	AK050026
17222837	8.64	8.54	0.1	0.15	1.07	0.186822	0.555007	Myo1b	myosin IB	chr1	51749765 - 51916071	-	NM_001161817; NM_001290982; NM_010863; XM_006495769; ENSMUST00000018561; ENSMUST00000046390; ENSMUST00000114537; ENSMUST00000114541; ENSMUST00000144694; BC046300; BC054786; L00923
17222876	7.31	6.66	0.49	0.11	1.57	0.337684	0.696486	Gm8420	predicted gene 8420	chr1	51940650 - 51941261	-	ENSMUST00000097103
17222878	5.79	5.41	0.02	0.23	1.3	0.053988	0.328638	Gm3940	predicted gene 3940	chr1	52090635 - 52091066	-	ENSMUST00000105087
17222880	6.57	6.55	0.09	0.31	1.01	0.809107	0.941488	Gls	glutaminase	chr1	52163448 - 52233232	-	NM_001081081; NM_001113383; XR_373241; ENSMUST00000114510; ENSMUST00000114512; ENSMUST00000114513; XM_006495704
17222911	1.87	1.74	0.06	0.25	1.1	0.56314	0.835363	Gm23460	predicted gene, 23460	chr1	52444436 - 52444544	-	ENSMUST00000083258
17222913	6.07	5.99	0.05	0.11	1.06	0.590813	0.849489	Nab1	Ngfi-A binding protein 1	chr1	52455849 - 52500679	-	NM_008667; XM_006495771; ENSMUST00000069792; ENSMUST00000167732; ENSMUST00000170269; BC005627; BC016886; U47008
17222925	5.56	5.64	0.17	0.17	-1.05	0.153025	0.51289	Mfsd6	major facilitator superfamily domain containing 6	chr1	52656286 - 52727462	-	NM_133829; NM_178081; XM_006496374; XM_006496375; ENSMUST00000087701; ENSMUST00000147421; ENSMUST00000147758; ENSMUST00000156876; AB247936; AK046866; AK171946; BC017534
17222940	5.19	5.83	0.07	0.07	-1.56	0.000418	0.05131	Inpp1	inositol polyphosphate-1-phosphatase	chr1	52789413 - 52817688	-	XM_006495736; ENSMUST00000177279; U27295; NM_008384; ENSMUST00000027271; BC025072
17222951	5.9	6.38	0.29	0.18	-1.39	0.049481	0.316869	1700019D03Rik	RIKEN cDNA 1700019D03 gene	chr1	52922324 - 52963260	-	NM_144953; XM_006496201; ENSMUST00000050567; ENSMUST00000114492; AK010944; BC048645; ENSMUST00000114493
17222959	1.96	1.81	0.13	0.18	1.11	0.731486	0.912039	1700019A02Rik	RIKEN cDNA 1700019A02 gene	chr1	53158577 - 53187617	-	NM_027070; XR_373260; ENSMUST00000072235
17222968	5.67	5.83	0.08	0.14	-1.12	0.433977	0.764162	Pms1	postmeiotic segregation increased 1 (S. cerevisiae)	chr1	53189187 - 53297018	-	NM_153556; ENSMUST00000027267; ENSMUST00000135246; BC028939; XM_006495940
17222988	8.03	7.79	0.1	0.07	1.18	0.020325	0.214069	Asnsd1	asparagine synthetase domain containing 1	chr1	53325507 - 53352752	-	NM_001290984; ENSMUST00000123519; ENSMUST00000144660; ENSMUST00000147021; ENSMUST00000154402; AK034746; AK154984; NM_133728; ENSMUST00000027264; BC013617
17223002	2.36	2.12	0.34	0.18	1.18	0.526418	0.81858	Dnah7a	dynein, axonemal, heavy chain 7A	chr1	53397002 - 53706784	-	NM_001252070; ENSMUST00000094964
17223069	6.94	6.72	0.11	0.14	1.16	0.076707	0.379215	Stk17b	serine/threonine kinase 17b (apoptosis-inducing)	chr1	53755506 - 53785224	-	NM_133810; ENSMUST00000027263; AY092028; BC006579
17223080	4.69	4.56	0.21	0.04	1.1	0.724549	0.910128	Hecw2	HECT, C2 and WW domain containing E3 ubiquitin protein ligase 2	chr1	53806874 - 54195034	-	NM_172655; ENSMUST00000097741; AB182244; BC107219; BC134353; NM_001001883; XM_006496069; ENSMUST00000087659; ENSMUST00000120904
17223115	2.45	2.86	0.29	0.32	-1.33	0.287248	0.656994	Gm24251	predicted gene, 24251	chr1	53886828 - 53886941	-	ENSMUST00000157324
17223117	7.25	7.46	0.08	0.11	-1.16	0.025283	0.235093	Gtf3c3	general transcription factor IIIC, polypeptide 3	chr1	54397581 - 54438971	-	NM_001033194; ENSMUST00000041638; BC141157
17223138	7.1	7.95	0.09	0.05	-1.81	0.000112	0.029153	Pgap1	post-GPI attachment to proteins 1	chr1	54473000 - 54557684	-	NM_001163314; ENSMUST00000097739
17223169	5.43	5.55	0.11	0.17	-1.08	0.396522	0.74006	Ankrd44	ankyrin repeat domain 44	chr1	54645340 - 54926387	-	NM_001081433; ENSMUST00000044359; ENSMUST00000178226; ENSMUST00000179030; BC157918; BC157951; BC172102
17223200	9.31	9.84	0.03	0	-1.44	6e-06	0.009785	Sf3b1	splicing factor 3b, subunit 1	chr1	54985169 - 55027478	-	NM_031179; XM_006496344; ENSMUST00000027127; AB037890; BC058563; BC037098
17223228	10.59	10.57	0.07	0.02	1.02	0.452358	0.77546	Hspd1	heat shock protein 1 (chaperonin)	chr1	55077834 - 55088243	-	NM_010477; XM_006495706; ENSMUST00000027123; ENSMUST00000127861; BC016400; BC018545; BC106112
17223245	3.51	3.48	0.03	0.08	1.02	0.879765	0.966945	Rftn2	raftlin family member 2	chr1	55170159 - 55226782	-	NM_028713; ENSMUST00000027121; ENSMUST00000114428; ENSMUST00000132055; BC026871; BC038341
17223261	2.27	2.43	0.02	0.13	-1.11	0.290772	0.660517	Boll	bol, boule-like (Drosophila)	chr1	55248658 - 55363469	-	NM_001113367; NM_029267; ENSMUST00000087585; ENSMUST00000114423; ENSMUST00000159564; ENSMUST00000161472; ENSMUST00000173983; AF272859; ENSMUST00000159398; AK016125
17223277	6.81	6.52	0.13	0.16	1.23	0.134063	0.484567	Gm6644	Akr1b3 pseudogene	chr1	55443695 - 55445063	-	NR_037965
17223279	1.93	1.91	0.15	0.06	1.02	0.825438	0.948613	Hsfy2	heat shock transcription factor, Y linked 2	chr1	56636044 - 56637451	-	NM_027661; ENSMUST00000062085; BC049724
17223283	9.11	10.14	0.07	0.13	-2.04	0.000303	0.045943	Satb2	special AT-rich sequence binding protein 2	chr1	56793981 - 56972502	-	NM_139146; XM_006495828; ENSMUST00000042857; ENSMUST00000114415; ENSMUST00000177424; AF319623; AK129270; BC138625; BC138626
17223298	9.47	9.58	0.18	0.09	-1.08	0.737221	0.914286	Gm23943	predicted gene, 23943	chr1	56999155 - 56999275	-	ENSMUST00000179712
17223300	3.48	3.68	0.14	0.18	-1.14	0.348344	0.70653	BC055402	cDNA sequence BC055402	chr1	57200645 - 57214996	-	NR_037990; BC055402
17223308	4.72	4.9	0.15	0.09	-1.13	0.105616	0.437911	4930558J18Rik	RIKEN cDNA 4930558J18 gene	chr1	57359222 - 57377544	-	NR_037999; ENSMUST00000181949
17223313	6.88	6.97	0.02	0.12	-1.06	0.214816	0.58687	Tyw5	tRNA-yW synthesizing protein 5	chr1	57388237 - 57407101	-	NM_001037742; NM_001114102; NR_004860; XM_006496252; ENSMUST00000079998; ENSMUST00000160118; ENSMUST00000160837; ENSMUST00000161727; ENSMUST00000161780; ENSMUST00000162686; ENSMUST00000163039; BC132289; ENSMUST00000097732; BC058590
17223327	2.9	3.07	0.12	0.13	-1.13	0.164304	0.527316	Gm22371	predicted gene, 22371	chr1	57422244 - 57422373	-	ENSMUST00000104588
17223329	5.04	5.23	0.14	0.15	-1.14	0.184289	0.55245	Gm17234	predicted gene 17234	chr1	57909835 - 57917111	-	ENSMUST00000172128
17223332	6.57	6.5	0.11	0.17	1.05	0.638378	0.872949	Kctd18	potassium channel tetramerisation domain containing 18	chr1	57955101 - 57970128	-	NM_001159864; NR_027630; ENSMUST00000114410; ENSMUST00000160614; ENSMUST00000161608; BC075692; NM_001159865; ENSMUST00000068000; ENSMUST00000163061; ENSMUST00000164963; AK032658; ENSMUST00000159826; ENSMUST00000160130; ENSMUST00000162410; AK053098
17223344	3.52	3.55	0.25	0.14	-1.02	0.947801	0.986045	Gm24548	predicted gene, 24548	chr1	58154981 - 58155088	-	ENSMUST00000158650
17223346	2.6	2.39	0.14	0.1	1.16	0.141201	0.495722	LOC102636191; Gm15759	uncharacterized LOC102636191; predicted gene 15759	chr1	58254117 - 58315656	-	XR_373426; ENSMUST00000161126; AK028685
17223353	5.38	6.43	0.03	0.04	-2.08	3e-06	0.007385	Clk1	CDC-like kinase 1	chr1	58411988 - 58424088	-	NM_001042634; NR_027853; NR_027854; ENSMUST00000034868; ENSMUST00000123580; ENSMUST00000129577; ENSMUST00000148330; ENSMUST00000151338; AK146091; L29221; M38381; U11054; U21209; ENSMUST00000156931; ENSMUST00000141570
17223378	5.9	5.92	0.08	0.22	-1.02	0.882704	0.96786	Ppil3	peptidylprolyl isomerase (cyclophilin)-like 3	chr1	58430993 - 58445486	-	NM_001285826; NM_001285827; NM_027351; ENSMUST00000081677; ENSMUST00000114348; ENSMUST00000117069; AF315803; BC060993; BC061645; NM_027374; ENSMUST00000114345; ENSMUST00000124550
17223390	7.94	7.62	0.09	0.1	1.25	0.034542	0.269906	Orc2	origin recognition complex, subunit 2	chr1	58462771 - 58505109	-	U27457; NM_001271526; NM_008765; XM_006495775; ENSMUST00000027198; BC015257; NM_001025378; ENSMUST00000114325; AB190256
17223412	5.78	5.91	0.06	0.21	-1.09	0.553734	0.830952	Fam126b	family with sequence similarity 126, member B	chr1	58522806 - 58586333	-	NM_172513; XM_006495835; ENSMUST00000038372; ENSMUST00000097724; ENSMUST00000161600; BC068302
17223429	2.41	2.33	0.23	0.1	1.06	0.539498	0.824579	Als2cr12	amyotrophic lateral sclerosis 2 (juvenile) chromosome region, candidate 12 (human)	chr1	58658117 - 58695989	-	NM_175370; XM_006495614; XM_006495615; XM_006495616; ENSMUST00000055313; AK133373; BC145039; XM_006495617; AK016678
17223446	7.83	7.93	0.07	0.2	-1.07	0.910804	0.975198	Trak2	trafficking protein, kinesin binding 2	chr1	58900449 - 58973482	-	NM_172406; ENSMUST00000027186; ENSMUST00000174120; BC060681
17223467	1.75	1.91	0.2	0.15	-1.12	0.591497	0.849737	LOC102636554; Als2cr11	uncharacterized LOC102636554; amyotrophic lateral sclerosis 2 (juvenile) chromosome region, candidate 11 (human)	chr1	58997123 - 59003443	-	XM_006543608; ENSMUST00000054653; AK015211
17223471	1.85	1.99	0.1	0.04	-1.1	0.173061	0.538429	LOC102636554; Als2cr11	uncharacterized LOC102636554; amyotrophic lateral sclerosis 2 (juvenile) chromosome region, candidate 11 (human)	chr1	59003951 - 59005225	-	XM_006543608; ENSMUST00000054653
17223473	2.79	2.77	0.24	0.11	1.01	0.599705	0.853552	Als2cr11	amyotrophic lateral sclerosis 2 (juvenile) chromosome region, candidate 11 (human)	chr1	59050506 - 59094900	-	NM_175200; ENSMUST00000097080; BC118929
17223490	4.97	5.03	0.14	0.13	-1.05	0.948093	0.98614	Tmem237	transmembrane protein 237	chr1	59100593 - 59120359	-	NM_001033449; NM_001037812; XM_006496096; XM_006496097; ENSMUST00000087475; ENSMUST00000094917; AK161697; BC147243; BC147244; AK133112
17223509	3.88	3.98	0.14	0.11	-1.07	0.425394	0.758291	Mpp4	membrane protein, palmitoylated 4 (MAGUK p55 subfamily member 4)	chr1	59120935 - 59163389	-	NM_001164682; NM_145143; ENSMUST00000066374; ENSMUST00000078874; ENSMUST00000114275; AB059357; AB059358; BC058776; BC061694; BC116723; BC029664; AK088771; AK138845
17223532	7.06	6.66	0.07	0.19	1.32	0.023914	0.230022	Als2	amyotrophic lateral sclerosis 2 (juvenile)	chr1	59162756 - 59237231	-	NM_001159948; NM_028717; ENSMUST00000027178; ENSMUST00000163058; AB053307; BC046828; NM_146109; ENSMUST00000159166; BC031479
17223571	2.67	2.65	0.19	0.31	1.02	0.83902	0.954318	Gm26813	predicted gene, 26813	chr1	59488480 - 59492605	-	ENSMUST00000180778
17223574	8.12	7.81	0.21	0.02	1.24	0.057784	0.336397	Sumo1; Gm14269	SMT3 suppressor of mif two 3 homolog 1 (yeast); predicted gene 14269	chr1	59639434 - 59670834	-	NM_009460; ENSMUST00000091374; ENSMUST00000120455; AF033353; BC082566; BC083158; XM_006495886; ENSMUST00000123857
17223581	4.08	3.73	0.04	0.31	1.28	0.370925	0.723341	Ica1l	islet cell autoantigen 1-like	chr1	59989068 - 60043087	-	NM_027407; XM_006496272; ENSMUST00000027172; BC079669
17223594	6.57	6.63	0.22	0.07	-1.05	0.235665	0.608934	Wdr12	WD repeat domain 12	chr1	60076868 - 60098645	-	NM_001199060; NM_001199061; NM_021312; ENSMUST00000027173; ENSMUST00000117438; ENSMUST00000122038; ENSMUST00000143342; AF239765; AY059431; BC004748; BC052386; BC096651; ENSMUST00000141417
17223616	7.5	7.51	0.15	0.05	-1.01	0.726878	0.910585	Raph1	Ras association (RalGDS/AF-6) and pleckstrin homology domains 1	chr1	60483185 - 60567104	-	NM_001045513; XM_006496322; XM_006496327; ENSMUST00000027168; ENSMUST00000090293; ENSMUST00000140485; ENSMUST00000142258; ENSMUST00000182085; XM_006496326
17223637	1.66	1.73	0.29	0	-1.05	0.541335	0.825262			chr1	60592189 - 60597208	-
17223641	3.91	3.69	0.5	0.32	1.17	0.740694	0.915546	Gm23762	predicted gene, 23762	chr1	60613698 - 60613803	-	ENSMUST00000158348
17223643	2.16	2.21	0.23	0.36	-1.04	0.582642	0.844938	Gm11579	predicted gene 11579	chr1	60776665 - 60781834	-	ENSMUST00000145502; AK040166
17223646	3.42	3.46	0.25	0.07	-1.03	0.778321	0.930348	4930587A21Rik	RIKEN cDNA 4930587A21 gene	chr1	61616943 - 61621149	-	ENSMUST00000128588; AK016360
17223649	3.09	3.05	0.16	0.02	1.03	0.638371	0.872949	4930448K12Rik; Pard3bos1	RIKEN cDNA 4930448K12 gene; par-3 family cell polarity regulator beta, opposite strand 1	chr1	61767415 - 61851540	-	ENSMUST00000130699; ENSMUST00000138535; AK015421; AK076674; XR_399355
17223655	2.41	2.05	0.26	0.17	1.28	0.192722	0.562104	Gm12747	predicted gene 12747	chr1	62131195 - 62136109	-	ENSMUST00000127498
17223659	2.03	1.89	0.14	0.28	1.1	0.329921	0.690741	Gm11610	predicted gene 11610	chr1	62456725 - 62499261	-	ENSMUST00000147177
17223662	3.56	3.91	0.23	0.25	-1.27	0.302719	0.669627	4930487H11Rik	RIKEN cDNA 4930487H11 gene	chr1	62790918 - 62794732	-	NR_040601
17223666	6.88	9.11	0.04	0.1	-4.67	5e-06	0.008165	Ino80d	INO80 complex subunit D	chr1	63047801 - 63114667	-	NM_001081436; NM_001114609; ENSMUST00000097718; ENSMUST00000133236; ENSMUST00000137511; ENSMUST00000153992; ENSMUST00000165066; ENSMUST00000172416; AK133321; BC010584; BC150989
17223685	8.35	8.36	0.08	0.06	-1.01	0.739598	0.915171	Ndufs1	NADH dehydrogenase (ubiquinone) Fe-S protein 1	chr1	63143099 - 63176822	-	NM_001160039; NM_145518; ENSMUST00000027111; AK078590; AK166604; BC006660; BC015300; NM_001160038; NM_001160040; ENSMUST00000168099; ENSMUST00000140612
17223710	2.58	2.61	0.22	0.07	-1.03	0.91205	0.975676	Gpr1	G protein-coupled receptor 1	chr1	63182691 - 63214543	-	NM_146250; XM_006495980; XM_006495981; ENSMUST00000050536; BC032934
17223717	3.28	3.11	0.31	0.17	1.13	0.499992	0.804967	LOC102639043; Gm11608	uncharacterized LOC102639043; predicted gene 11608	chr1	63266848 - 63273120	-	XR_373454; ENSMUST00000153049; XR_373456; ENSMUST00000151616
17223726	3.91	3.9	0.4	0.29	1.01	0.904767	0.973333	Gm23448	predicted gene, 23448	chr1	63300280 - 63300383	-	ENSMUST00000083151
17223728	1.69	1.62	0.19	0.1	1.05	0.501623	0.805953	Gm22281	predicted gene, 22281	chr1	63575488 - 63575590	-	ENSMUST00000157198
17223730	3.76	3.7	0.19	0.28	1.04	0.846423	0.957084	Dytn	dystrotelin	chr1	63622851 - 63686927	-	NM_001081658; ENSMUST00000090313; DQ443727; ENSMUST00000126954; AK158076
17223747	2.5	2.18	0.16	0.08	1.25	0.037348	0.279885	Mdh1b	malate dehydrogenase 1B, NAD (soluble)	chr1	63698819 - 63730318	-	NM_029696; ENSMUST00000114094; BC050786
17223760	4.25	4.51	0.15	0.26	-1.2	0.554479	0.831114	4933402D24Rik	RIKEN cDNA 4933402D24 gene	chr1	63754907 - 63769267	-	NM_001256158; ENSMUST00000027102
17223766	5.75	6.18	0.17	0.11	-1.35	0.018629	0.205377	Klf7	Kruppel-like factor 7 (ubiquitous)	chr1	64029447 - 64122282	-	NM_033563; XM_006496352; ENSMUST00000055001; ENSMUST00000114086; AF338369; AK149362; BC019604; XM_006496353; BC004700; BC040794
17223777	5.57	5.92	0.22	0.21	-1.28	0.116159	0.456065	Mettl21a	methyltransferase like 21A	chr1	64606473 - 64617242	-	NM_025964; XM_006496203; ENSMUST00000053469; ENSMUST00000114079; AK011433; BC026952; XM_006496205; ENSMUST00000161264
17223787	4.5	4.14	0.12	0.12	1.28	0.016883	0.19497	2810408I11Rik	RIKEN cDNA 2810408I11 gene	chr1	64679869 - 64690659	-	NR_038009; ENSMUST00000122813; ENSMUST00000150749
17223793	7.63	6.81	0.05	0.16	1.77	0.000711	0.05879	Fzd5	frizzled homolog 5 (Drosophila)	chr1	64730558 - 64737750	-	NM_001042659; NM_022721; ENSMUST00000063982; ENSMUST00000116133; BC117723
17223799	6	6.2	0.03	0.17	-1.15	0.101345	0.430029	Plekhm3	pleckstrin homology domain containing, family M, member 3	chr1	64789121 - 64956824	-	NM_001039493; ENSMUST00000097713; ENSMUST00000139649; BC063098; ENSMUST00000140857; AK172220
17223811	4.69	4.71	0.18	0.09	-1.01	0.499745	0.804785	Gm24788	predicted gene, 24788	chr1	65001307 - 65001462	-	ENSMUST00000104283
17223813	3.37	3.13	0.34	0.31	1.18	0.846528	0.95711	Akr1cl	aldo-keto reductase family 1, member C-like	chr1	65012689 - 65032759	-	XM_006496283; ENSMUST00000162800; AK014937; NM_027582; ENSMUST00000069142; BC051128
17223828	2.49	2.52	0.18	0.37	-1.02	0.542798	0.825813	Cryge	crystallin, gamma E	chr1	65048554 - 65051163	-	ENSMUST00000161960
17223834	4.88	5.23	0.25	0.22	-1.28	0.102382	0.431835	Crygd	crystallin, gamma D	chr1	65061838 - 65063452	-	NM_007776; BC057013; K02583
17223839	3.7	3.78	0.13	0.19	-1.06	0.198212	0.569437	Crygc	crystallin, gamma C	chr1	65071293 - 65073689	-	NM_001082573; NM_007775; ENSMUST00000027089; ENSMUST00000114064; BC056454; EF426301; EF426302
17223844	2.82	2.63	0.48	0.31	1.15	0.496021	0.802163	Crygb	crystallin, gamma B	chr1	65080227 - 65082288	-	NM_144761; ENSMUST00000027090; BC056455; EF426303
17223848	4.86	4.98	0.3	0.05	-1.09	0.514827	0.813872	Cryga	crystallin, gamma A	chr1	65100389 - 65103373	-	NM_007774; ENSMUST00000061497; ENSMUST00000154012; BC056430
17223852	4.21	4.29	0.19	0.15	-1.06	0.262804	0.634872	D630023F18Rik	RIKEN cDNA D630023F18 gene	chr1	65105285 - 65123214	-	NM_001285881; NM_001285882; NM_175293; ENSMUST00000050047; ENSMUST00000148020; ENSMUST00000153330; BC137870; ENSMUST00000144760
17223863	9.94	9.7	0.04	0.14	1.18	0.025553	0.235963	Idh1	isocitrate dehydrogenase 1 (NADP+), soluble	chr1	65158616 - 65186479	-	NM_010497; ENSMUST00000097709; AF020039; BC088986; NM_001111320; ENSMUST00000169032
17223876	2.96	2.7	0.11	0.29	1.2	0.138568	0.491165	Gm10558	predicted gene 10558	chr1	66322274 - 66328796	-	ENSMUST00000147494; AK145171
17223880	3.95	3.71	0.33	0.07	1.18	0.099503	0.42673	Kansl1l	KAT8 regulatory NSL complex subunit 1-like	chr1	66719243 - 66817595	-	NM_001122738; NM_177645; XM_006496243; ENSMUST00000068168; ENSMUST00000113987; ENSMUST00000129190; ENSMUST00000132960; AK081413; AK082897; BC141036; AK145440; XM_006496250
17223903	10.17	9.82	0.04	0.06	1.28	0.001535	0.0765	Acadl	acyl-Coenzyme A dehydrogenase, long-chain	chr1	66830839 - 66863277	-	NM_007381; ENSMUST00000027153; ENSMUST00000139208; BC027412; U21489
17223916	3.24	3.23	0.26	0.24	1	0.554817	0.831114	Myl1	myosin, light polypeptide 1	chr1	66924295 - 66945384	-	NM_001113387; NM_021285; XM_006536914; ENSMUST00000027151; ENSMUST00000119429; ENSMUST00000120415; ENSMUST00000160100
17223932	7.26	7.06	0.07	0.05	1.14	0.024547	0.232405	Lancl1	LanC (bacterial lantibiotic synthetase component C)-like 1	chr1	67000517 - 67038872	-	NM_001190984; NM_001190985; NM_021295; ENSMUST00000027149; ENSMUST00000113979; ENSMUST00000119559; ENSMUST00000149996; BC058560
17223946	3.25	3.39	0.22	0.08	-1.1	0.394643	0.73873	Erbb4	v-erb-a erythroblastic leukemia viral oncogene homolog 4 (avian)	chr1	68032186 - 69108059	-	NM_010154; ENSMUST00000119142; ENSMUST00000121473; ENSMUST00000153432; XM_006495695
17223980	1.29	1.33	0.07	0.14	-1.03	0.75431	0.921017	Gm25542	predicted gene, 25542	chr1	68384942 - 68385035	-	ENSMUST00000116889
17223982	4.23	4.07	0.08	0.34	1.12	0.511729	0.811846	Gm16076	predicted gene 16076	chr1	69091913 - 69106740	-	ENSMUST00000140116
17223985	4.1	4.15	0.02	0.07	-1.04	0.231729	0.604203	Ikzf2	IKAROS family zinc finger 2	chr1	69531207 - 69685960	-	NM_011770; XM_006495959; XM_006495962; ENSMUST00000027146; AF044257; BC138606; BC138608
17223995	2.85	2.75	0.25	0.31	1.07	0.643462	0.875179	Gm22665	predicted gene, 22665	chr1	69921473 - 69921747	-	ENSMUST00000158720
17223997	1.48	1.5	0.04	0.15	-1.01	0.702205	0.901033	Gm23879	predicted gene, 23879	chr1	69955004 - 69955129	-	ENSMUST00000116874
17223999	6.67	6.48	0.04	0.14	1.14	0.062765	0.348381	Bard1	BRCA1 associated RING domain 1	chr1	71027498 - 71103146	-	NM_007525; XM_006495631; XM_006495632; ENSMUST00000027393; AF057157; BC128370; BC128371
17224015	3.64	3.77	0.08	0.06	-1.09	0.216349	0.588068	Abca12	ATP-binding cassette, sub-family A (ABC1), member 12	chr1	71243090 - 71414910	-	NM_175210; ENSMUST00000087268; AK028781; BC158053; BC158063; AK036764; AK076440
17224071	9.47	9.64	0.17	0.02	-1.13	0.203468	0.575119	Fn1	fibronectin 1	chr1	71585520 - 71653200	-	NM_001276409; NM_001276411; NM_001276413; NM_010233; ENSMUST00000055226; AK159794; BC051082; BC138421; BC145271; NM_001276408; NM_001276410; NM_001276412; BC085240
17224121	2.7	2.77	0.33	0.08	-1.05	0.914934	0.976545	4933417E11Rik	RIKEN cDNA 4933417E11 gene	chr1	71958998 - 72005195	-	NR_040454
17224125	8.4	8.55	0.09	0.18	-1.11	0.271787	0.642728	Mreg	melanoregulin	chr1	72159233 - 72212307	-	NM_001005423; XM_006496111; ENSMUST00000048860; AY628210; BC068125
17224133	5.28	4.93	0.04	0.03	1.28	0.000348	0.048767	Pecr	peroxisomal trans-2-enoyl-CoA reductase	chr1	72259172 - 72284314	-	NM_023523; ENSMUST00000027381; ENSMUST00000097698; ENSMUST00000129458; ENSMUST00000134840; AF232011; AF242204; AK090327; AK135714; BC013530
17224146	3.83	3.85	0.21	0.11	-1.01	0.991559	0.996711	March4	membrane-associated ring finger (C3HC4) 4	chr1	72427112 - 72536930	-	NM_001045533; XM_006496112; ENSMUST00000047786; AK122502; BC098191
17224154	2.83	2.81	0.06	0.49	1.01	0.837173	0.95354	Ankar	ankyrin and armadillo repeat containing	chr1	72642980 - 72700564	-	NM_176980; XM_006496061; ENSMUST00000053499; BC132415; BC145253
17224180	3.7	3.59	0.03	0.19	1.08	0.319063	0.682768	Igfbp5	insulin-like growth factor binding protein 5	chr1	72857932 - 72874884	-	NM_010518; ENSMUST00000027377; ENSMUST00000137339; BC026805; BC054812; BC057447; L12447
17224191	3.55	3.6	0.23	0.17	-1.04	0.604514	0.855592	Tnp1	transition protein 1	chr1	73015074 - 73015899	-	NM_009407; ENSMUST00000027374; BC048494; BC061170
17224195	2.22	2.04	0.15	0.11	1.13	0.214112	0.586366	Pinc	pregnancy induced noncoding RNA	chr1	73391385 - 73407569	-	NR_003202; DQ059756
17224201	3.48	3.32	0.28	0.13	1.12	0.830343	0.950666	6030407O03Rik	RIKEN cDNA 6030407O03 gene	chr1	73618381 - 73864466	-	NR_045311; AK077885
17224211	6.66	7.33	0.03	0.18	-1.59	0.002866	0.092338	Tns1	tensin 1	chr1	73910231 - 74124447	-	NM_001289895; NM_027884; XM_006495874; XM_006495881; XM_006495884; ENSMUST00000169786; AK053112; BC055076
17224251	4.69	4.99	0.45	0.17	-1.23	0.408241	0.748	Cxcr1	chemokine (C-X-C motif) receptor 1	chr1	74191785 - 74194631	-	NM_178241; XM_006495955; ENSMUST00000053389; AY227797; AY390263; AY749637
17224254	1.68	1.93	0.22	0.21	-1.19	0.24166	0.614403	Mir1928	microRNA 1928	chr1	74206554 - 74206620	-	NR_035449; ENSMUST00000157195
17224256	8.08	7.72	0.18	0.11	1.28	0.042306	0.296254	Aamp	angio-associated migratory protein	chr1	74279840 - 74284738	-	NM_001190444; NM_146110; XM_006495957; ENSMUST00000006462; ENSMUST00000178235; BC031795
17224270	7.67	8.1	0.09	0.12	-1.36	0.020237	0.213719	Tmbim1	transmembrane BAX inhibitor motif containing 1	chr1	74288247 - 74305622	-	NM_027154; ENSMUST00000016309; ENSMUST00000113796; ENSMUST00000128505; ENSMUST00000135384; AB097685; AK166926; ENSMUST00000152603; AK220296; BC004752
17224291	8.59	8.35	0.08	0.09	1.18	0.012533	0.172288	Usp37	ubiquitin specific peptidase 37	chr1	74435510 - 74544286	-	NM_176972; XM_006496055; ENSMUST00000044260; AK030013; AK035640; BC139091; BC114208
17224320	6.27	6.59	0.13	0.07	-1.25	0.01046	0.159128	Zfp142	zinc finger protein 142	chr1	74565127 - 74588145	-	NM_029888; XM_006496321; ENSMUST00000027315; ENSMUST00000066986; ENSMUST00000113737; ENSMUST00000127921; ENSMUST00000156613; AB093218; AF332091; AF332092; BC060118; ENSMUST00000136865
17224340	7.16	6.86	0.12	0.42	1.23	0.51931	0.815974	Gm25035	predicted gene, 25035	chr1	74586896 - 74586972	-	ENSMUST00000175414
17224342	6.71	6.47	0.03	0.09	1.18	0.010322	0.158684	Rnf25	ring finger protein 25	chr1	74593748 - 74601397	-	NM_021313; XM_006496168; ENSMUST00000027357; ENSMUST00000113721; ENSMUST00000127938; ENSMUST00000135140; ENSMUST00000136078; ENSMUST00000154874; AF171060; BC048821
17224360	4.27	4.02	0.17	0.19	1.19	0.170361	0.534998	Prkag3	protein kinase, AMP-activated, gamma 3 non-catatlytic subunit	chr1	74738922 - 74749221	-	ENSMUST00000081636; ENSMUST00000113672; ENSMUST00000162093; AF525500; AF525501; BC116749; BC116777; NM_153744; ENSMUST00000160732
17224379	4.09	3.77	0.03	0.18	1.25	0.034829	0.271084	Fev	FEV (ETS oncogene family)	chr1	74881509 - 74885419	-	NM_153111; ENSMUST00000068631; ENSMUST00000159232; ENSMUST00000162938; AY049085; BC145276; BC138435; BC138436
17224386	4.36	4.22	0.15	0.08	1.11	0.881507	0.967324	Cryba2	crystallin, beta A2	chr1	74889934 - 74893143	-	ENSMUST00000133833; NM_021541; XM_006495657; XM_006495658; ENSMUST00000006721; AY160973; BC052746; BC056989
17224395	5.21	5.2	0.31	0.04	1.01	0.956761	0.987735	Mir375	microRNA 375	chr1	74900652 - 74900726	-	NR_029876; ENSMUST00000083682
17224397	4.14	4.34	0.23	0.07	-1.15	0.641161	0.873904	Ccdc108	coiled-coil domain containing 108	chr1	74902071 - 74935599	-	NM_001039495; XM_006495992; XM_006495994; ENSMUST00000094844; BC150939; ENSMUST00000130489; ENSMUST00000139950; AK038623; AK046272
17224433	5.74	5.75	0.1	0.22	-1.01	0.946443	0.985422	Ihh	Indian hedgehog	chr1	74945317 - 74951672	-	NM_010544; ENSMUST00000164097; BC046984; U85610; AK090147
17224440	5.87	5.75	0.08	0.14	1.08	0.249635	0.620896	Nhej1	nonhomologous end-joining factor 1	chr1	74967139 - 75046639	-	NM_029342; ENSMUST00000152855; BC006063; BC107252; BC107253; BC132359; BC132361; AK006481
17224447	4.11	4.15	0.07	0.07	-1.02	0.478921	0.791816	Slc23a3	solute carrier family 23 (nucleobase transporters), member 3	chr1	75125541 - 75133890	-	NM_194333; XM_006496479; XM_006496481; ENSMUST00000027405; BC094893; BC117790; BC117791; U25739; XM_006496482
17224462	6.82	7.1	0.03	0.13	-1.21	0.05977	0.341689	Cnppd1	cyclin Pas1/PHO80 domain containing 1	chr1	75134554 - 75142697	-	NM_026977; XM_006496540; XM_006496541; ENSMUST00000041213; ENSMUST00000168720; AK159252; AK169779; BC013714; BC028815; XM_006496542
17224476	7.81	7.5	0.1	0.18	1.23	0.165576	0.528567	Abcb6	ATP-binding cassette, sub-family B (MDR/TAP), member 6	chr1	75171640 - 75180392	-	NM_023732; XM_006496552; ENSMUST00000027396; ENSMUST00000159219; ENSMUST00000160081; AK040323; AK164003; BC006634
17224500	8.03	7.59	0.25	0.13	1.36	0.074054	0.373572	Atg9a	autophagy related 9A	chr1	75180866 - 75191923	-	NM_001003917; NM_001288612; NM_001288613; NR_109938; XM_006496494; ENSMUST00000040689; AK043624; AM085510; BC079884
17224520	4.12	3.94	0.08	0.32	1.13	0.353422	0.710181	Glb1l	galactosidase, beta 1-like	chr1	75198235 - 75210778	-	NM_029010; ENSMUST00000113623; ENSMUST00000132507; ENSMUST00000155716; AK014667; BC021773; XR_373547; ENSMUST00000131408; AK030992
17224540	10.35	9.86	0.12	0.01	1.4	0.002663	0.088957	Tuba4a	tubulin, alpha 4A	chr1	75214974 - 75219253	-	NM_009447; ENSMUST00000079464; AK078355; AK158934; BC019959; M13444
17224546	3.82	3.48	0.16	0.24	1.26	0.351792	0.708841	A630095N17Rik	RIKEN cDNA A630095N17 gene	chr1	75220095 - 75232093	-	NM_001243090; NM_001243091; ENSMUST00000179573; ENSMUST00000180101
17224551	7.43	7.28	0.04	0.06	1.11	0.022514	0.224349	Ptprn	protein tyrosine phosphatase, receptor type, N	chr1	75247041 - 75264208	-	NM_008985; ENSMUST00000027404; BC064020; DQ832283; U11812; X74438
17224577	3.87	3.82	0.23	0.39	1.03	0.479132	0.791975	Resp18	regulated endocrine-specific protein 18	chr1	75272199 - 75278415	-	NM_009049; ENSMUST00000039534; BC027535; FJ621497; L34214
17224587	8.85	8.7	0.04	0.03	1.11	0.004155	0.106749	Dnpep	aspartyl aminopeptidase	chr1	75307896 - 75317637	-	NM_001110831; NM_016878; XM_006496405; XM_006496406; ENSMUST00000113605; AF005051; AK052001; BC092232; ENSMUST00000066668; AK038646
17224608	4.11	3.98	0.04	0.19	1.09	0.343898	0.701801	Gm15179	predicted gene 15179	chr1	75368210 - 75375015	-	NR_037976; ENSMUST00000130095; ENSMUST00000152799
17224614	3.28	3.44	0.04	0.06	-1.11	0.02194	0.221495	Gm15178	predicted gene 15178	chr1	75392131 - 75396363	-	ENSMUST00000132100
17224617	6.04	5.79	0.13	0.08	1.19	0.204638	0.576242			chr1	75442441 - 75443174	-
17224620	7.11	6.85	0.08	0.06	1.2	0.003899	0.103303	Chpf	chondroitin polymerizing factor	chr1	75474569 - 75479471	-	NM_001001565; NM_001001566; ENSMUST00000079205; ENSMUST00000094818; ENSMUST00000143496; AK160734; BC071273; ENSMUST00000138683; ENSMUST00000124042
17224629	5.16	5.43	0.1	0.1	-1.21	0.026012	0.238286	Obsl1	obscurin-like 1	chr1	75485825 - 75506452	-	NM_178884; XM_006496586; ENSMUST00000113565; ENSMUST00000113567; ENSMUST00000127507; ENSMUST00000155084; AK048144; AK162473; BC051643; AK122340
17224661	8.71	8.5	0.18	0.24	1.16	0.151607	0.510718	Epha4	Eph receptor A4	chr1	77367185 - 77515088	-	NM_007936; ENSMUST00000027451; BC004782; BC052164; AK132203
17224682	3.49	3.74	0.26	0.17	-1.19	0.232959	0.605876	Gm26263	predicted gene, 26263	chr1	77898283 - 77898446	-	ENSMUST00000083281
17224684	4.27	4.44	0.32	0.18	-1.13	0.792711	0.935966	Pax3	paired box 3	chr1	78101267 - 78197136	-	NM_008781; ENSMUST00000087086; ENSMUST00000172555; AK048723; BC048699; NM_001159520; XM_006496442; ENSMUST00000004994; XM_006496443
17224698	5.85	5.85	0.04	0.19	-1	0.815055	0.944232	Gm2102	predicted gene 2102	chr1	78216589 - 78218285	-	XM_006496587
17224702	8.56	8.37	0.04	0.05	1.14	0.005295	0.11978	Farsb	phenylalanyl-tRNA synthetase, beta subunit	chr1	78417958 - 78488859	-	NM_001278075; NM_011811; NR_102757; NR_102758; XM_006497302; ENSMUST00000068333; ENSMUST00000170217; AF123263; BC002313; BC016428
17224724	4.64	4.83	0.34	0.26	-1.14	0.688947	0.896203	BC035947	cDNA sequence BC035947	chr1	78497806 - 78511963	-	ENSMUST00000170511; BC034187; BC138135; BC138136
17224727	8.39	7.94	0.23	0.29	1.37	0.275092	0.645936	Gm5830	predicted pseudogene 5830	chr1	78967637 - 78968079	-	ENSMUST00000049117
17224730	4.57	4.63	0.07	0.13	-1.04	0.161424	0.523174	Scg2	secretogranin II	chr1	79434669 - 79440090	-	NM_009129; ENSMUST00000049972; BC048249
17224736	1.43	1.37	0.18	0.11	1.04	0.658952	0.882478	Gm24160	predicted gene, 24160	chr1	79513739 - 79513864	-	ENSMUST00000104594
17224738	6.27	6.23	0.09	0.3	1.03	0.391607	0.736928	Ap1s3; Gm8532	adaptor-related protein complex AP-1, sigma 3; predicted gene 8532	chr1	79606876 - 79671972	-	NM_183027; XR_373542; ENSMUST00000159312; ENSMUST00000162342; BC054111; BC098237; ENSMUST00000160706; ENSMUST00000179174
17224745	7.65	7.72	0.11	0.03	-1.05	0.55455	0.831114	Wdfy1	WD repeat and FYVE domain containing 1	chr1	79702262 - 79776143	-	NM_001111279; XM_006496543; XM_006496544; XM_006496545; ENSMUST00000113512; ENSMUST00000113513; ENSMUST00000113514; ENSMUST00000113515; ENSMUST00000125641; ENSMUST00000143368; BC025226; NM_027057; ENSMUST00000048820; ENSMUST00000113510; ENSMUST00000113511
17224771	7	6.63	0.04	0.2	1.29	0.015444	0.187798	Serpine2	serine (or cysteine) peptidase inhibitor, clade E, member 2	chr1	79794197 - 79858696	-	NM_009255; XM_006496459; XM_006496460; ENSMUST00000027467; BC010675; CT010311
17224783	3.59	3.91	0.26	0.11	-1.25	0.204886	0.57651	Fam124b	family with sequence similarity 124, member B	chr1	80198699 - 80218473	-	NM_173425; XM_006496484; ENSMUST00000058748; BC150872; ENSMUST00000161427
17224791	10.07	10.13	0.02	0.05	-1.04	0.414901	0.75137	Cul3	cullin 3	chr1	80264923 - 80340480	-	NM_016716; ENSMUST00000163119; ENSMUST00000164108; AF129738; AK129174; BC027304
17224811	3.43	3.71	0.13	0.3	-1.21	0.588331	0.847653	Gm6189	predicted gene 6189	chr1	80383104 - 80385188	-	ENSMUST00000164487
17224813	4	4.17	0.1	0.17	-1.12	0.67496	0.889637	Dock10	dedicator of cytokinesis 10	chr1	80501073 - 80758553	-	NM_001285927; NM_175291; ENSMUST00000077946; AK040959; BC150753; GU797481; AK042052
17224878	3.83	3.5	0.41	0.23	1.26	0.902825	0.972931	Irs1	insulin receptor substrate 1	chr1	82233101 - 82291439	-	NM_010570; XM_006496441; ENSMUST00000069799; AK142242
17224882	3.64	3.84	0.09	0.04	-1.15	0.036539	0.277509	Col4a4	collagen, type IV, alpha 4	chr1	82450723 - 82586849	-	NM_007735; ENSMUST00000087050; AF169388; BC117709
17224930	4.44	4.52	0.22	0.17	-1.05	0.303054	0.669965	C430014B12Rik	RIKEN cDNA C430014B12 gene	chr1	82691928 - 82725117	-	ENSMUST00000181720; AK043693; AK049449
17224935	3.24	3.06	0.13	0.05	1.14	0.048416	0.313888	Tm4sf20	transmembrane 4 L six family member 20	chr1	82756649 - 82768461	-	NM_025453; ENSMUST00000027331; ENSMUST00000138787; BC117736
17224942	5.38	5.77	0.12	0.12	-1.31	0.026616	0.240017	Slc19a3	solute carrier family 19, member 3	chr1	83012523 - 83038448	-	NM_030556; XM_006496579; XM_006496580; XM_006496581; ENSMUST00000045560; ENSMUST00000142805; ENSMUST00000164473; AF271634; AK079566; BC109154; BC109155
17224952	2.44	2.38	0.37	0.26	1.04	0.481267	0.792922	n-R5s214	nuclear encoded rRNA 5S 214	chr1	83216671 - 83216791	-	ENSMUST00000122494
17224954	3.11	3.32	0.26	0.25	-1.15	0.40845	0.748112	Sphkap	SPHK1 interactor, AKAP domain containing	chr1	83254139 - 83408200	-	NM_172430; XM_006496576; ENSMUST00000053075; ENSMUST00000159078; ENSMUST00000160953; AK038638; BC069832
17224971	3.86	3.72	0.1	0.1	1.11	0.360268	0.715266	Pid1	phosphotyrosine interaction domain containing 1	chr1	84036293 - 84284645	-	NM_001003948; ENSMUST00000168574; ENSMUST00000176559; BC080290; XM_006496582
17224977	3.76	3.86	0.12	0.06	-1.07	0.703291	0.901459	Dner	delta/notch-like EGF-related receptor	chr1	84369839 - 84696221	-	NM_152915; ENSMUST00000049126; AB067650; AF370126; AY032924; BC034634
17224993	10.74	11.05	0.04	0.06	-1.24	0.001495	0.075247	Trip12	thyroid hormone receptor interactor 12	chr1	84721189 - 84839304	-	NM_133975; ENSMUST00000027421; BC044869
17225037	5.24	5.52	0.15	0.1	-1.21	0.024872	0.233585	Slc16a14	solute carrier family 16 (monocarboxylic acid transporters), member 14	chr1	84905898 - 84935125	-	NM_027921; ENSMUST00000027422; BC023456
17225046	4.5	4.76	0.25	0.32	-1.2	0.481547	0.792963			chr1	84992690 - 85270566	-
17225066	6.35	6.58	0.11	0.03	-1.17	0.028425	0.247799	A530032D15Rik; Sp140; C130026I21Rik; LOC100041708; LOC100041057; Gm2427	RIKEN cDNA A530032D15Rik gene; Sp140 nuclear body protein; RIKEN cDNA C130026I21 gene; nuclear body protein SP140-like; predicted gene 2427	chr1	85083069 - 85109853	-	NM_213615; ENSMUST00000160792; ENSMUST00000161724; BC094285; XM_006496502; NM_001013817; NM_001037909; NM_175219; XM_006496504; XM_006496514; XM_006535862; XM_006535866; XM_006535871; XM_006535874; ENSMUST00000064341; ENSMUST00000080204; ENSMUST00000093506; ENSMUST00000111360; ENSMUST00000161675; BC069971
17225080	3.86	3.65	0.22	0.09	1.16	0.214442	0.58668	Csprs; Gm7582; Gm2619; Gm7609; Sp100; LOC671917; LOC101055758; LOC101055663	component of Sp100-rs; predicted gene 7582; predicted gene 2619; predicted pseudogene 7609; nuclear antigen Sp100; component of Sp100-rs-like; nuclear autoantigen Sp-100-like	chr1	85156809 - 85327419	-	ENSMUST00000160674; ENSMUST00000160831; ENSMUST00000162276; ENSMUST00000166777; NM_001081746; XM_006496521; ENSMUST00000113407; ENSMUST00000141998; BC108342; XM_006529287; XM_006529289; XM_006535878; NM_013673; XM_006529978; XM_006529979; XM_006535857; ENSMUST00000054279; ENSMUST00000066427; ENSMUST00000145440; ENSMUST00000147552; ENSMUST00000150967; ENSMUST00000153574; ENSMUST00000155094; ENSMUS…
17225085	2.13	2.58	0.38	0.23	-1.36	0.278678	0.649576	Gm16092	predicted gene 16092	chr1	85511133 - 85527161	-	ENSMUST00000161449
17225088	2.34	2.86	0.26	0.37	-1.44	0.125389	0.471762			chr1	85576899 - 85603891	-
17225110	3.8	3.8	0.7	0.4	-1	0.727167	0.910724	LOC102634459; Gm10552	uncharacterized LOC102634459; predicted gene 10552	chr1	85609564 - 85610875	-	XR_387206; ENSMUST00000161763
17225113	1.91	1.74	0.17	0.19	1.13	0.315777	0.679728			chr1	85614115 - 85614823	-
17225116	4.92	4.87	0.29	0.08	1.04	0.281716	0.652735	Gm17017	predicted gene 17017	chr1	85641222 - 85650585	-	ENSMUST00000161540
17225119	3.85	3.93	0.16	0.09	-1.06	0.25411	0.62498	A630001G21Rik	RIKEN cDNA A630001G21 gene	chr1	85717083 - 85778643	-	XM_006529693; XM_006529695; ENSMUST00000162038; AK041324; BC052931; XM_006529694; ENSMUST00000159122; NM_177055; ENSMUST00000064788; ENSMUST00000159320; AK139572; ENSMUST00000161453
17225134	3.79	3.65	0.29	0.33	1.1	0.773212	0.928042	Gpr55	G protein-coupled receptor 55	chr1	85939537 - 85961055	-	NM_001033290; XM_006529457; XM_006529460; XM_006529463; ENSMUST00000086975; AK146484; BC115579; XM_006529458
17225138	3.45	3.7	0.21	0.26	-1.19	0.345319	0.703371	Htr2b	5-hydroxytryptamine (serotonin) receptor 2B	chr1	86099026 - 86111970	-	NM_008311; ENSMUST00000027431; ENSMUST00000155077; AF498254; AF498255; BC023690; Z15119
17225146	3.37	3.15	0.28	0.24	1.17	0.446533	0.771625	LOC102634967; Gm16341	uncharacterized LOC102634967; predicted gene 16341	chr1	86275509 - 86301375	-	XR_387212; ENSMUST00000126385; XR_398675
17225150	3.8	4.14	0.28	0.22	-1.26	0.301926	0.669246	LOC102635143	uncharacterized LOC102635143	chr1	86303063 - 86304060	-	XR_387213
17225153	11.01	10.88	0.09	0.08	1.09	0.148891	0.5065	Ncl	nucleolin	chr1	86344719 - 86359455	-	NM_010880; XM_006529238; ENSMUST00000027438; AF318184; AK165167; BC005460
17225169	3.83	3.91	0.11	0.3	-1.05	0.521505	0.816987	Snora75	small nucleolar RNA, H/ACA box 75	chr1	86351169 - 86351301	-	NR_028478; ENSMUST00000082903
17225171	2.31	2.34	0.46	0.37	-1.02	0.912404	0.975691	Mir3535; Gm24148	microRNA mir-3535; predicted gene, 24148	chr1	86352008 - 86352087	-	NR_106184; ENSMUST00000082762
17225173	11.06	10.7	0.19	0.09	1.28	0.028883	0.250037	Snord82	small nucleolar RNA, C/D box 82	chr1	86356260 - 86356330	-	NR_002851; ENSMUST00000082889
17225175	4.43	4.41	0.22	0.14	1.01	0.991158	0.996711	Nmur1	neuromedin U receptor 1	chr1	86386242 - 86388162	-	NM_010341; ENSMUST00000027440; AF044602; BC120822; BC137775
17225179	7	6.93	0.13	0.07	1.05	0.940163	0.98377	Pde6d	phosphodiesterase 6D, cGMP-specific, rod, delta	chr1	86542994 - 86582547	-	NM_008801; ENSMUST00000027444; ENSMUST00000143674; ENSMUST00000150653; AF039216; AK165701; BC005636; ENSMUST00000146220; ENSMUST00000148683
17225189	4.43	4.03	0.33	0.49	1.31	0.27032	0.641965	Gm22955	predicted gene, 22955	chr1	86637552 - 86637608	-	ENSMUST00000122519
17225191	5.2	4.81	0.11	0.18	1.31	0.0759	0.377824	Nppc	natriuretic peptide type C	chr1	86666291 - 86670573	-	NM_010933; ENSMUST00000027449; BC111834
17225196	11.43	11.21	0.14	0.43	1.16	0.153868	0.513617	Alppl2	alkaline phosphatase, placental-like 2	chr1	87086690 - 87089928	-	NM_007433; ENSMUST00000027455; AY054302; BC052874
17225210	4.28	3.73	0.02	0.3	1.46	0.080912	0.388669	Alpi	alkaline phosphatase, intestinal	chr1	87098002 - 87101606	-	NM_001081082; ENSMUST00000113270
17225224	5.11	5.17	0.12	0.17	-1.04	0.572844	0.839765	Ecel1	endothelin converting enzyme-like 1	chr1	87147655 - 87156521	-	NM_001277925; XM_006529122; XM_006529123; ENSMUST00000027463; ENSMUST00000160810; AB026294; BC057569; NM_021306; ENSMUST00000161002
17225248	2.85	3	0.21	0.21	-1.11	0.892717	0.96994	Gm16535	predicted gene 16535	chr1	87264481 - 87265174	-	ENSMUST00000138844
17225251	1.58	1.43	0.13	0.25	1.11	0.265946	0.637688	Gm22549	predicted gene, 22549	chr1	87341455 - 87341561	-	ENSMUST00000178461
17225253	3.35	3.16	0.06	0.3	1.14	0.540725	0.82518	Kcnj13	potassium inwardly-rectifying channel, subfamily J, member 13	chr1	87386284 - 87394729	-	NM_001110227; ENSMUST00000113212
17225259	1.78	2.04	0.38	0.72	-1.2	0.857963	0.960599	Gm23504	predicted gene, 23504	chr1	87415255 - 87415349	-	ENSMUST00000158988
17225261	5.1	5.32	0.05	0.18	-1.17	0.100868	0.429169	Ngef	neuronal guanine nucleotide exchange factor	chr1	87476829 - 87573870	-	NM_001111314; ENSMUST00000068681; ENSMUST00000166463; ENSMUST00000168235; BC039279; NM_019867; XM_006529755; ENSMUST00000027477; AY038025; BC022680
17225283	5.11	5.16	0.18	0.08	-1.04	0.691039	0.896893	Gm19582	predicted gene, 19582	chr1	87853241 - 87854299	-	XM_003085323
17225286	5.69	6.17	0.31	0.07	-1.39	0.028481	0.247807	Usp40	ubiquitin specific peptidase 40	chr1	87945121 - 88008551	-	NM_001033291; NM_001198573; XM_006529478; ENSMUST00000040783; AK166303; BC089376; BC117957; BC117958
17225320	3.89	3.69	0.18	0.13	1.15	0.758743	0.922459	Gm20528	predicted gene 20528	chr1	88055393 - 88218584	-	ENSMUST00000173165; ENSMUST00000174821
17225325	2.81	2.65	0.02	0.06	1.11	0.009519	0.153619	Dnajb3	DnaJ (Hsp40) homolog, subfamily B, member 3	chr1	88204732 - 88205748	-	NM_008299; ENSMUST00000119972; BC048490; U95607
17225329	7.25	7.64	0.14	0.05	-1.31	0.025778	0.236963	Hjurp; A730008H23Rik; 6430706D22Rik	Holliday junction recognition protein; RIKEN cDNA A730008H23 gene; RIKEN cDNA 6430706D22 gene	chr1	88258856 - 88277633	-	NM_198652; ENSMUST00000054674; ENSMUST00000147393; AB162219; BC057309; BC062125; NM_172505; ENSMUST00000065420
17225350	3.36	3.34	0.21	0.04	1.02	0.872657	0.964813	4930453O03Rik	RIKEN cDNA 4930453O03 gene	chr1	88347489 - 88352930	-	ENSMUST00000147594; AK015456
17225356	2.11	1.99	0.08	0.1	1.08	0.855847	0.959935	Glrp1	glutamine repeat protein 1	chr1	88499871 - 88510066	-	NM_008132; ENSMUST00000067625; U46463; BC139128; BC139129
17225360	5.07	4.94	0.21	0.19	1.1	0.482839	0.793905	Arl4c	ADP-ribosylation factor-like 4C	chr1	88698225 - 88702221	-	NM_177305; ENSMUST00000159814; BC055769
17225364	3.59	3.49	0.09	0.1	1.07	0.302934	0.669898	C030007H22Rik	RIKEN cDNA C030007H22 gene	chr1	89360342 - 89406133	-	NR_040482
17225368	3.06	3.02	0.35	0.2	1.02	0.416766	0.75295	4933400F21Rik	RIKEN cDNA 4933400F21 gene	chr1	89676507 - 89683892	-	NR_015540; AK007030; AK016229
17225373	5.63	5.43	0.12	0.23	1.15	0.977801	0.992796	Gbx2	gastrulation brain homeobox 2	chr1	89927962 - 89933290	-	NM_010262; ENSMUST00000036954; AK138361; BC050989; BC116965; BC120492; L39770
17225379	5.09	4.85	0.19	0.17	1.18	0.767112	0.92611	Asb18	ankyrin repeat and SOCS box-containing 18	chr1	89952591 - 90014666	-	NM_139152; ENSMUST00000086882; ENSMUST00000151330; AY057054; BC141295; BC145621; ENSMUST00000097656; ENSMUST00000154228; BC107370; BC127152
17225391	4.3	4.18	0.07	0.06	1.08	0.262574	0.634832	Iqca	IQ motif containing with AAA domain	chr1	90042132 - 90153401	-	XM_006529917; AK016353; AK139726; NM_029122; ENSMUST00000113094
17225413	4.04	4.12	0.15	0.04	-1.05	0.241411	0.614203	Col6a3	collagen, type VI, alpha 3	chr1	90766860 - 90843971	-	NM_001243008; NM_001243009; ENSMUST00000056925; ENSMUST00000097653; ENSMUST00000130846; ENSMUST00000136916; AF064749; AK076391
17225460	5.93	6.75	0.34	0.18	-1.76	0.021289	0.219299	Rab17	RAB17, member RAS oncogene family	chr1	90958133 - 90969661	-	NM_001159725; NM_008998; XM_006529263; ENSMUST00000027529; ENSMUST00000128226; ENSMUST00000130042; ENSMUST00000131428; ENSMUST00000135819; AB232611; BC013170; BC051071
17225472	6.35	6.49	0.19	0.26	-1.1	0.646021	0.876136	Gm26683; Zfp330	predicted gene, 26683; zinc finger protein 330	chr1	91297203 - 91304405	-	ENSMUST00000181737; AK139907
17225475	3.87	3.43	0.47	0.15	1.36	0.269452	0.640969	Gm17090	predicted gene 17090	chr1	91305092 - 91321101	-	ENSMUST00000171768
17225478	6.49	6.33	0.02	0.13	1.12	0.341224	0.699381	Ilkap	integrin-linked kinase-associated serine/threonine phosphatase 2C	chr1	91375407 - 91398783	-	NM_023343; XM_006529810; ENSMUST00000027534; AK003007; AK005408; BC026953; BC011427; BC027439
17225495	4.05	3.99	0.17	0.11	1.04	0.961058	0.988238	1700020N18Rik	RIKEN cDNA 1700020N18 gene	chr1	91404879 - 91406029	-	NR_026924
17225499	5.46	5.43	0.2	0.21	1.02	0.594518	0.850873	Hes6	hairy and enhancer of split 6	chr1	91411483 - 91414038	-	NM_019479; ENSMUST00000086851; ENSMUST00000126136; ENSMUST00000132188; ENSMUST00000150520; ENSMUST00000155752; AB035178; AF247040; AF260236; AK012582; BC012897
17225506	4.18	4.15	0.12	0.13	1.03	0.908359	0.974086	Per2	period circadian clock 2	chr1	91415982 - 91459330	-	NM_011066; ENSMUST00000069620; AF035830; AF036893; AK044658
17225531	5.59	5.49	0.3	0.11	1.07	0.617567	0.862196	Hdac4	histone deacetylase 4	chr1	91928785 - 91931176	-	XM_006529302; XM_006529311; XM_006529314; ENSMUST00000097644; AK170461
17225535	6.95	7.13	0.11	0.07	-1.13	0.108169	0.442526	Hdac4	histone deacetylase 4	chr1	91932734 - 92148393	-	NM_207225; XM_006529302; XM_006529311; XM_006529314; ENSMUST00000008995; ENSMUST00000097644; AK029933; BC066052
17225564	9.95	9.78	0.07	0.07	1.12	0.028647	0.248599	Ndufa10	NADH dehydrogenase (ubiquinone) 1 alpha subcomplex 10	chr1	92439010 - 92473860	-	NM_024197; ENSMUST00000027478; AK046292; BC003439
17225578	1.87	1.47	0.24	0.27	1.32	0.638738	0.873233	Olfr1416	olfactory receptor 1416	chr1	92479681 - 92480619	-	NM_147038; ENSMUST00000086837; BC104079
17225580	2.53	2.67	0.21	0.39	-1.1	0.782831	0.932532	Olfr1415	olfactory receptor 1415	chr1	92490818 - 92491753	-	NM_001011525; ENSMUST00000071521
17225582	4.32	4.2	0.24	0.1	1.09	0.534794	0.822495	Olfr1414	olfactory receptor 1414	chr1	92511048 - 92518515	-	NM_147039; ENSMUST00000062353
17225586	6.16	6.08	0.03	0.15	1.05	0.366708	0.720417	Myeov2	myeloma overexpressed 2	chr1	92637145 - 92641985	-	ENSMUST00000112999; ENSMUST00000154129; NR_028108; ENSMUST00000148508; NM_001163425; ENSMUST00000097642; ENSMUST00000129730; BC147334; BC147335; BC147659; BC147669
17225595	4.63	4.84	0.19	0.16	-1.16	0.18337	0.551582	Otos	otospiralin	chr1	92644218 - 92648841	-	NM_153114; XM_006529618; XM_006529619; ENSMUST00000053144; ENSMUST00000159803; AY078071; BC100323; BC132494; BC132498
17225603	4.26	4.19	0.23	0.17	1.05	0.896097	0.97101	Ankmy1	ankyrin repeat and MYND domain containing 1	chr1	92870129 - 92902906	-	NM_172850; XM_006529590; ENSMUST00000112998; ENSMUST00000160548; BC120887; BC120888
17225624	3.08	3.31	0.24	0.38	-1.17	0.342119	0.700079	5033417F24Rik; Dusp28	RIKEN cDNA 5033417F24 gene; dual specificity phosphatase 28	chr1	92908380 - 92910764	-	XR_398749; ENSMUST00000181575; AK018199
17225627	3.67	3.84	0.13	0.19	-1.12	0.37339	0.725237	9430060I03Rik	RIKEN cDNA 9430060I03 gene	chr1	92933526 - 92950590	-	BC090260
17225630	3.98	3.96	0.15	0.1	1.01	0.555071	0.831171	Kif1a	kinesin family member 1A	chr1	93015456 - 93101865	-	NM_001110315; NM_001294149; NM_001294150; NM_008440; ENSMUST00000086819; ENSMUST00000112958; ENSMUST00000171556; ENSMUST00000171796; AY426748; BC062891; D29951
17225683	3.71	3.37	0.08	0.15	1.27	0.036916	0.278415	2310007B03Rik	RIKEN cDNA 2310007B03 gene	chr1	93151349 - 93160948	-	NM_001159940; NM_172411; ENSMUST00000043718; ENSMUST00000143419; AK009193; BC089525; XM_006529877
17225693	5.6	5.92	0.17	0.16	-1.25	0.093169	0.414232	Mterfd2	MTERF domain containing 2	chr1	93299211 - 93305915	-	NM_178051; XM_006529861; ENSMUST00000027492; ENSMUST00000112942; BC002280; BC055877; BC064709; ENSMUST00000112944; ENSMUST00000136754
17225705	6.17	6.27	0.05	0.09	-1.07	0.173839	0.539507	Pask	PAS domain containing serine/threonine kinase	chr1	93308778 - 93343482	-	NM_080850; ENSMUST00000027493; ENSMUST00000128655; AK081074; AK141220; BC150821; XR_387173; ENSMUST00000139028; AK172031
17225728	11.03	10.8	0.07	0.08	1.17	0.015791	0.189149	Hdlbp	high density lipoprotein (HDL) binding protein	chr1	93405940 - 93478808	-	NM_133808; ENSMUST00000042498; ENSMUST00000170883; BC021765; BC023806; BC025648; BC027779; BC027788; BC035301; AK048780
17225760	7.09	7.08	0.05	0.15	1	0.88112	0.967264	Stk25	serine/threonine kinase 25 (yeast)	chr1	93620751 - 93635727	-	NM_021537; XM_006529768; XR_387188; ENSMUST00000027498; ENSMUST00000151068; AF004934; BC029875; BC052913; BC071218
17225775	7.01	7.3	0.17	0.02	-1.23	0.060578	0.343136	Thap4	THAP domain containing 4	chr1	93705391 - 93754838	-	NM_025920; XM_006529801; ENSMUST00000112905; AK086483; BC063758; BC066042
17225785	7.86	7.95	0.09	0.1	-1.06	0.073942	0.373572	Dtymk	deoxythymidylate kinase	chr1	93792576 - 93801934	-	NM_001105667; NM_023136; ENSMUST00000027503; ENSMUST00000112890; ENSMUST00000112893; AK011955; BC030178; BC069902
17225799	1.9	2.1	0.15	0.14	-1.14	0.540358	0.824897	Gm22089	predicted gene, 22089	chr1	93808570 - 93808671	-	ENSMUST00000158336
17225801	4.66	4.6	0.24	0.32	1.04	0.664071	0.884436	Pdcd1	programmed cell death 1	chr1	94038305 - 94052553	-	NM_008798; ENSMUST00000027507; BC119179; BC120602; X67914
17225809	4.61	4.97	0.31	0.19	-1.28	0.107473	0.441152	Gm23389	predicted gene, 23389	chr1	94615636 - 94615704	-	ENSMUST00000104225
17225811	3.21	3.57	0.12	0.69	-1.28	0.933038	0.981852	Gm23181	predicted gene, 23181	chr1	95039934 - 95040043	-	ENSMUST00000158685
17225813	1.77	1.63	0.13	0.28	1.1	0.622549	0.865031	Gm22203	predicted gene, 22203	chr1	95565542 - 95565604	-	ENSMUST00000158605
17225815	2.36	2.31	0.26	0.14	1.04	0.780084	0.931283	St8sia4	ST8 alpha-N-acetyl-neuraminide alpha-2,8-sialyltransferase 4	chr1	95587682 - 95667594	-	NM_001159745; NM_009183; ENSMUST00000043336; BC060112; X86000; AK165717
17225824	1.78	1.85	0.04	0.07	-1.04	0.359076	0.714575	4930598F16Rik	RIKEN cDNA 4930598F16 gene	chr1	95701184 - 95716518	-	NR_040479
17225829	4.05	4.11	0.2	0.21	-1.04	0.363791	0.717837	1700063A18Rik	RIKEN cDNA 1700063A18 gene	chr1	95990659 - 96021758	-	NR_040467
17225833	1.82	1.76	0.25	0.07	1.04	0.255665	0.626792	4930533P14Rik	RIKEN cDNA 4930533P14 gene	chr1	96612057 - 96662573	-	NR_040478
17225837	6.21	6.87	0.12	0.48	-1.57	0.117126	0.45751	Slco4c1	solute carrier organic anion transporter family, member 4C1	chr1	96818784 - 96872171	-	NM_172658; XM_006529488; ENSMUST00000071985; AY654588; BC119022
17225853	2.09	2.08	0.06	0.06	1.01	0.988643	0.99636	Slco6b1	solute carrier organic anion transporter family, member 6b1	chr1	96906176 - 96997577	-	NR_120500; ENSMUST00000060976; ENSMUST00000167383; ENSMUST00000178359; AY461596
17225871	2.11	2.03	0.08	0.08	1.05	0.240257	0.612688	Slco6c1	solute carrier organic anion transporter family, member 6c1	chr1	97059038 - 97128303	-	NM_028942; XM_006529913; XM_006529914; ENSMUST00000027569; BC139066; BC139067
17225888	5.36	5.3	0.07	0.09	1.05	0.547536	0.827546	D1Ertd622e	DNA segment, Chr 1, ERATO Doi 622, expressed	chr1	97643902 - 97662074	-	NM_133825; XM_006529748; ENSMUST00000053033; ENSMUST00000142234; ENSMUST00000149927; ENSMUST00000153115; AK137265; BC019375; BC023951
17225893	8.47	8.49	0.1	0.02	-1.01	0.539969	0.824687	Ppip5k2	diphosphoinositol pentakisphosphate kinase 2	chr1	97706046 - 97770411	-	ENSMUST00000171129; BC053396; NM_173760; XM_006529493; ENSMUST00000042509; ENSMUST00000112845
17225929	4.11	3.92	0.1	0.1	1.14	0.385989	0.733386	Pam	peptidylglycine alpha-amidating monooxygenase	chr1	97795114 - 98095646	-	NM_013626; ENSMUST00000058762; ENSMUST00000097625; ENSMUST00000161567; U79523
17225969	2.55	2.25	0.17	0.23	1.23	0.317824	0.681642	B230216N24Rik	RIKEN cDNA B230216N24 gene	chr1	98031123 - 98057680	-	NR_037993; ENSMUST00000159324; ENSMUST00000161661; ENSMUST00000159353; ENSMUST00000160588; BC049988
17225978	2.01	2.6	0.29	0.27	-1.5	0.046667	0.308338	Gm23602	predicted gene, 23602	chr1	100252917 - 100253048	-	ENSMUST00000157258
17225980	1.62	1.69	0.08	0.29	-1.05	0.599583	0.853485	Gm24122	predicted gene, 24122	chr1	102106449 - 102106580	-	ENSMUST00000104107
17225982	1.79	1.76	0.22	0.12	1.02	0.829497	0.950328	Gm23036	predicted gene, 23036	chr1	102413923 - 102414021	-	ENSMUST00000157885
17225984	3.09	2.72	0.31	0.36	1.3	0.528107	0.819478	Gm22034	predicted gene, 22034	chr1	102953415 - 102953548	-	ENSMUST00000157283
17225986	3.59	4.3	0.22	0.21	-1.64	0.014546	0.182738	Gm23965	predicted gene, 23965	chr1	103236626 - 103236767	-	ENSMUST00000157969
17225988	1.79	1.49	0.23	0.11	1.23	0.066209	0.35671	n-R5s216	nuclear encoded rRNA 5S 216	chr1	104880924 - 104881035	-	ENSMUST00000122755
17225990	1.9	1.74	0.02	0.15	1.12	0.380729	0.730335	Gm15699	predicted gene 15699	chr1	104911431 - 104912333	-	ENSMUST00000159213
17225993	3.26	3.34	0.12	0.09	-1.06	0.862907	0.962219	Rnf152	ring finger protein 152	chr1	105276917 - 105356710	-	NM_001160368; NM_178779; XM_006529699; ENSMUST00000058688; ENSMUST00000172299; BC118961
17225999	7.06	6.48	0.1	0.19	1.49	0.013698	0.178125	Pign	phosphatidylinositol glycan anchor biosynthesis, class N	chr1	105518422 - 105663676	-	NM_013784; XM_006529677; XR_387174; ENSMUST00000070699; AB030279; AB030280; AK014165; BC021148; AK165971
17226035	2.6	2.45	0.26	0.22	1.11	0.430495	0.761847	Gm7160	predicted gene 7160	chr1	105979350 - 105990276	-	XM_006543523
17226039	2.95	2.63	0.06	0.11	1.25	0.011304	0.164576	Gm20753	predicted gene, 20753	chr1	106152625 - 106171524	-	BC048586
17226043	3.91	4.04	0.16	0.15	-1.09	0.695422	0.899029	Bcl2	B cell leukemia/lymphoma 2	chr1	106538178 - 106714290	-	NM_009741; NM_177410; ENSMUST00000112751; BC095964; AK077913
17226049	8.16	7.99	0.01	0.17	1.12	0.101276	0.429897	Kdsr	3-ketodihydrosphingosine reductase	chr1	106720410 - 106759742	-	NM_027534; XM_006529865; ENSMUST00000010049; AY634684; BC023820
17226062	7.9	8.06	0.04	0.23	-1.12	0.723197	0.909491	Vps4b	vacuolar protein sorting 4b (yeast)	chr1	106764071 - 106796728	-	ENSMUST00000094646; AK165594; BC003799; U10119; NM_009190; ENSMUST00000112736
17226080	1.3	1.3	0.11	0.12	-1	0.488507	0.798398	Serpinb3a	serine (or cysteine) peptidase inhibitor, clade B (ovalbumin), member 3A	chr1	107045587 - 107052337	-	NM_009126; ENSMUST00000027567; ENSMUST00000112717; AY144683; AY144684; BC063756
17226089	1.87	1.89	0.32	0.05	-1.02	0.372347	0.724206	Serpinb3d	serine (or cysteine) peptidase inhibitor, clade B (ovalbumin), member 3D	chr1	107078167 - 107083506	-	NM_201376; ENSMUST00000023861; AY367776; BC138290; BC138291
17226098	1.4	1.39	0.12	0.12	1.01	0.432244	0.762672	Serpinb3b	serine (or cysteine) peptidase inhibitor, clade B (ovalbumin), member 3B	chr1	107153940 - 107161114	-	NM_198680; ENSMUST00000086694; ENSMUST00000166100; AY144685; AY144686; AY367774; BC099584
17226109	1.8	1.2	0.15	0.2	1.51	0.015604	0.188721	Serpinb3c	serine (or cysteine) peptidase inhibitor, clade B, member 3C	chr1	107271201 - 107278371	-	NM_201363; ENSMUST00000027565; AY367775; BC132091
17226120	2.54	2.6	0.04	0.04	-1.04	0.053418	0.327599	Gm15391	predicted gene 15391	chr1	107385200 - 107387412	-	ENSMUST00000147509
17226123	1.7	1.34	0.22	0.12	1.28	0.087941	0.40395	Gm24553	predicted gene, 24553	chr1	107440047 - 107440177	-	ENSMUST00000158653
17226125	4.16	4.23	0.1	0.06	-1.04	0.262248	0.634223	Gm22159	predicted gene, 22159	chr1	109623008 - 109623137	-	ENSMUST00000158412
17226127	2.04	2.06	0.15	0.37	-1.02	0.962636	0.988626	Cdh19	cadherin 19, type 2	chr1	110889195 - 110977372	-	NM_001081386; XM_006529519; ENSMUST00000094626; BC157927
17226142	4.34	4.19	0.08	0.19	1.1	0.53292	0.821887	Dsel	dermatan sulfate epimerase-like	chr1	111858702 - 111864918	-	NM_001081316; ENSMUST00000035462; BC120567; BC137796
17226147	2.87	2.75	0.2	0.22	1.09	0.683113	0.894114	Gm24937	predicted gene, 24937	chr1	113717914 - 113718047	-	ENSMUST00000122597
17226149	1.6	1.64	0.3	0.35	-1.02	0.427731	0.759769	9330185C12Rik	RIKEN cDNA 9330185C12 gene	chr1	113891385 - 113964134	-	ENSMUST00000180837; AK020392
17226153	1.6	1.63	0.31	0.23	-1.02	0.713423	0.905497	Gm23393	predicted gene, 23393	chr1	116394342 - 116394413	-	ENSMUST00000175207
17226155	8.68	8.41	0.08	0.1	1.21	0.024426	0.231836	Tsn	translin	chr1	118298517 - 118311132	-	NM_011650; ENSMUST00000027623; AF234179; BC004615; X81464; AK182060; AK033003
17226164	4.64	4.33	0.1	0.13	1.24	0.02263	0.224656	Gm26080	predicted gene, 26080	chr1	118453355 - 118453485	-	ENSMUST00000104069
17226166	7.76	6.69	0.06	0.22	2.11	0.002112	0.08281	2900060B14Rik	RIKEN cDNA 2900060B14 gene	chr1	118458669 - 118459265	-	NR_027901
17226168	1.48	1.52	0.05	0.28	-1.03	0.706633	0.90289	Gm22094	predicted gene, 22094	chr1	118638288 - 118638404	-	ENSMUST00000158976
17226170	3.94	4.05	0.14	0.18	-1.08	0.744488	0.917245	Gli2	GLI-Kruppel family member GLI2	chr1	118834061 - 119053619	-	NM_001081125; XM_006529141; ENSMUST00000062483; ENSMUST00000161056; ENSMUST00000161301; ENSMUST00000162552; AM262744; BC082604; BC085190; X99104; ENSMUST00000159839; ENSMUST00000160991; ENSMUST00000161451; ENSMUST00000162607; AM261669
17226189	4.91	5.34	0.17	0.16	-1.35	0.06687	0.357605	Inhbb	inhibin beta-B	chr1	119415465 - 119422248	-	NM_008381; ENSMUST00000038765; BC048845
17226194	7.64	7.44	0.04	0.15	1.15	0.105578	0.437837	Ralb	v-ral simian leukemia viral oncogene homolog B (ras related)	chr1	119470305 - 119504794	-	NM_022327; ENSMUST00000004565; AF174296; BC006907; ENSMUST00000156213; AK172364
17226203	8.65	8.45	0.15	0.05	1.15	0.04651	0.308338	Epb4.1l5	erythrocyte protein band 4.1-like 5	chr1	119545033 - 119649000	-	NM_001113416; NM_145506; XM_006529398; ENSMUST00000027632; ENSMUST00000052404; ENSMUST00000163147; BC003937; BC011476
17226232	6.73	6.56	0.11	0.12	1.12	0.246789	0.618994	Ptpn4	protein tyrosine phosphatase, non-receptor type 4	chr1	119658092 - 119837613	-	NM_019933; ENSMUST00000064091; ENSMUST00000163435; AF106702; AK046683
17226263	4.98	5.13	0.11	0.14	-1.11	0.218066	0.590369	Tmem177	transmembrane protein 177	chr1	119907890 - 119913208	-	NM_175106; ENSMUST00000037906; BC094344
17226269	3.93	3.73	0.11	0.08	1.15	0.015943	0.189908	Gm101	predicted gene 101	chr1	119923341 - 119997234	-	NM_001115074; XM_006529404; ENSMUST00000037840; ENSMUST00000174370; EF632061
17226297	4.81	5.05	0.18	0.24	-1.18	0.450376	0.774185	Tmem37	transmembrane protein 37	chr1	120067377 - 120074074	-	NM_019432; ENSMUST00000056089; BC024613
17226302	5.2	5.39	0.28	0.32	-1.14	0.964826	0.989154	Dbi	diazepam binding inhibitor	chr1	120113280 - 120121096	-	NM_001037999; NM_007830; ENSMUST00000027634; ENSMUST00000112648; ENSMUST00000128408; ENSMUST00000151708; ENSMUST00000135937
17226313	7.05	7.19	0.12	0.18	-1.1	0.61076	0.858832	Steap3	STEAP family member 3	chr1	120190757 - 120272705	-	NM_001085409; NM_133186; XM_006529846; ENSMUST00000112639; ENSMUST00000112640; ENSMUST00000112641; ENSMUST00000112643; ENSMUST00000140490; AK003108; AK078769; AY214462
17226327	4.45	4.46	0.15	0.02	-1	0.772772	0.927831	Marco	macrophage receptor with collagenous structure	chr1	120474538 - 120505084	-	NM_010766; ENSMUST00000027639; BC132338; BC137939; U18424
17226346	5.61	5.79	0.2	0.1	-1.13	0.320421	0.683851	Insig2	insulin induced gene 2	chr1	121304353 - 121332589	-	NM_001271531; NM_133748; ENSMUST00000003818; ENSMUST00000159085; ENSMUST00000162790; AF527631; AK050394; BC015288; BC023067; BC023874; BC024411; NM_178082; NM_001271532; XM_006529891; ENSMUST00000071064; ENSMUST00000160968
17226361	4.08	4.23	0.07	0.13	-1.11	0.247024	0.619159	Gm15392	predicted gene 15392	chr1	121489296 - 121493203	-	ENSMUST00000152863
17226364	4.9	4.83	0.18	0.47	1.05	0.934464	0.982309	Htr5b	5-hydroxytryptamine (serotonin) receptor 5B	chr1	121509758 - 121528465	-	NM_010483; ENSMUST00000055884; X69867
17226369	9.23	8.9	0.08	0.05	1.26	0.004739	0.113062	Ddx18	DEAD (Asp-Glu-Ala-Asp) box polypeptide 18	chr1	121553835 - 121567989	-	NM_025860; XM_006529794; ENSMUST00000001724; BC028246; BC103776; BC141230; BC141231
17226387	2.71	2.65	0	0.05	1.04	0.404488	0.745363	Dpp10	dipeptidylpeptidase 10	chr1	123332138 - 124045559	-	NM_199021; ENSMUST00000112603; ENSMUST00000112606; BC063074; BC067026
17226418	1.16	1.18	0.23	0.21	-1.01	0.993608	0.997581	Gm24791	predicted gene, 24791	chr1	123389801 - 123389931	-	ENSMUST00000104284
17226420	11.02	11.21	0.04	0.04	-1.14	0.005983	0.125603	Actr3; Gm8822	ARP3 actin-related protein 3; predicted gene 8822	chr1	125392905 - 125435727	-	NM_001205385; NM_001205386; NM_023735; ENSMUST00000027579; ENSMUST00000178474; BC005557; BC080806; BC108386; ENSMUST00000118948
17226435	4.65	4.81	0.27	0.16	-1.12	0.694995	0.898941	Lypd1	Ly6/Plaur domain containing 1	chr1	125867622 - 125913101	-	XM_006529884; ENSMUST00000159417; ENSMUST00000159529; AK012406; NM_145100; BC058599; XM_006529885; XM_006529887; ENSMUST00000027582; ENSMUST00000162899; AK082941
17226447	3.64	3.55	0.1	0.09	1.06	0.304954	0.671717	Nckap5	NCK-associated protein 5	chr1	125913620 - 126830799	-	NM_001081756; NM_172484; ENSMUST00000057846; ENSMUST00000112583; ENSMUST00000161954; AY957601; AY957602; BC066095; BC079551; NM_176957; ENSMUST00000094609; ENSMUST00000162877
17226473	4.93	4.99	0.19	0.1	-1.04	0.688287	0.895919	Tmem163	transmembrane protein 163	chr1	127490342 - 127678096	-	NM_028135; ENSMUST00000027585; ENSMUST00000160111; ENSMUST00000160616; ENSMUST00000162406; BC046234; BC059048
17226486	5.22	4.86	0.18	0.23	1.28	0.087532	0.403011	2900009J06Rik	RIKEN cDNA 2900009J06 gene	chr1	127753617 - 127774054	-	NR_045298
17226489	3.2	3.51	0.44	0.11	-1.25	0.280416	0.65111	Map3k19	mitogen-activated protein kinase kinase kinase 19	chr1	127815271 - 127840290	-	NM_011737; ENSMUST00000061512
17226499	6.63	6.35	0.19	0.12	1.21	0.116697	0.45718	Zranb3	zinc finger, RAN-binding domain containing 3	chr1	127954184 - 128103047	-	NM_001285945; NM_027678; XM_006529414; XM_006529416; ENSMUST00000086614; ENSMUST00000097597; ENSMUST00000112538; AK016921; BC066035; BC117921; BC117922
17226531	4.52	5.08	0.26	0.25	-1.47	0.281533	0.652613	Lct	lactase	chr1	128284756 - 128328318	-	NM_001081078; ENSMUST00000073490
17226550	9.45	9.48	0.08	0.04	-1.02	0.518962	0.815809	Mcm6	minichromosome maintenance deficient 6 (MIS5 homolog, S. pombe) (S. cerevisiae)	chr1	128331591 - 128359656	-	NM_008567; ENSMUST00000027601; BC050886; BC057584; D86726
17226572	9.44	9.2	0.13	0.06	1.18	0.125234	0.471603	Dars	aspartyl-tRNA synthetase	chr1	128363707 - 128417416	-	NM_145507; ENSMUST00000064309; BC008638; NM_177445; ENSMUST00000027602
17226591	2.4	2.72	0.57	0.2	-1.25	0.991046	0.996711	Gm25384	predicted gene, 25384	chr1	128515115 - 128515219	-	ENSMUST00000157807
17226593	5.25	5.26	0.03	0.12	-1.01	0.560117	0.833874	Cxcr4	chemokine (C-X-C motif) receptor 4	chr1	128588199 - 128592299	-	NM_009911; ENSMUST00000052172; ENSMUST00000142893; AB000803; BC031665; BC098322; U59760; X99582
17226597	3.27	3.36	0.18	0.47	-1.06	0.895567	0.97101	Gm26686	predicted gene, 26686	chr1	128770599 - 128774421	-	ENSMUST00000181951
17226600	2.05	1.66	0.51	0.17	1.31	0.747729	0.918656	Gm23056	predicted gene, 23056	chr1	128885909 - 128886019	-	ENSMUST00000082803
17226602	2.19	1.9	0.34	0.07	1.22	0.200842	0.572607	Gm16081	predicted gene 16081	chr1	130269950 - 130281258	-	ENSMUST00000155992
17226605	2.36	2.33	0.07	0.17	1.02	0.654952	0.880163	Daf2	decay accelerating factor 2	chr1	130388526 - 130423009	-	ENSMUST00000119432; BC127150; L41365; NM_007827; ENSMUST00000112488
17226618	3.89	4.87	0.14	0.24	-1.97	0.005381	0.120689	LOC102641333; Gm15675	uncharacterized LOC102641333; predicted gene 15675	chr1	130429781 - 130437214	-	XR_398829; ENSMUST00000130486
17226622	5.17	5.85	0.2	0.2	-1.6	0.031979	0.26123	Cd55	CD55 antigen	chr1	130439027 - 130462744	-	NM_010016; XM_006529117; ENSMUST00000027650; XM_006529115
17226637	3.6	3.04	0.31	0.23	1.48	0.314701	0.67896	Zp3r	zona pellucida 3 receptor	chr1	130576706 - 130629621	-	NM_009581; ENSMUST00000039862; ENSMUST00000128128; ENSMUST00000142416; BC119121; BC119123; U17108
17226653	1.27	1.14	0.2	0.04	1.09	0.328904	0.690115	Gm23623	predicted gene, 23623	chr1	130595570 - 130595676	-	ENSMUST00000082461
17226655	3.91	3.79	0.5	0.13	1.09	0.790301	0.935144	C4bp	complement component 4 binding protein	chr1	130634773 - 130661632	-	NM_007576; ENSMUST00000027657; ENSMUST00000137276; AB094485; AB094486; BC012257; M17122
17226669	2.36	2.57	0.28	0.26	-1.15	0.699782	0.900432	C4bp-ps1	complement component 4 binding protein, pseudogene 1	chr1	130670202 - 130681571	-	NR_028304
17226676	6.53	6.31	0.13	0.26	1.17	0.238214	0.610762	Pfkfb2	6-phosphofructo-2-kinase/fructose-2,6-biphosphatase 2	chr1	130689043 - 130729253	-	NM_001162416; NM_008825; ENSMUST00000050406; ENSMUST00000169659; BC018418; EU616666; EU616667; EU616668; EU616669; EU616670; NR_027859; NM_001162415; ENSMUST00000066863; ENSMUST00000171479; BC051014
17226701	3.65	3.45	0.17	0.15	1.15	0.316256	0.680067	LOC102640771; Gm15848	uncharacterized LOC102640771; predicted gene 15848	chr1	130809973 - 130824084	-	XR_387366; XR_387370; XR_398837; XR_398839; ENSMUST00000125056; ENSMUST00000136015; ENSMUST00000122968
17226708	3.61	3.71	0.26	0.18	-1.08	0.318402	0.682161	Il24	interleukin 24	chr1	130882074 - 130887454	-	NM_053095; ENSMUST00000121040; AF235006; AF333251; DQ401033
17226720	3.28	3.33	0.16	0.17	-1.03	0.746828	0.918251	Il20	interleukin 20	chr1	130907192 - 130911296	-	NM_021380; ENSMUST00000027673; AF224267; AY876923; BC111821
17226728	3.7	3.32	0.17	0.09	1.3	0.024244	0.23143	Il19	interleukin 19	chr1	130932656 - 130940073	-	NM_001009940; ENSMUST00000016668; ENSMUST00000112465; BC115793
17226736	7.67	7.39	0.06	0.05	1.22	0.006332	0.129453	Mapkapk2	MAP kinase-activated protein kinase 2	chr1	131053704 - 131097567	-	NM_008551; ENSMUST00000016672; BC063064; X76850
17226748	2.28	2	0.33	0.26	1.21	0.251399	0.622439	Gm25549	predicted gene, 25549	chr1	131073658 - 131073751	-	ENSMUST00000158080
17226750	2.6	2.71	0.23	0.22	-1.07	0.731767	0.912039	Gm25717	predicted gene, 25717	chr1	131102393 - 131102745	-	ENSMUST00000158631
17226752	7.31	7.49	0.09	0.2	-1.14	0.603598	0.854927	Dyrk3	dual-specificity tyrosine-(Y)-phosphorylation regulated kinase 3	chr1	131128441 - 131138234	-	NM_145508; ENSMUST00000016670; AK035114; AK161495; BC006704; AK172535
17226757	4.88	4.73	0.16	0.33	1.1	0.97077	0.991243	Rassf5	Ras association (RalGDS/AF-6) domain family member 5	chr1	131176410 - 131245258	-	ENSMUST00000068564; ENSMUST00000112442; AF053959; AK131147; AY261333; ENSMUST00000027688; NM_018750; BC089605
17226771	4.98	5	0.03	0.17	-1.01	0.982445	0.994349	Ikbke	inhibitor of kappaB kinase epsilon	chr1	131254597 - 131279606	-	NM_019777; XM_006529762; XM_006529763; XM_006529764; XR_387186; ENSMUST00000062108; ENSMUST00000161764; AB016589; BC037446; CT010206; CT010313
17226798	7.52	7.46	0.04	0.1	1.04	0.688656	0.896069	Srgap2	SLIT-ROBO Rho GTPase activating protein 2	chr1	131285251 - 131527361	-	NM_001081011; XM_006529134; XM_006529136; XM_006529138; XM_006529139; ENSMUST00000097588; AK161932; BC030457; BC151081; BC151082; BC158055; BC172152
17226827	1.5	1.66	0.08	0.06	-1.12	0.049819	0.317692	Gm24273	predicted gene, 24273	chr1	131498639 - 131498802	-	ENSMUST00000102332
17226829	4.73	4.74	0.04	0.23	-1.01	0.795165	0.937077	Mfsd4	major facilitator superfamily domain containing 4	chr1	132022806 - 132068062	-	NM_001114662; XM_006529344; ENSMUST00000046658; ENSMUST00000112365; ENSMUST00000144548; ENSMUST00000146267; ENSMUST00000159038; ENSMUST00000160656; ENSMUST00000161864; NM_172510; ENSMUST00000112370; ENSMUST00000126927; BC058790
17226847	7.61	8.16	0.19	0.22	-1.46	0.130699	0.479865	Cdk18	cyclin-dependent kinase 18	chr1	132113547 - 132139685	-	NM_008795; XR_387152; ENSMUST00000027697; ENSMUST00000112362; BC119617
17226867	4.33	4.22	0.13	0.12	1.08	0.459089	0.780163	1700037F24Rik	RIKEN cDNA 1700037F24 gene	chr1	132201069 - 132203803	-	ENSMUST00000181254; AK006621
17226870	4.71	4.97	0.03	0.07	-1.2	0.002551	0.088229	Gm10188	predicted gene 10188	chr1	132229048 - 132229767	-	ENSMUST00000086544; AK015739
17226874	4.45	4.57	0.2	0.24	-1.08	0.512026	0.812043	Tmcc2	transmembrane and coiled-coil domains 2	chr1	132356315 - 132391281	-	NM_178874; XM_006529852; XM_006529854; ENSMUST00000045473; ENSMUST00000142609; BC052035; XM_006529853; ENSMUST00000132435; ENSMUST00000138717; AK157378; AK172720
17226888	2.94	3.38	0.15	0.17	-1.35	0.069304	0.362036	LOC102633047; 6030442K20Rik	uncharacterized LOC102633047; RIKEN cDNA 6030442K20 gene	chr1	132466433 - 132477045	-	XR_398868; ENSMUST00000180835; AK050872; AK020063; AK037610
17226891	4.78	4.69	0.08	0.2	1.06	0.822912	0.947602	Cntn2	contactin 2	chr1	132509425 - 132542940	-	NM_177129; XM_006529363; ENSMUST00000086521; BC066106
17226916	4.57	4.69	0.11	0.28	-1.09	0.525766	0.81858	Nfasc	neurofascin	chr1	132564690 - 132741797	-	NM_001160316; NM_001160317; NM_001160318; NM_182716; XM_006529629; XM_006529647; XM_006529656; XM_006529657; XM_006529659; ENSMUST00000043189; ENSMUST00000094569; ENSMUST00000163770; AK052440; AK129207
17226951	2.04	1.62	0.48	0.15	1.34	0.128474	0.476694	Gm22609	predicted gene, 22609	chr1	132814228 - 132814348	-	ENSMUST00000158286
17226953	6.47	7.51	0.15	0.08	-2.06	0.000477	0.053177	Mdm4	transformed mouse 3T3 cell double minute 4	chr1	132989845 - 133025366	-	NM_008575; XR_387151; ENSMUST00000067398; ENSMUST00000067429; AF007110; AK139529; BC003750; EU568360; AK161882
17226969	4.6	4.59	0.09	0.05	1	0.413063	0.750376	Gm19461	predicted gene, 19461	chr1	133249852 - 133269808	-	NR_037984; XR_387135; AK035267
17226974	7.36	7.2	0.18	0.03	1.12	0.199699	0.571286	Sox13	SRY (sex determining region Y)-box 13	chr1	133382300 - 133424377	-	NM_011439; XM_006497269; XM_006497274; ENSMUST00000094551; ENSMUST00000144386; ENSMUST00000153799; AB006329; BC007130
17226991	6.91	6.69	0.01	0.2	1.17	0.069914	0.363339	Snrpe	small nuclear ribonucleoprotein E	chr1	133603871 - 133610291	-	ENSMUST00000164574; ENSMUST00000172079; NM_009227; ENSMUST00000166915; BC055765; ENSMUST00000166291; BC008262; BC051207
17227003	8.41	8.51	0.06	0.06	-1.08	0.175452	0.541086	Zc3h11a; Zbed6	zinc finger CCCH type containing 11A; zinc finger, BED domain containing 6	chr1	133619871 - 133661380	-	NM_001276767; NM_144530; ENSMUST00000027736; ENSMUST00000179598; BC005786; BC066163; BC066848; FR682664; AK122341
17227023	5.73	7.18	0.06	0.16	-2.73	0.000191	0.037973	Zbed6; Zc3h11a	zinc finger, BED domain containing 6; zinc finger CCCH type containing 11A	chr1	133655879 - 133660885	-	NM_001166552; ENSMUST00000179598; FR682664; AK122341
17227025	3.37	3.29	0.16	0.2	1.06	0.748455	0.919015	Lax1	lymphocyte transmembrane adaptor 1	chr1	133679029 - 133690108	-	NM_001159649; NM_172842; ENSMUST00000169295; AY090785; BC042765
17227037	5.95	6.14	0.16	0.24	-1.14	0.344827	0.702908	Atp2b4	ATPase, Ca++ transporting, plasma membrane 4	chr1	133702674 - 133801041	-	NM_001167949; NM_213616; ENSMUST00000048953; ENSMUST00000112264; ENSMUST00000125659; ENSMUST00000143567; ENSMUST00000165602; AY560895; BC109172; BC109173; EU493094; EU493095; JF683384
17227063	4.21	4.2	0.15	0.37	1.01	0.379755	0.730153	Optc	opticin	chr1	133897193 - 133907999	-	NM_001160420; NM_001160421; NM_001160422; NM_054076; XM_006529661; XM_006529662; XM_006529664; ENSMUST00000124051; ENSMUST00000126123; ENSMUST00000149380; ENSMUST00000153617; AF333980; AY077682; BC099435; BC115928
17227077	4.96	4.93	0.25	0.21	1.02	0.490452	0.799603	Prelp	proline arginine-rich end leucine-rich repeat	chr1	133910304 - 133921414	-	NM_054077; XM_006529083; ENSMUST00000048432; BC019775
17227083	4.3	4.19	0.17	0.4	1.08	0.489544	0.799046			chr1	134037316 - 134040824	-
17227086	4.06	4.01	0.13	0.09	1.03	0.914298	0.976323			chr1	134060038 - 134060908	-
17227089	6.4	5.91	0.04	0.34	1.41	0.065052	0.354263	Btg2	B cell translocation gene 2, anti-proliferative	chr1	134074865 - 134079155	-	NM_007570; ENSMUST00000020692; BC132259; BC138639
17227094	5.23	5.76	0.42	0.22	-1.44	0.26213	0.63407	Adora1	adenosine A1 receptor	chr1	134199222 - 134235431	-	NM_001008533; NM_001039510; NM_001282945; NM_001291928; NM_001291930; ENSMUST00000038191; ENSMUST00000086465; ENSMUST00000169927; BC079624
17227103	2.32	1.94	0.37	0.49	1.3	0.773678	0.928267	Gm24517	predicted gene, 24517	chr1	134280885 - 134280991	-	ENSMUST00000122560
17227105	4.46	4.62	0.18	0.06	-1.11	0.07412	0.373572	Ppfia4	protein tyrosine phosphatase, receptor type, f polypeptide (PTPRF), interacting protein (liprin), alpha 4	chr1	134296783 - 134332928	-	NM_001144855; XM_006529850; ENSMUST00000168515; AK170782; EU568872; AK003571; AK078263
17227138	9.28	9.07	0.05	0.03	1.16	0.002654	0.088894	Tmem183a	transmembrane protein 183A	chr1	134346097 - 134361999	-	NM_001042485; NM_020588; XR_387187; ENSMUST00000049470; AK006183; BC003210; AK005019
17227149	3.25	3.18	0.04	0.08	1.05	0.200057	0.571717	4931440L10Rik	RIKEN cDNA 4931440L10 gene	chr1	134540941 - 134549682	-	NM_001145300; NM_001291015; ENSMUST00000052911; ENSMUST00000172898; BC145149; BC145786
17227157	4.34	4.31	0.42	0.05	1.02	0.384081	0.732021	Gm26783	predicted gene, 26783	chr1	134642254 - 134646520	-	ENSMUST00000181197
17227160	4.46	4.77	0.13	0.02	-1.24	0.016613	0.193889	Ppp1r12b	protein phosphatase 1, regulatory (inhibitor) subunit 12B	chr1	134754658 - 134955942	-	NM_001081307; NR_015606; XM_006529711; XM_006529713; ENSMUST00000045665; ENSMUST00000086444; ENSMUST00000132025; ENSMUST00000141419; ENSMUST00000156348; ENSMUST00000168381; AK141375; BC145746
17227198	4.61	4.44	0.17	0.19	1.12	0.347454	0.705777	Lgr6	leucine-rich repeat-containing G protein-coupled receptor 6	chr1	134986348 - 135105276	-	NM_001033409; ENSMUST00000044828; ENSMUST00000137968; BC141210
17227221	3.62	3.64	0.22	0.11	-1.02	0.841376	0.955019	Ptprv	protein tyrosine phosphatase, receptor type, V	chr1	135108498 - 135132575	-	NM_007955; ENSMUST00000183317; AF300701; U36488
17227259	3.13	3.66	0.34	0.1	-1.44	0.077861	0.382339	Gm26280	predicted gene, 26280	chr1	135150666 - 135150766	-	ENSMUST00000157096
17227261	4.57	4.64	0.13	0.12	-1.05	0.49907	0.804122	Gpr37l1	G protein-coupled receptor 37-like 1	chr1	135160234 - 135167681	-	NM_134438; ENSMUST00000027682; AB016602; BC098482; BC127619; BC127620
17227266	11.32	10.69	0.05	0.11	1.56	0.000637	0.05879	Elf3	E74-like factor 3	chr1	135253574 - 135258472	-	NM_001163131; NM_007921; ENSMUST00000003135; AF016294; BC138692; BC145380
17227278	8.9	8.94	0.03	0.18	-1.03	0.584756	0.84567	Rnpep	arginyl aminopeptidase (aminopeptidase B)	chr1	135262699 - 135284084	-	NM_001159624; NM_145417; XR_387158; ENSMUST00000074357; ENSMUST00000077340; BC019200
17227297	9.24	9.26	0.09	0.01	-1.01	0.768146	0.92611	Timm17a	translocase of inner mitochondrial membrane 17a	chr1	135301532 - 135313778	-	NM_011590; ENSMUST00000125454; ENSMUST00000134088; ENSMUST00000152706; AF106620; BC010830; BC098216; ENSMUST00000081104
17227309	1.89	1.7	0.07	0.5	1.14	0.731517	0.912039	Gm22796	predicted gene, 22796	chr1	135353717 - 135353822	-	ENSMUST00000157234
17227311	4.09	4.07	0.23	0.15	1.01	0.907575	0.973759	Shisa4	shisa homolog 4 (Xenopus laevis)	chr1	135371057 - 135375237	-	NM_175259; XM_006529951; ENSMUST00000041240; ENSMUST00000159918; AK134719; BC044813; ENSMUST00000159181; AK020369
17227320	8.37	8.19	0.03	0.04	1.13	0.002462	0.087049	Ipo9	importin 9	chr1	135382312 - 135430499	-	NM_153774; ENSMUST00000041023; ENSMUST00000161032; ENSMUST00000161189; AF273672; AF273673; BC079546; BC098508; AK173127
17227348	6.62	7.26	0.12	0.02	-1.55	0.00099	0.065002	Nav1	neuron navigator 1	chr1	135434580 - 135585355	-	NM_173437; XM_006529380; ENSMUST00000040599; ENSMUST00000067414; AF307453; AK053255; BC059840; AK082667
17227379	5.54	5.23	0.2	0.08	1.24	0.124494	0.470421	Nav1	neuron navigator 1	chr1	135606447 - 135688105	-	ENSMUST00000112103; AK158038
17227384	4.06	4.05	0.07	0.21	1.01	0.488901	0.798663	Pkp1	plakophilin 1	chr1	135871395 - 135919207	-	NM_019645; ENSMUST00000027667; ENSMUST00000163260; BC139041; BC139042; Y07941
17227401	3.7	3.56	0.18	0.14	1.1	0.914798	0.976545	Igfn1	immunoglobulin-like and fibronectin type III domain containing 1	chr1	135953578 - 136006342	-	NM_177642; XM_006529441; ENSMUST00000166193; EU429481; EU429482; GU290042; ENSMUST00000124134
17227430	3.48	3.07	0.22	0.4	1.33	0.739072	0.914949	Gm15850	predicted gene 15850	chr1	136126178 - 136131183	-	NR_046167; NR_046168; NR_046169; NR_046170; ENSMUST00000134998; ENSMUST00000146091; ENSMUST00000165464; ENSMUST00000166747
17227436	4.24	4.35	0.24	0.06	-1.08	0.983487	0.994741	Mroh3	maestro heat-like repeat family member 3	chr1	136181474 - 136211376	-	XR_387432; XR_398898; XR_398899; ENSMUST00000168561; XR_398901
17227464	5.72	6.92	0.12	0.14	-2.3	0.000355	0.048834	5730559C18Rik	RIKEN cDNA 5730559C18 gene	chr1	136213522 - 136234280	-	NM_028872; XM_006529803; XM_006529804; XM_006529805; XM_006529806; ENSMUST00000120339; ENSMUST00000144464; ENSMUST00000150163; BC052416; BC053100
17227480	4.54	4.56	0.22	0.25	-1.01	0.838987	0.954318	Gpr25	G protein-coupled receptor 25	chr1	136258914 - 136260873	-	NM_001101516; ENSMUST00000086395
17227483	8.29	8.6	0.06	0.08	-1.24	0.005215	0.118984	Camsap2	calmodulin regulated spectrin-associated protein family, member 2	chr1	136268123 - 136346104	-	NM_001081360; ENSMUST00000048309; BC138367; BC145258
17227505	3.16	3.36	0.23	0.14	-1.15	0.978237	0.992987	9230116N13Rik	RIKEN cDNA 9230116N13 gene	chr1	136411916 - 136415519	-	NR_024328; ENSMUST00000181746; AK076438
17227509	3.16	2.97	0.15	0.08	1.14	0.575572	0.841493	4933409D19Rik	RIKEN cDNA 4933409D19 gene	chr1	136603033 - 136605757	-	AK016750
17227512	2.16	2.09	0.3	0.24	1.05	0.917627	0.977638	Gm26598	predicted gene, 26598	chr1	136622098 - 136624650	-	ENSMUST00000180797
17227515	8.23	9.73	0.06	0.03	-2.82	3e-06	0.006667	Nr5a2	nuclear receptor subfamily 5, group A, member 2	chr1	136843584 - 136960448	-	NM_001159769; NM_030676; XM_006529620; XM_006529622; ENSMUST00000027649; ENSMUST00000168126; BC137845; DQ133942; M81385
17227528	1.75	2.07	0.08	0.57	-1.25	0.503142	0.806773	Gm23763	predicted gene, 23763	chr1	136990211 - 136990270	-	ENSMUST00000158345
17227530	1.45	1.33	0.26	0.28	1.08	0.734142	0.913195	Gm25609	predicted gene, 25609	chr1	137215544 - 137215647	-	ENSMUST00000104019
17227532	4.04	3.88	0.64	0.24	1.11	0.856916	0.960274	Gm23534	predicted gene, 23534	chr1	137367151 - 137367247	-	ENSMUST00000157539
17227534	3.08	3.45	0.33	0.07	-1.29	0.192637	0.562047	Gm23782	predicted gene, 23782	chr1	137987657 - 137987776	-	ENSMUST00000157939
17227536	2.67	2.86	0.12	0.21	-1.14	0.66261	0.883816	Ptprc	protein tyrosine phosphatase, receptor type, C	chr1	138062861 - 138175305	-	NM_001111316; NM_001268286; NM_011210; XM_006529258; ENSMUST00000112036; ENSMUST00000182283; ENSMUST00000182755; ENSMUST00000183301; M14342; M14343; M92933
17227570	6.73	6.45	0.08	0.07	1.21	0.005748	0.123606	Nek7	NIMA (never in mitosis gene a)-related expressed kinase 7	chr1	138484714 - 138619696	-	NM_021605; XM_006529770; ENSMUST00000027642; AF217650; AK165583; BC037697; AK078639
17227583	2.13	2.19	0.3	0.08	-1.04	0.829608	0.950424	Gm5833	predicted gene 5833	chr1	138640095 - 138682075	-	NR_040304; AK171408
17227589	4.05	3.94	0.1	0.22	1.08	0.783001	0.932546	Lhx9	LIM homeobox protein 9	chr1	138825186 - 138848576	-	NM_001025565; NM_001042577; NM_010714; ENSMUST00000019374; ENSMUST00000093486; ENSMUST00000112026; ENSMUST00000112030; AJ243851; BC072623; XM_006529172; ENSMUST00000046870
17227606	5.39	5.24	0.32	0.29	1.12	0.60412	0.855333	2310009B15Rik	RIKEN cDNA 2310009B15 gene	chr1	138851979 - 138856854	-	NM_001081226; ENSMUST00000112025; AK009246
17227611	3.45	3.48	0.25	0.1	-1.02	0.640576	0.873875	1700019P21Rik	RIKEN cDNA 1700019P21 gene	chr1	138876272 - 138876950	-	XR_106101; AK006139
17227614	2.28	2.27	0.09	0.13	1	0.565794	0.836689	n-R5s217	nuclear encoded rRNA 5S 217	chr1	138878262 - 138878377	-	ENSMUST00000083341
17227616	3.31	3.53	0.33	0.08	-1.16	0.360684	0.715596	Crb1	crumbs homolog 1 (Drosophila)	chr1	139197056 - 139377100	-	NM_133239; XM_006529217; XM_006529218; XM_006529219; XM_006529220; XM_006529224; ENSMUST00000059825; ENSMUST00000131586; ENSMUST00000136062; ENSMUST00000145244; AF406641; AF492496; AK033059; AY450552
17227636	2	1.89	0.14	0.06	1.08	0.296216	0.665049	Cfhr1	complement factor H-related 1	chr1	139547062 - 139560258	-	NM_015780; ENSMUST00000023965; BC111870; M29008
17227646	2.01	1.81	0.17	0.17	1.15	0.484604	0.79501	Cfhr3	complement factor H-related 3	chr1	139575185 - 139781239	-	XM_006530025
17227675	1.46	1.69	0.14	0.25	-1.17	0.229965	0.602842	Cfhr2	complement factor H-related 2	chr1	139805368 - 140018904	-	BC026782
17227696	2.92	3.15	0.26	0.53	-1.17	0.794778	0.937022	Cfh	complement component factor h	chr1	140085855 - 140183411	-	NM_009888; ENSMUST00000066859; ENSMUST00000111976; ENSMUST00000111977; ENSMUST00000123238; BC066092; M12660
17227722	1.63	1.79	0.09	0.14	-1.12	0.323327	0.686182	4930590L20Rik	RIKEN cDNA 4930590L20 gene	chr1	140570176 - 140656402	-	NR_040604
17227727	1.84	1.38	0.28	0.24	1.38	0.161613	0.523465			chr1	141067808 - 141067890	-
17227729	8.2	8.09	0.05	0.09	1.08	0.05475	0.329952	Cdc73	cell division cycle 73, Paf1/RNA polymerase II complex component	chr1	143598797 - 143702893	-	NM_145991; ENSMUST00000018337; ENSMUST00000159794; ENSMUST00000162638; AK048027; BC027756; BC031127; XM_006529365
17227753	6.15	5.51	0.1	0.1	1.56	0.002035	0.08272	Trove2	TROVE domain family, member 2	chr1	143750790 - 143777068	-	NM_013835; ENSMUST00000018343; ENSMUST00000159879; BC040368; BC051974; BC052380; L81154; U66843
17227764	3.61	3.35	0.05	0.12	1.2	0.021796	0.221113	Rgs2	regulator of G-protein signaling 2	chr1	143999338 - 144004161	-	NM_009061; ENSMUST00000027606; ENSMUST00000127206; AF215668; AF432916; BC023001; U67187; ENSMUST00000134817; ENSMUST00000153527
17227771	2.31	2.22	0.19	0.18	1.06	0.736106	0.913823	Rgs13	regulator of G-protein signaling 13	chr1	144138667 - 144177372	-	NM_153171; ENSMUST00000052375; ENSMUST00000111941; AF498319; BC049624
17227780	2.1	2	0.14	0.07	1.07	0.153426	0.513239	Rgs1	regulator of G-protein signaling 1	chr1	144244610 - 144249242	-	NM_015811; ENSMUST00000167317; ENSMUST00000167812; ENSMUST00000169042; ENSMUST00000169409; ENSMUST00000170870; ENSMUST00000172388; AF215667; AK154394; BC028634
17227791	2.02	1.95	0.31	0.05	1.05	0.873511	0.965003	Rgs21	regulator of G-protein signalling 21	chr1	144519690 - 144541312	-	NM_001290269; NR_110891; ENSMUST00000184008; ENSMUST00000184189
17227795	1.23	1.21	0.2	0.09	1.01	0.441873	0.768963	Gm23672	predicted gene, 23672	chr1	144609004 - 144609110	-	ENSMUST00000157471
17227797	2.48	1.92	0.51	0.18	1.47	0.516436	0.814912	Rgs18	regulator of G-protein signaling 18	chr1	144752683 - 144775435	-	NM_022881; ENSMUST00000027603; AB042807; AF302685; BC099387; BC132544; BC132546
17227806	3.14	2.68	0.32	0.19	1.38	0.178234	0.545267	Gm22681	predicted gene, 22681	chr1	144960734 - 144960839	-	ENSMUST00000083853
17227808	2.26	2.03	0.1	0.24	1.17	0.230108	0.603013	Gm25460	predicted gene, 25460	chr1	145291354 - 145291480	-	ENSMUST00000157954
17227810	2.1	1.49	0.13	0.11	1.52	0.009473	0.153263	A230059L01Rik	RIKEN cDNA A230059L01 gene	chr1	146802965 - 146806022	-	ENSMUST00000126596; AK033458
17227813	2.69	2.62	0.13	0.22	1.05	0.977859	0.992806	Gm15584	predicted gene 15584	chr1	146809831 - 146841696	-	ENSMUST00000123231
17227818	1.49	1.46	0.13	0.1	1.02	0.633185	0.870523	Gm9931	predicted gene 9931	chr1	147280758 - 147281942	-	AK089774
17227822	1.65	1.51	0.08	0.2	1.11	0.120219	0.463349	Gm22966	predicted gene, 22966	chr1	148326980 - 148327108	-	ENSMUST00000157957
17227824	1.86	2.12	0.15	0.1	-1.2	0.088993	0.406003	Gm23535	predicted gene, 23535	chr1	149707377 - 149707482	-	ENSMUST00000157542
17227826	1.47	1.25	0.22	0.18	1.16	0.51525	0.814196	n-R5s218	nuclear encoded rRNA 5S 218	chr1	149734750 - 149734858	-	ENSMUST00000122583
17227828	3.37	3.28	0.28	0.04	1.06	0.417451	0.752998	Pla2g4a	phospholipase A2, group IVA (cytosolic, calcium-dependent)	chr1	149829618 - 149961290	-	NM_008869; XM_006529252; ENSMUST00000070200; ENSMUST00000111926; AK004701; BC003816; M72394
17227852	3.49	3.42	0.13	0.14	1.05	0.846769	0.957251	Ptgs2os	prostaglandin-endoperoxide synthase 2, opposite strand	chr1	150074873 - 150099874	-	NR_015466; ENSMUST00000181915; AK078714; ENSMUST00000181460; AK033747
17227861	3.41	3.77	0.12	0.17	-1.28	0.097245	0.422462	Ptgs2os2; Gm26687	prostaglandin-endoperoxide synthase 2, opposite strand 2; predicted gene, 26687	chr1	150159043 - 150164948	-	NR_110420; ENSMUST00000181308; JX682707; XR_398934
17227864	5.1	4.98	0.16	0.16	1.09	0.251108	0.622166	Gm12245; Bex4	predicted gene 12245; brain expressed gene 4	chr1	150268922 - 150269454	-	ENSMUST00000117266; ENSMUST00000116527
17227867	2.44	2.54	0.41	0.18	-1.07	0.458051	0.779517	2310030A07Rik	RIKEN cDNA 2310030A07 gene	chr1	150320681 - 150346771	-	NR_040603
17227872	6.74	7.07	0.06	0.31	-1.26	0.421514	0.756006	BC003331	cDNA sequence BC003331	chr1	150361305 - 150393080	-	NM_001077237; NM_145511; ENSMUST00000006167; ENSMUST00000094477; ENSMUST00000097546; ENSMUST00000097547; ENSMUST00000111913; ENSMUST00000132809; ENSMUST00000148389; ENSMUST00000150615; BC003331; DQ077804
17227892	3.08	3.1	0.25	0.04	-1.01	0.451164	0.77465	Prg4	proteoglycan 4 (megakaryocyte stimulating factor, articular superficial zone protein)	chr1	150449412 - 150466165	-	NM_001110146; NM_021400; ENSMUST00000006171; ENSMUST00000111901; ENSMUST00000111902; ENSMUST00000161611; ENSMUST00000162367; ENSMUST00000164600; AB034730; BC130021
17227910	3.18	3.24	0.1	0.14	-1.04	0.898823	0.971597	Hmcn1	hemicentin 1	chr1	150562500 - 150993435	-	NM_001024720; ENSMUST00000074783; ENSMUST00000137197
17228021	4.03	4.5	0.11	0.47	-1.38	0.401272	0.743082	Gm24402	predicted gene, 24402	chr1	151260824 - 151260914	-	ENSMUST00000157873
17228023	5.8	5.84	0.02	0.38	-1.03	0.831926	0.951161	Swt1	SWT1 RNA endoribonuclease homolog (S. cerevisiae)	chr1	151367699 - 151428455	-	NM_025819; ENSMUST00000064771; ENSMUST00000111883; BC055064; BC060204; ENSMUST00000129939
17228046	9.36	9.42	0.05	0.06	-1.04	0.235271	0.608376	Rnf2	ring finger protein 2	chr1	151469406 - 151500823	-	NM_011277; ENSMUST00000076110; AK030319; BC020122; CT010297; Y12880
17228055	3.34	2.59	0.37	0.36	1.67	0.030299	0.255579	Gm25279	predicted gene, 25279	chr1	151854823 - 151854955	-	ENSMUST00000122608
17228057	8.77	8.87	0.09	0.21	-1.08	0.926465	0.98	1700025G04Rik	RIKEN cDNA 1700025G04 gene	chr1	151884524 - 152090320	-	NM_197990; ENSMUST00000044581; ENSMUST00000121533; ENSMUST00000128433; AK006337; BC034723; BC055912; AK167392
17228066	6.55	6.31	0.1	0.14	1.18	0.076519	0.379043	Tsen15	tRNA splicing endonuclease 15 homolog (S. cerevisiae)	chr1	152370735 - 152386688	-	NM_025677; ENSMUST00000015124; ENSMUST00000161717; ENSMUST00000162371; ENSMUST00000163027; BC024342; BC145701; ENSMUST00000159270; ENSMUST00000159717
17228073	5.07	4.99	0.16	0.13	1.06	0.955615	0.987687	Rgl1	ral guanine nucleotide dissociation stimulator,-like 1	chr1	152516759 - 152766351	-	NM_016846; XM_006529268; ENSMUST00000027760; ENSMUST00000111859; BC017678; U14103; ENSMUST00000111857
17228099	2.05	2.11	0.08	0.1	-1.04	0.209401	0.581948	Gm15479	predicted gene 15479	chr1	152684026 - 152687501	-	ENSMUST00000139309
17228102	7.88	7.88	0.1	0.25	1	0.490202	0.799539			chr1	152766546 - 152771473	-
17228106	8.73	9.22	0.08	0.1	-1.41	0.001853	0.081031	Smg7	Smg-7 homolog, nonsense mediated mRNA decay factor (C. elegans)	chr1	152836995 - 152902646	-	NM_001005507; NM_001160256; NM_001160257; ENSMUST00000043560; ENSMUST00000073441; ENSMUST00000111836; BC082789; BC086651
17228136	5.87	6.1	0.14	0.19	-1.17	0.195252	0.565134	Lamc2	laminin, gamma 2	chr1	153122756 - 153186447	-	NM_008485; ENSMUST00000027753; U43327
17228164	9.51	9.5	0.11	0.03	1.01	0.244578	0.617334	Lamc1	laminin, gamma 1	chr1	153218922 - 153332786	-	NM_010683; ENSMUST00000027752; J02930; J03484
17228197	4.2	3.99	0.08	0.18	1.16	0.196239	0.566609	E330020D12Rik	Riken cDNA E330020D12 gene	chr1	153404186 - 153414233	-	NR_033736; ENSMUST00000097535; AK087784
17228204	10.74	10.78	0.05	0.13	-1.03	0.76029	0.923367	Dhx9	DEAH (Asp-Glu-Ala-His) box polypeptide 9	chr1	153455758 - 153487660	-	NM_007842; XM_006529118; ENSMUST00000042141; AY512925; BC089159; U91922
17228234	9.85	9.6	0.05	0.05	1.19	0.003104	0.095346	Npl	N-acetylneuraminate pyruvate lyase	chr1	153503016 - 153549714	-	NM_028749; ENSMUST00000041874; BC022734
17228248	3.21	2.8	0.21	0.17	1.33	0.104755	0.436333	C230024C17Rik	RIKEN cDNA C230024C17 gene	chr1	153721240 - 153737829	-	NR_046171
17228252	2.92	3.08	0.16	0.06	-1.11	0.483174	0.79405	Rgsl1	regulator of G-protein signaling like 1	chr1	153779381 - 153844142	-	NM_001243223; ENSMUST00000124558; ENSMUST00000141249; ENSMUST00000184095; ENSMUST00000185164; AK029630; ENSMUST00000134030; AK161463; XM_006529583
17228276	3.68	3.94	0.08	0.26	-1.2	0.693473	0.898092	5830403L16Rik	RIKEN cDNA 5830403L16 gene	chr1	153849542 - 153900208	-	NM_178243; ENSMUST00000059607; ENSMUST00000123490; BC120491; DQ402363; BC131905
17228284	1.53	1.38	0.19	0.45	1.12	0.629182	0.868539	Gm25336	predicted gene, 25336	chr1	154080095 - 154080199	-	ENSMUST00000158044
17228286	2.24	2.32	0.11	0.17	-1.06	0.509812	0.810657	4930452N14Rik	RIKEN cDNA 4930452N14 gene	chr1	154241521 - 154256906	-	NR_040629
17228291	2.82	2.78	0.45	0.58	1.03	0.916198	0.977025	n-R5s220	nuclear encoded rRNA 5S 220	chr1	154311408 - 154311527	-	ENSMUST00000082926
17228293	3.46	3.47	0.15	0.32	-1.01	0.522236	0.817282	Cacna1e	calcium channel, voltage-dependent, R type, alpha 1E subunit	chr1	154392519 - 154725920	-	NM_009782; XM_006529092; XM_006529093; ENSMUST00000004214; BC150750; XM_006529104; AK039991
17228341	2.52	2.76	0.14	0.09	-1.18	0.190985	0.559269	Gm9530	predicted gene 9530	chr1	155063523 - 155083266	-	XR_387492; ENSMUST00000181160; AK029591; XR_398978
17228349	4.93	4.57	0.18	0.22	1.28	0.308355	0.674128	Ier5	immediate early response 5	chr1	155096367 - 155099636	-	NM_010500; ENSMUST00000055322; AF079527; BC051986
17228353	3.96	3.89	0.27	0.1	1.05	0.366701	0.720417	Mr1	major histocompatibility complex, class I-related	chr1	155127878 - 155146780	-	NM_008209; ENSMUST00000027744; AF010448; AF010449; AF010451; AF010453; BC026137; U94989; AK041171
17228362	3.1	3.06	0.04	0.08	1.03	0.267623	0.639382	BC034090	cDNA sequence BC034090	chr1	155212471 - 155242323	-	XM_006530033; XM_006530034; XM_006530035; XM_006530036; XM_148974; XR_387502; ENSMUST00000035914; AK129406; BC034090
17228375	7.98	7.6	0.04	0.14	1.3	0.011385	0.165179	Xpr1	xenotropic and polytropic retrovirus receptor 1	chr1	155275657 - 155417444	-	NM_011273; ENSMUST00000027741; ENSMUST00000111774; ENSMUST00000111775; AF114753; AF131096; AF131098; AF131102; AF198104; AK141660; BC153872; ENSMUST00000129271; ENSMUST00000139925; AK087140; BC075721
17228395	4.32	4.48	0.07	0.14	-1.12	0.130398	0.479578	Gm5532	predicted gene 5532	chr1	155520173 - 155527111	-	XR_387506; XR_398987; XR_398991; XR_398992; XR_398993; ENSMUST00000097531; AK147021; XR_398990
17228398	4.16	4.02	0.14	0.32	1.1	0.601271	0.853982	Lhx4	LIM homeobox protein 4	chr1	155701692 - 155742027	-	NM_010712; XM_006529168; ENSMUST00000027740; AF135415; BC049834
17228407	7.31	7.02	0.08	0.08	1.22	0.029575	0.252293	Qsox1	quiescin Q6 sulfhydryl oxidase 1	chr1	155778146 - 155812899	-	NM_001024945; NM_023268; ENSMUST00000035325; ENSMUST00000111764; AB044284; BC076590; BC034131
17228426	7.32	6.77	0.22	0.04	1.47	0.005237	0.119076	Cep350	centrosomal protein 350	chr1	155844964 - 155973255	-	NM_001039184; ENSMUST00000138762
17228471	5.2	5.28	0.11	0.05	-1.06	0.201868	0.573686	Tor1aip1	torsin A interacting protein 1	chr1	156004599 - 156036480	-	NM_001160018; NM_001160019; NM_144791; ENSMUST00000097527; ENSMUST00000123705; ENSMUST00000126448; ENSMUST00000130995; ENSMUST00000136331; ENSMUST00000136397; ENSMUST00000141878; ENSMUST00000169241; AB251963; AK149727; ENSMUST00000027738; BC010841
17228490	4.87	4.5	0.07	0.15	1.29	0.039698	0.287398	Fam163a	family with sequence similarity 163, member A	chr1	156075966 - 156205026	-	NM_177838; ENSMUST00000015628; BC116972; BC116974
17228497	4.69	4.81	0.26	0.18	-1.09	0.404021	0.745174	Tdrd5	tudor domain containing 5	chr1	156255296 - 156303348	-	NM_001134741; XM_006496732; ENSMUST00000121146; ENSMUST00000167528; NM_001277730; BC099972
17228515	3.48	3.09	0.05	0.19	1.31	0.06175	0.345449	Axdnd1	axonemal dynein light chain domain containing 1	chr1	156330643 - 156420908	-	XM_006543563; ENSMUST00000177824; ENSMUST00000178036
17228544	9.6	9.55	0.07	0.19	1.04	0.230568	0.603205	Soat1	sterol O-acyltransferase 1	chr1	156428108 - 156474328	-	NM_009230; ENSMUST00000051396; BC083092; DQ903181; AK054149
17228563	4.5	5.04	0.16	0.03	-1.46	0.008161	0.144343	Tor3a	torsin family 3, member A	chr1	156653617 - 156674356	-	NM_023141; ENSMUST00000079625; ENSMUST00000122242; ENSMUST00000150557; ENSMUST00000156861; AK151390; BC071216
17228576	7.87	7.89	0.1	0.21	-1.01	0.681092	0.892773	Fam20b	family with sequence similarity 20, member B	chr1	156678545 - 156719001	-	NM_145413; ENSMUST00000086153; ENSMUST00000122424; BC019381; BC023737; BC024412; BC031473; ENSMUST00000147931; AK034081
17228588	7.34	7.38	0.05	0.01	-1.03	0.256783	0.627656	Ralgps2	Ral GEF with PH domain and SH3 binding motif 2	chr1	156804166 - 156939626	-	NM_001159965; NM_001159966; NM_001159967; NM_001159968; NM_023884; NR_027640; XM_006497029; XM_006497032; ENSMUST00000027886; ENSMUST00000063199; ENSMUST00000171292; ENSMUST00000172057; AF312924; AK018622; BC043132; BC052663; AK029049; AK161080; AK165002
17228611	4.24	4.18	0.05	0.13	1.04	0.869582	0.964012	Tex35	testis expressed 35	chr1	157099141 - 157108680	-	NM_028540; XM_006496993; ENSMUST00000027884; ENSMUST00000118207; ENSMUST00000119526; ENSMUST00000121911; ENSMUST00000148649; BC099580; BC115790
17228624	5.68	6.06	0.17	0.17	-1.3	0.113187	0.451034	Rasal2	RAS protein activator like 2	chr1	157135183 - 157412595	-	NM_177644; XM_006496753; ENSMUST00000078308; ENSMUST00000132699; BC120902
17228652	4.85	4.8	0.32	0.13	1.04	0.546284	0.827121	LOC102632813; Gm15486	uncharacterized LOC102632813; predicted gene 15486	chr1	157497875 - 157511721	-	XR_398998; XR_398999; XR_399000; ENSMUST00000135147
17228656	4.13	4.14	0.14	0.16	-1	0.99786	0.999079	Brinp2	bone morphogenic protein/retinoic acid inducible neural-specific 2	chr1	158245269 - 158356260	-	NM_207583; ENSMUST00000004133; AK122549; BC067038; BC076572; XM_006496836
17228667	2.75	2.79	0.16	0.05	-1.02	0.264201	0.635786	Pappa2	pappalysin 2	chr1	158711731 - 158957739	-	NM_001085376; ENSMUST00000159861
17228694	4.01	3.84	0.4	0.19	1.13	0.408813	0.7483	1600012P17Rik; Pappa2	RIKEN cDNA 1600012P17 gene; pappalysin 2	chr1	158958127 - 158980490	-	ENSMUST00000162474; ENSMUST00000062159; ENSMUST00000159892; BC100356
17228701	2.35	2.13	0.14	0.13	1.17	0.236857	0.60954	Gm4953	predicted pseudogene 4953	chr1	159168157 - 159168642	-	ENSMUST00000077309
17228703	1.34	1.33	0.19	0.2	1.01	0.489269	0.798902	Gm24719	predicted gene, 24719	chr1	159983496 - 159983605	-	ENSMUST00000157520
17228705	4.13	4.03	0.24	0.08	1.07	0.378886	0.729459	4930562F07Rik	RIKEN cDNA 4930562F07 gene	chr1	160074735 - 160077985	-	NR_038030; NR_038031; ENSMUST00000028061; ENSMUST00000164249; ENSMUST00000169600
17228712	4.56	4.6	0.06	0.06	-1.03	0.280037	0.650673	Tnn	tenascin N	chr1	160085029 - 160153580	-	NM_177839; ENSMUST00000039178; ENSMUST00000131919; AF455756; BC138335; BC138336
17228743	9.86	9.74	0.02	0.01	1.08	0.001434	0.073983	Cacybp	calcyclin binding protein	chr1	160202367 - 160212892	-	NM_009786; ENSMUST00000014370; BC025948
17228751	3.96	3.95	0.04	0.17	1.01	0.750205	0.919605	Rabgap1l	RAB GTPase activating protein 1-like	chr1	160219174 - 160792938	-	NM_001038621; NM_013862; XM_006496880; ENSMUST00000028049; ENSMUST00000028052; AK034019; AK122292; BC145811; BC145813; XM_006496879
17228788	3.07	2.65	0.31	0.07	1.34	0.340126	0.698446	Mir1927	microRNA 1927	chr1	160295864 - 160295972	-	NR_035448; ENSMUST00000158579
17228790	3.22	3.23	0.17	0.09	-1.01	0.275409	0.646326	Gpr52	G protein-coupled receptor 52	chr1	160576668 - 160577753	-	NM_001146330
17228792	3.98	3.94	0.04	0.05	1.03	0.493946	0.800992	Gm24988	predicted gene, 24988	chr1	160876202 - 160876322	-	ENSMUST00000104460
17228794	4.9	5.33	0.01	0.2	-1.35	0.055553	0.331553	Zbtb37	zinc finger and BTB domain containing 37	chr1	161008800 - 161034835	-	NM_173424; XR_373609; ENSMUST00000159250; ENSMUST00000160056; ENSMUST00000162226; ENSMUST00000163079; ENSMUST00000171748; ENSMUST00000172044; AK166242; BC113763; XM_006496841
17228804	7.49	7.34	0.14	0.23	1.11	0.570203	0.838532	Dars2	aspartyl-tRNA synthetase 2 (mitochondrial)	chr1	161040601 - 161070658	-	NM_172644; ENSMUST00000035430; ENSMUST00000160591; ENSMUST00000160759; ENSMUST00000161748; ENSMUST00000162654; AK083300; BC057943; BC076606; BC089191; ENSMUST00000159922
17228825	7.14	7.1	0.15	0.2	1.03	0.174582	0.540081	Klhl20	kelch-like 20	chr1	161088375 - 161131511	-	NM_001039482; XR_373601; ENSMUST00000111611; ENSMUST00000117467; ENSMUST00000140905; BC019571; ENSMUST00000148952; AK054169
17228842	2.32	2.29	0.27	0.14	1.02	0.995795	0.998465	4930469G21Rik	RIKEN cDNA 4930469G21 gene	chr1	161154558 - 161159314	-	NM_001195189; ENSMUST00000135643; ENSMUST00000178511
17228846	5.77	5.67	0.09	0.1	1.07	0.238071	0.610586	Prdx6	peroxiredoxin 6	chr1	161240112 - 161251219	-	ENSMUST00000071718
17228858	1.77	1.7	0.06	0.12	1.05	0.269516	0.640983	Gm25488	predicted gene, 25488	chr1	161552549 - 161552666	-	ENSMUST00000158728
17228860	9.51	9.42	0.06	0.14	1.06	0.379731	0.730153	Aph1a; Gm15429	anterior pharynx defective 1a homolog (C. elegans); predicted pseudogene 15429	chr1	161725523 - 161727605	-	NM_146104; NM_146134; ENSMUST00000015894; ENSMUST00000056710; ENSMUST00000151268; AK050828; BC012406; BC024111; BC057865; XM_006501312
17228864	3.44	3.22	0.04	0.07	1.16	0.007022	0.135379	Fasl	Fas ligand (TNF superfamily, member 6)	chr1	161780689 - 161788495	-	NM_001205243; NM_010177; ENSMUST00000000834; AF288572; BC052866; U06948; U10984; U58995; DQ846747
17228871	7.74	7.67	0.06	0.04	1.05	0.054653	0.329674	Suco	SUN domain containing ossification factor	chr1	161816112 - 161876661	-	NM_172645; ENSMUST00000048377; BC138379
17228896	2.63	2.47	0.18	0.34	1.12	0.634487	0.871021	4930558K02Rik	RIKEN cDNA 4930558K02 gene	chr1	161942086 - 161979636	-	NM_001204904; NM_001204905; XM_006497015; ENSMUST00000141397; ENSMUST00000162676
17228906	2.96	3.15	0.23	0.16	-1.14	0.606077	0.856363	Dnm3	dynamin 3	chr1	161982453 - 162478034	-	NM_001038619; NM_172646; ENSMUST00000070330; ENSMUST00000086074; BC141143; BC141144; XM_006496603
17228941	2	1.67	0.2	0.11	1.26	0.067468	0.358742			chr1	162150367 - 162150562	-
17228943	6.1	6.01	0.05	0.17	1.06	0.471753	0.7872	Mettl13	methyltransferase like 13	chr1	162532127 - 162548551	-	NM_144877; ENSMUST00000028017; ENSMUST00000159817; AK162843; AK173044; BC014872; ENSMUST00000159255; ENSMUST00000161760; AK048636; AK050492
17228958	3	3.24	0.37	0.14	-1.18	0.992355	0.996954	Gm5705	predicted gene 5705	chr1	162628357 - 162628983	-	ENSMUST00000066241
17228960	2.96	2.82	0.16	0.09	1.1	0.763393	0.924424	7420461P10Rik	RIKEN cDNA 7420461P10 gene	chr1	162647203 - 162658219	-	ENSMUST00000169439; AK136134; BC099523; XM_006496591; XM_006496592
17228968	10.29	10.48	0.08	0.06	-1.14	0.075798	0.377535	Prrc2c	proline-rich coiled-coil 2C	chr1	162671785 - 162740556	-	NM_001081290; ENSMUST00000028016; ENSMUST00000182149; ENSMUST00000182393; ENSMUST00000182593; ENSMUST00000182660; ENSMUST00000183011; ENSMUST00000183223
17229007	2.94	3.04	0.05	0.04	-1.07	0.015749	0.189149	Fmo4	flavin containing monooxygenase 4	chr1	162793883 - 162813972	-	NM_144878; XM_006496774; XM_006496775; ENSMUST00000028014; ENSMUST00000111525; ENSMUST00000140274; ENSMUST00000144916; AF461145; BC106858; BC106859; ENSMUST00000140031; AK146562
17229020	4.89	4.55	0.07	0.21	1.26	0.065031	0.354249	Fmo1	flavin containing monooxygenase 1	chr1	162829561 - 162866548	-	NM_010231; XM_006496663; ENSMUST00000046049; ENSMUST00000111518; ENSMUST00000134098; AK042457; AK143940; BC011229; D16215; U87456
17229036	3.67	3.87	0.22	0.17	-1.15	0.342582	0.700417	Fmo2	flavin containing monooxygenase 2	chr1	162874317 - 162898712	-	ENSMUST00000111510; AF184981; AK129026; BC031415; NM_018881; ENSMUST00000045902
17229050	3.18	2.87	0.62	0.2	1.25	0.396294	0.73984	Fmo6	flavin containing monooxygenase 6	chr1	162916551 - 162937225	-	NM_001178038; ENSMUST00000178465
17229059	2.35	2.75	0.29	0.17	-1.32	0.130872	0.479902	Fmo3	flavin containing monooxygenase 3	chr1	162953800 - 162984527	-	NM_008030; ENSMUST00000028010; ENSMUST00000142759; AK050123; U87147
17229070	2.77	2.81	0.06	0.19	-1.03	0.590447	0.849108	Mroh9	maestro heat-like repeat family member 9	chr1	163024302 - 163085670	-	NM_030071; ENSMUST00000096608
17229094	1.59	1.58	0.17	0.11	1	0.750906	0.919906	Gm22671	predicted gene, 22671	chr1	163054818 - 163054951	-	ENSMUST00000104420
17229096	4.14	4.12	0.17	0.15	1.02	0.660955	0.882989	Prrx1	paired related homeobox 1	chr1	163245116 - 163313710	-	NM_001025570; NM_011127; NM_175686; XM_006496703; ENSMUST00000027878; ENSMUST00000075805; ENSMUST00000174397; ENSMUST00000183691; AK008428; AK031075; BC092372; L06502; U03873
17229110	2.22	2.13	0.1	0.2	1.06	0.339146	0.697597	Gm26523	predicted gene, 26523	chr1	163301790 - 163303620	-	ENSMUST00000180713
17229113	5.06	5.21	0.16	0.27	-1.11	0.452214	0.775404	Gorab	golgin, RAB6-interacting	chr1	163384909 - 163403641	-	NM_178883; ENSMUST00000045138; AK170455; BC119132; BC119134
17229121	2.57	2.49	0.34	0.08	1.05	0.728653	0.911034	Mettl11b	methyltransferase like 11B	chr1	163702257 - 163725232	-	NM_001143956; XM_006496843; XM_006496844; ENSMUST00000159679; ENSMUST00000160495; BC157906; BC158115; BC172048; BC172056
17229128	7.29	7.64	0.02	0.11	-1.28	0.012219	0.17033	BC055324	cDNA sequence BC055324	chr1	163945993 - 163994796	-	XM_006496909; XM_006496911; ENSMUST00000045876; ENSMUST00000097493; AK141661; AK163374; BC052855; BC055324
17229159	2.1	2.02	0.25	0.1	1.06	0.425091	0.758213	Gm16587	predicted gene 16587	chr1	164143432 - 164146366	-	ENSMUST00000161943
17229162	3.75	3.8	0.1	0.16	-1.04	0.3494	0.707169	Gm16548	predicted gene 16548	chr1	164148576 - 164152217	-	NR_037987; ENSMUST00000133341
17229166	7.4	7.21	0.14	0.12	1.14	0.188048	0.556413	Blzf1	basic leucine zipper nuclear factor 1	chr1	164289800 - 164307489	-	NM_001160208; NM_001160209; NM_025505; XM_006496956; ENSMUST00000027866; ENSMUST00000086032; ENSMUST00000120447; ENSMUST00000124007; BC027025; ENSMUST00000148884; AK163457
17229178	10.35	10.29	0.02	0.04	1.05	0.133612	0.483964	Atp1b1	ATPase, Na+/K+ transporting, beta 1 polypeptide	chr1	164437267 - 164458355	-	NM_009721; ENSMUST00000027863; BC027319; BC094070
17229187	3.55	3.95	0.07	0.29	-1.32	0.098136	0.424323	Xcl1	chemokine (C motif) ligand 1	chr1	164931644 - 164935527	-	NM_008510; ENSMUST00000027860; BC062249; D43769; U15607
17229192	3.58	3.66	0.26	0.15	-1.05	0.293701	0.662738	4930568G15Rik	RIKEN cDNA 4930568G15 gene	chr1	165066617 - 165091930	-	NR_040480; AK036349
17229198	4	4.17	0.07	0.15	-1.13	0.170117	0.534719	Tbx19	T-box 19	chr1	165137853 - 165160773	-	NM_032005; XM_006497043; ENSMUST00000027859; ENSMUST00000160350; ENSMUST00000161144; ENSMUST00000161777; AF345520; AF348321; BC120635; BC137731
17229212	8.74	9.16	0.11	0.25	-1.34	0.056723	0.333622	Sft2d2	SFT2 domain containing 2	chr1	165174341 - 165194433	-	NM_145512; ENSMUST00000043338; BC017549
17229222	7.13	7.02	0.07	0.03	1.08	0.074147	0.373572	Tiprl	TIP41, TOR signalling pathway regulator-like (S. cerevisiae)	chr1	165212286 - 165236958	-	NM_145513; XM_006496779; XM_006496780; ENSMUST00000043235; ENSMUST00000142191; BC002098; BC058250
17229233	5.99	5.92	0.14	0.13	1.05	0.541751	0.825426	Dcaf6	DDB1 and CUL4 associated factor 6	chr1	165329500 - 165460465	-	NM_028759; XM_006497007; XM_006497008; ENSMUST00000027856; AK161893
17229255	2.96	2.89	0.06	0.02	1.05	0.145552	0.501145	Gm23599	predicted gene, 23599	chr1	165497999 - 165498249	-	ENSMUST00000157261
17229257	5.53	5.5	0.12	0.1	1.02	0.916518	0.977151	Gm23208	predicted gene, 23208	chr1	165571850 - 165571976	-	ENSMUST00000158666
17229259	7.46	7.05	0.01	0.11	1.33	0.002949	0.093256	Mpzl1	myelin protein zero-like 1	chr1	165592181 - 165634541	-	NM_001001880; NM_001083897; ENSMUST00000068705; ENSMUST00000111435; AK076882; AY764247; BC072563
17229269	4.01	4.38	0.3	0.12	-1.29	0.332841	0.692631	Rcsd1	RCSD domain containing 1	chr1	165648945 - 165708094	-	NM_001038846; NM_178593; XM_006496781; XM_006496783; ENSMUST00000040357; ENSMUST00000097474; BC025872
17229277	2.86	2.68	0.1	0.33	1.13	0.196469	0.566723	Rcsd1	RCSD domain containing 1	chr1	165708436 - 165710068	-	AK020768; AK030934; XM_006496781
17229280	2.9	2.88	0.05	0.13	1.02	0.781818	0.932083	Gm24808	predicted gene, 24808	chr1	165785834 - 165785951	-	ENSMUST00000157993
17229282	7.49	7.75	0.09	0.25	-1.2	0.297522	0.666186	Pou2f1	POU domain, class 2, transcription factor 1	chr1	165865154 - 166002678	-	NM_011137; NM_198932; NM_198933; NM_198934; ENSMUST00000027850; ENSMUST00000069609; ENSMUST00000082225; ENSMUST00000111426; ENSMUST00000111427; ENSMUST00000111429; ENSMUST00000159212; ENSMUST00000160260; ENSMUST00000160908; ENSMUST00000176942; ENSMUST00000177358; ENSMUST00000184643; AF508939; AJ296212; AJ489474; AJ489475; X56230; ENSMUST00000177472; AY177625
17229307	4.07	4.24	0.12	0.28	-1.13	0.389813	0.735986	Dusp27	dual specificity phosphatase 27 (putative)	chr1	166098148 - 166127898	-	NM_001033344; NM_001160049; ENSMUST00000085992; BC117936
17229315	5.51	5.4	0.13	0.39	1.07	0.176011	0.541834	Mael	maelstrom homolog (Drosophila)	chr1	166201385 - 166238744	-	NM_175296; ENSMUST00000038782; BC050800
17229330	4.66	4.79	0.19	0.08	-1.09	0.89826	0.971323	5330438I03Rik	RIKEN cDNA 5330438I03 gene	chr1	166306741 - 166309585	-	ENSMUST00000168347
17229333	2.86	3.57	0.37	0.21	-1.63	0.112887	0.450758	Gm15853; Tada1	predicted gene 15853; transcriptional adaptor 1	chr1	166377882 - 166380494	-	ENSMUST00000160268; AK030164
17229336	3.7	3.78	0.06	0.23	-1.06	0.906697	0.973627	Pogk	pogo transposable element with KRAB domain	chr1	166384622 - 166409863	-	NM_001142948; NM_175170; ENSMUST00000079972; ENSMUST00000111411; ENSMUST00000127596; ENSMUST00000128861; ENSMUST00000131487; ENSMUST00000135673; ENSMUST00000169324; BC072587; ENSMUST00000148243
17229348	2.53	2.02	0.32	0.17	1.42	0.097222	0.422416	Gm4846	predicted gene 4846	chr1	166483613 - 166497588	-	NM_001164306; XM_006496786; ENSMUST00000143922
17229359	3.52	3.37	0.11	0.09	1.11	0.071114	0.366051	Gm4847	predicted gene 4847	chr1	166628971 - 166647693	-	NM_001164312; ENSMUST00000046662
17229370	3.56	3.34	0.23	0.22	1.17	0.703283	0.901459	Fmo9	flavin containing monooxygenase 9	chr1	166662055 - 166681845	-	NM_172844; ENSMUST00000027843; ENSMUST00000148677; BC111885; BC112405
17229382	3.01	3.08	0.29	0.13	-1.05	0.686644	0.895319	Gm16701	predicted gene, 16701	chr1	166974023 - 167000841	-	ENSMUST00000181309; AK043079; NR_037988; ENSMUST00000180995; BC056189
17229389	6.66	6.01	0.25	0.3	1.57	0.051841	0.324096	Uck2	uridine-cytidine kinase 2	chr1	167223827 - 167223919	-	XM_006497039; ENSMUST00000053686; BC004016
17229391	11.27	11.37	0.03	0.04	-1.07	0.068267	0.359763	Uck2	uridine-cytidine kinase 2	chr1	167226083 - 167285127	-	NM_030724; XM_006497039; ENSMUST00000027839; AF236636; BC023789
17229403	6.62	6.75	0.16	0.09	-1.1	0.517736	0.815196	Mgst3	microsomal glutathione S-transferase 3	chr1	167371966 - 167393841	-	NM_025569; ENSMUST00000028005; BC029669
17229412	4.36	4.33	0.06	0.09	1.02	0.71776	0.907287	Lrrc52	leucine rich repeat containing 52	chr1	167445675 - 167466780	-	NM_001013382; ENSMUST00000036643; BC087947
17229417	4.36	4.39	0.22	0.13	-1.02	0.429931	0.761434	Pbx1	pre B cell leukemia homeobox 1	chr1	168119364 - 168432258	-	NM_001291508; NM_001291509; NM_183355; ENSMUST00000072863; ENSMUST00000176309; ENSMUST00000176540; ENSMUST00000176790; AF020196; BC002244; BC058390; L27453; XM_006496700; NM_008783
17229433	7.94	8.05	0.06	0.08	-1.08	0.107333	0.441106	Nuf2	NUF2, NDC80 kinetochore complex component, homolog (S. cerevisiae)	chr1	169497934 - 169531464	-	NM_023284; ENSMUST00000028000; ENSMUST00000111368; AF326732; BC020026; AK089939
17229451	2.8	2.55	0.08	0.12	1.19	0.064456	0.3528			chr1	169692555 - 169694242	-
17229454	2.87	2.95	0.3	0.13	-1.05	0.853203	0.959266	Rgs4	regulator of G-protein signaling 4	chr1	169741477 - 169747642	-	NM_009062; XM_006496714; ENSMUST00000027991; ENSMUST00000111357; ENSMUST00000132567; AB004315; BC003882; BC055293; DQ346659; DQ346660; DQ346661
17229463	2.64	2.43	0.22	0.49	1.15	0.420364	0.754944	Gm15852; 1700084C01Rik	predicted gene 15852; RIKEN cDNA 1700084C01 gene	chr1	169932698 - 169934248	-	ENSMUST00000159701; AK018906
17229466	6.47	6.09	0.01	0.23	1.3	0.04163	0.294069	Hsd17b7	hydroxysteroid (17-beta) dehydrogenase 7	chr1	169949535 - 169969241	-	NM_010476; ENSMUST00000027989; ENSMUST00000111353; ENSMUST00000123230; ENSMUST00000133563; AK077914
17229481	7.94	8.15	0.2	0.16	-1.15	0.197881	0.568938	Ddr2	discoidin domain receptor family, member 2	chr1	169972307 - 170110501	-	NM_022563; ENSMUST00000027985; ENSMUST00000170800; BC138826; BC138827; X76505
17229502	7.58	7.2	0.16	0.17	1.3	0.043598	0.299959	Uap1	UDP-N-acetylglucosamine pyrophosphorylase 1	chr1	170141513 - 170174957	-	NM_133806; ENSMUST00000027981; ENSMUST00000111350; ENSMUST00000111351; BC016406; BC017547; ENSMUST00000162253; AK163314
17229520	6.98	7.4	0.11	0.2	-1.34	0.047054	0.30979	Uhmk1	U2AF homology motif (UHM) kinase 1	chr1	170193420 - 170215397	-	NM_010633; ENSMUST00000027979; ENSMUST00000123399; ENSMUST00000150821; BC058732; X82320
17229533	4.4	4.34	0.2	0.18	1.04	0.699656	0.900383	Gm7694	predicted gene 7694	chr1	170298193 - 170306332	-	NM_001198955; ENSMUST00000179801
17229537	5.01	5.1	0.07	0.19	-1.07	0.925191	0.97981	Nos1ap	nitric oxide synthase 1 (neuronal) adaptor protein	chr1	170317459 - 170589861	-	NM_001109985; NM_027528; ENSMUST00000160466; ENSMUST00000161485; ENSMUST00000161966; ENSMUST00000160456; AK122290
17229556	7.76	7.62	0.06	0.21	1.1	0.260309	0.631794	Atf6	activating transcription factor 6	chr1	170704457 - 170867771	-	NM_001081304; ENSMUST00000027974; AK087000; BC141028
17229574	1.08	1.36	0.44	0.27	-1.21	0.701182	0.900848	Gm23523	predicted gene, 23523	chr1	170751717 - 170751823	-	ENSMUST00000180190
17229576	1.55	1.78	0.29	0.27	-1.17	0.443265	0.769941	Gm25235	predicted gene, 25235	chr1	170832765 - 170832871	-	ENSMUST00000179933
17229578	7.48	7.52	0.08	0.11	-1.03	0.241975	0.614586	Dusp12; LOC102643029	dual specificity phosphatase 12; dual specificity protein phosphatase 12-like	chr1	170874188 - 170885540	-	NM_023173; XR_373626; ENSMUST00000027970; ENSMUST00000046476; ENSMUST00000163252; ENSMUST00000166393; ENSMUST00000170420; ENSMUST00000171447; ENSMUST00000172042; AF268196; AF280810; AF280811; AK081862; BC099453; XM_006543573
17229590	4.41	4.24	0.21	0.41	1.12	0.699277	0.900137	Fcrlb	Fc receptor-like B	chr1	170907273 - 170912941	-	NM_001029984; ENSMUST00000094337; AY513660; DQ119292
17229596	3.63	3.53	0.24	0.13	1.08	0.736741	0.914	Fcrla	Fc receptor-like A	chr1	170917576 - 170927583	-	NM_001160215; NM_145141; NR_027666; XM_006497073; ENSMUST00000046322; ENSMUST00000159149; ENSMUST00000161050; ENSMUST00000162136; ENSMUST00000162887; AF329487; AF426462; AF531424; BC064708; AK172370; ENSMUST00000159171
17229607	4.58	4.43	0.14	0.11	1.11	0.578696	0.843336	Fcgr2b	Fc receptor, IgG, low affinity IIb	chr1	170960558 - 170976127	-	NM_001077189; ENSMUST00000027966; ENSMUST00000159688; ENSMUST00000159969; BC038070; M16367; M17515; U31801; U31802; NM_010187; XM_006496657; ENSMUST00000081103; ENSMUST00000160106; M14216; U51629
17229620	4.66	4.97	0.12	0.14	-1.24	0.046322	0.30797	Fcgr3	Fc receptor, IgG, low affinity III	chr1	171051169 - 171064935	-	NM_010188; XM_006496660; XM_006496661; ENSMUST00000164044; ENSMUST00000164179; ENSMUST00000169017; AF197930; BC052819; M14215
17229629	7.73	7.53	0.09	0.04	1.15	0.041367	0.293162	Sdhc	succinate dehydrogenase complex, subunit C, integral membrane protein	chr1	171127165 - 171150603	-	NM_025321; XM_006496955; ENSMUST00000081560; ENSMUST00000111336; ENSMUST00000155798; BC005779; BC083091
17229639	4.85	4.73	0.04	0.11	1.09	0.21709	0.58881	Pcp4l1	Purkinje cell protein 4-like 1	chr1	171173262 - 171196268	-	NM_025557; XM_006496957; ENSMUST00000111332; AY304481; BC126965
17229644	5.32	5.22	0.05	0.16	1.07	0.130632	0.479865	Tomm40l	translocase of outer mitochondrial membrane 40 homolog-like (yeast)	chr1	171217802 - 171222514	-	NM_001037170; ENSMUST00000005817; ENSMUST00000111326; ENSMUST00000111327; ENSMUST00000154106; BC058978; ENSMUST00000143405; ENSMUST00000130529
17229658	4.57	4.37	0.21	0.24	1.15	0.818068	0.945562	Fcer1g	Fc receptor, IgE, high affinity I, gamma polypeptide	chr1	171229572 - 171234365	-	NM_010185; ENSMUST00000079957; BC034163; J05020; XM_006496656; ENSMUST00000150997
17229665	8.42	8.15	0.03	0.13	1.2	0.026202	0.238868	Ndufs2	NADH dehydrogenase (ubiquinone) Fe-S protein 2	chr1	171234853 - 171247122	-	NM_153064; ENSMUST00000013737; ENSMUST00000111318; ENSMUST00000136976; ENSMUST00000150108; BC003898; BC016097
17229681	5.03	5.3	0.23	0.06	-1.21	0.046523	0.308338	Ppox	protoporphyrinogen oxidase	chr1	171276992 - 171281186	-	ENSMUST00000126765; ENSMUST00000151442; ENSMUST00000152689; ENSMUST00000155083; D45185; NM_008911; ENSMUST00000073120; XM_006496711; BC002047; U25114
17229698	6.66	7.05	0.07	0.05	-1.3	0.001692	0.078166	Usp21	ubiquitin specific peptidase 21	chr1	171281945 - 171287991	-	NM_013919; ENSMUST00000065941; ENSMUST00000111305; ENSMUST00000111306; ENSMUST00000144393; ENSMUST00000147176; ENSMUST00000149187; AF177759; AK013252; BC021903; KF646669; ENSMUST00000127101; ENSMUST00000153164; AK049649
17229715	7.33	7.16	0.04	0.08	1.13	0.016961	0.19554	Ufc1	ubiquitin-fold modifier conjugating enzyme 1	chr1	171288563 - 171295024	-	NM_025388; ENSMUST00000080001; ENSMUST00000111302; ENSMUST00000144576; BC021936; ENSMUST00000138974; ENSMUST00000152621; BC055109
17229727	7.19	6.75	0.25	0.12	1.35	0.041885	0.294867	Rpl27-ps1	ribosomal protein L27, pseudogene 1	chr1	171305084 - 171305494	-	ENSMUST00000088784
17229729	7.46	7.37	0.11	0.05	1.06	0.394278	0.73873	Nit1	nitrilase 1	chr1	171338008 - 171345646	-	XM_006496866; ENSMUST00000111296; ENSMUST00000141357; ENSMUST00000146428; ENSMUST00000156856; AK004988; ENSMUST00000111289; NM_001242580; NM_012049; ENSMUST00000111295; AF069988; BC021634; ENSMUST00000148339
17229742	5.19	5.12	0.23	0.24	1.05	0.334088	0.693844	Klhdc9	kelch domain containing 9	chr1	171358446 - 171360798	-	NM_001033039; ENSMUST00000061878; BC141196
17229749	3.52	3.5	0.13	0.1	1.02	0.639791	0.873848	LOC102638632; Gm26641	uncharacterized LOC102638632; predicted gene, 26641	chr1	171423185 - 171437318	-	XR_373704; ENSMUST00000181499
17229752	4.52	4.51	0.12	0.29	1.01	0.464095	0.78342	Alyref2; B930036N10Rik	Aly/REF export factor 2; RIKEN cDNA B930036N10 gene	chr1	171502796 - 171504111	-	ENSMUST00000165827; ENSMUST00000181170; AK047216
17229756	2.63	2.65	0.3	0.15	-1.02	0.696046	0.899186	Itln1; Itlnb	intelectin 1 (galactofuranose binding); intelectin b	chr1	171518122 - 171535294	-	NM_010584; ENSMUST00000043094; AY157364; AY619693; AB016496; AY157363
17229767	3.58	3.55	0.12	0.22	1.02	0.601926	0.854345	Ly9	lymphocyte antigen 9	chr1	171588613 - 171607410	-	NM_001277968; NM_008534; NR_102726; ENSMUST00000004827; ENSMUST00000068878; ENSMUST00000111277; ENSMUST00000143463; AB196804; AB196805; AB196806; AB196807; AF244130; AF244131; AK087345; BC095921; M84412
17229782	2.99	2.91	0.24	0.15	1.06	0.889917	0.969524	Slamf7	SLAM family member 7	chr1	171632403 - 171653037	-	ENSMUST00000111276; AB196816; AB196817; AB196818; AB196819; AB196837; AF467909; AF467910; AF467911; AK172665; BC011154; NM_144539; XM_006497010; XM_006497014
17229795	4.7	4.82	0.1	0.12	-1.08	0.61505	0.86106	Vangl2	vang-like 2 (van gogh, Drosophila)	chr1	172000960 - 172028444	-	NM_033509; XM_006497051; ENSMUST00000027837; ENSMUST00000111263; ENSMUST00000111264; ENSMUST00000138714; ENSMUST00000153662; AF365875; AK033128; AK049613; AY035370; BC052195; BC075636; XM_006497052; XM_006497054
17229813	2.9	2.53	0.1	0.3	1.29	0.356701	0.712606	Nhlh1	nescient helix loop helix 1	chr1	172052292 - 172057596	-	NM_010916; ENSMUST00000059794; BC051018; M82874
17229818	8.26	8.38	0.08	0.19	-1.09	0.612924	0.85994	Ncstn	nicastrin	chr1	172066013 - 172082795	-	NM_021607; ENSMUST00000003550; ENSMUST00000140643; ENSMUST00000146137; AF240469; BC019998; AK160338
17229839	6.29	6.02	0.15	0.11	1.21	0.121829	0.465857			chr1	172121349 - 172122328	-
17229842	7	6.93	0.08	0.06	1.05	0.734986	0.913439	Pea15a	phosphoprotein enriched in astrocytes 15A	chr1	172196728 - 172206804	-	ENSMUST00000111247; NM_011063; ENSMUST00000013842; BC038282
17229851	3.48	3.37	0.09	0.39	1.08	0.740858	0.915546	Casq1	calsequestrin 1	chr1	172209894 - 172219895	-	NM_009813; ENSMUST00000003554; ENSMUST00000170638; AK049865; BC064057; U93291
17229865	4.39	4.19	0.04	0.15	1.15	0.060364	0.343021	Atp1a4	ATPase, Na+/K+ transporting, alpha 4 polypeptide	chr1	172223508 - 172258424	-	NM_013734; XM_006496874; ENSMUST00000111243
17229891	4.54	4.65	0.09	0.56	-1.07	0.444381	0.770249	Atp1a2	ATPase, Na+/K+ transporting, alpha 2 polypeptide	chr1	172271709 - 172298064	-	NM_178405; ENSMUST00000085913; ENSMUST00000097464; ENSMUST00000131751; ENSMUST00000137679; AK052863; AK148775; BC036127
17229917	4.91	4.77	0.21	0.3	1.1	0.902561	0.972931	Kcnj9	potassium inwardly-rectifying channel, subfamily J, member 9	chr1	172321033 - 172329263	-	NM_008429; ENSMUST00000062387; AF130860; AK015907; BC065161; U11860
17229923	3.28	3.1	0.18	0.29	1.13	0.470478	0.786707	4933439K11Rik	RIKEN cDNA 4933439K11 gene	chr1	172538133 - 172558129	-	ENSMUST00000132370; ENSMUST00000169111; AK153637; NR_040558; ENSMUST00000140307
17229931	4.51	4.43	0.03	0.06	1.06	0.066111	0.356454	Slamf8	SLAM family member 8	chr1	172581377 - 172590568	-	NM_029084; ENSMUST00000065679; BC024587; AB196828; AB196829; AB196830; AB196831; XM_006497009
17229939	2.6	2.59	0.31	0.37	1.01	0.933963	0.982127	Fcrl6	Fc receptor-like 6	chr1	172596640 - 172602551	-	NM_001164725; XM_006496971; ENSMUST00000094303; EF032497; DQ470838; DQ470840; DQ470839
17229948	4.45	4.37	0.27	0.06	1.06	0.670645	0.887603	Dusp23	dual specificity phosphatase 23	chr1	172630769 - 172632974	-	NM_026725; ENSMUST00000027826; AB183013; BC069187
17229953	3.88	3.83	0.31	0.12	1.03	0.86861	0.963789			chr1	172669034 - 172679195	-
17229956	2.43	2.49	0.19	0.17	-1.04	0.862543	0.962112	Gm22383	predicted gene, 22383	chr1	172684515 - 172684841	-	ENSMUST00000158188
17229958	1.51	1.39	0.15	0.09	1.08	0.429206	0.760965	Gm24817	predicted gene, 24817	chr1	172843534 - 172843638	-	ENSMUST00000093672
17229960	2.8	2.59	0.05	0.08	1.16	0.015488	0.188056	Apcs	serum amyloid P-component	chr1	172893961 - 172895054	-	NM_011318; ENSMUST00000027824; BC061125; M23552
17229965	1.93	1.55	0.24	0.15	1.31	0.130843	0.479902	Gm26077	predicted gene, 26077	chr1	172936212 - 172936334	-	ENSMUST00000104064
17229967	1.64	1.43	0.13	0.13	1.16	0.09449	0.416529	Olfr1408	olfactory receptor 1408	chr1	173130200 - 173131236	-	ENSMUST00000073663; BC119111; BC120665
17229970	1.29	1.31	0.05	0.09	-1.01	0.76397	0.924737	Olfr1406	olfactory receptor 1406	chr1	173183442 - 173184504	-	NM_146763; ENSMUST00000072395; BC139449; BC139452
17229974	1.79	1.89	0.07	0.07	-1.07	0.218569	0.590902	Fcer1a	Fc receptor, IgE, high affinity I, alpha polypeptide	chr1	173221271 - 173227229	-	NM_010184; ENSMUST00000049706; BC125455; BC125457; J05018
17229981	2.71	3.27	0.51	0.15	-1.47	0.425397	0.758291	Mptx2	mucosal pentraxin 2	chr1	173274461 - 173277756	-	NM_001205011; ENSMUST00000111224
17229984	3.11	3.34	0.4	0.31	-1.17	0.591076	0.849665	Ackr1	atypical chemokine receptor 1 (Duffy blood group)	chr1	173331886 - 173333503	-	NM_010045; ENSMUST00000038227; AF016584; AF109159; AY289754; AY291295; BC005583
17229988	3.51	3.87	0.02	0.06	-1.29	0.000567	0.056751	Cadm3	cell adhesion molecule 3	chr1	173334254 - 173367695	-	NM_053199; XM_006497060; ENSMUST00000005470; ENSMUST00000111220; ENSMUST00000126963; AF195662; AY059393; BC029659; BC079837; BC115417; BC115418; ENSMUST00000157032; AK036352
17230005	2.01	1.85	0.09	0.25	1.11	0.883424	0.967922	LOC102639543; Gm4955	pyrin domain-containing protein 3-like; predicted gene 4955	chr1	173468413 - 173491041	-	XM_006497078; ENSMUST00000037976; XM_006543566
17230014	1.47	1.28	0.09	0.25	1.14	0.561824	0.8349	BC094916	cDNA sequence BC094916	chr1	173519717 - 173535957	-	ENSMUST00000090406; ENSMUST00000097463; ENSMUST00000139092; BC094916
17230023	1.64	1.62	0.78	0.21	1.01	0.500729	0.805383	Pydc4	pyrin domain containing 4	chr1	173567073 - 173599274	-	NM_001177349; NM_001177350; ENSMUST00000097462
17230031	1.55	1.61	0.27	0.28	-1.05	0.444932	0.7707			chr1	173680310 - 173681183	-
17230034	2.16	2.25	0.27	0.28	-1.07	0.784544	0.933385	AI607873	expressed sequence AI607873	chr1	173723427 - 173741809	-	NM_001204910; ENSMUST00000042610; ENSMUST00000127730
17230045	1.52	1.32	0.2	0.17	1.15	0.368227	0.72151	Ifi204	interferon activated gene 204	chr1	173746990 - 173766919	-	NM_008329; XM_006536902; ENSMUST00000111214; BC010546; CT010351; M31419
17230055	2.19	2	0.02	0.19	1.14	0.493327	0.800791	Gm16340	predicted gene 16340	chr1	173776281 - 173798271	-	XM_006497081; ENSMUST00000155076
17230062	1.88	1.88	0.04	0.08	1	0.978471	0.993001	Gm7897	predicted gene 7897	chr1	173824576 - 173830026	-	XM_988496
17230067	1.63	1.38	0.27	0.15	1.19	0.336296	0.695344	Mndal	myeloid nuclear differentiation antigen like	chr1	173857220 - 173880187	-	NM_001170853; XM_006496600; XM_006497300; ENSMUST00000111210; FJ594740; FJ594741
17230078	2.64	2.27	0.35	0.12	1.29	0.09881	0.425615	Mnda; Ifi204	myeloid cell nuclear differentiation antigen; interferon activated gene 204	chr1	173896355 - 173912922	-	NM_001033450; ENSMUST00000009340; BC132314; BC132316; BC145397; M31419
17230087	2.36	2.52	0.13	0.28	-1.12	0.980169	0.993484	Ifi203; LOC100862473; Gm16340	interferon activated gene 203; flocculation protein FLO11-like; predicted gene 16340	chr1	173920400 - 173942672	-	NM_008328; ENSMUST00000042228; ENSMUST00000081216
17230102	1.49	1.67	0.09	0.09	-1.13	0.354159	0.710773	Ifi202b; LOC100044068	interferon activated gene 202B; interferon-activable protein 202-like	chr1	173962568 - 173982844	-	NM_008327; NM_011940; ENSMUST00000000266; BC018233; BC055888; M31418; AF140672; DQ222946; JX945582
17230111	2.26	2.37	0.23	0.12	-1.08	0.608239	0.857394	Ifi205	interferon activated gene 205	chr1	174011998 - 174031755	-	NM_172648; ENSMUST00000059226; BC040425; CT010211; M74124; AK036386
17230120	3.66	3.41	0.18	0.19	1.19	0.376245	0.727218	Olfr231	olfactory receptor 231	chr1	174117091 - 174118047	-	NM_001005520; ENSMUST00000063030
17230123	3.87	3.78	0.22	0.33	1.07	0.99428	0.997696	Olfr419	olfactory receptor 419	chr1	174249889 - 174250976	-	NM_146715; ENSMUST00000061990; BC119050; BC119052
17230127	4.69	4.48	0.16	0.05	1.16	0.108975	0.443465	Grem2	gremlin 2 homolog, cysteine knot superfamily (Xenopus laevis)	chr1	174833785 - 174921819	-	NM_011825; ENSMUST00000055294; AB011030; BC079905
17230131	2.35	2.35	0.21	0.15	-1	0.595795	0.851574	Rgs7	regulator of G protein signaling 7	chr1	175059076 - 175492545	-	NM_001199003; XM_006496829; ENSMUST00000027812; AF011360; BC051133; DQ139289; NM_011880
17230153	9.07	9.1	0.01	0.04	-1.02	0.245759	0.617946	Fh1	fumarate hydratase 1	chr1	175600374 - 175625635	-	NM_010209; ENSMUST00000027810; ENSMUST00000154956; ENSMUST00000176740; BC006048; ENSMUST00000133218
17230166	5.41	5.41	0.19	0.25	1	0.493586	0.800922	Opn3	opsin 3	chr1	175662421 - 175692776	-	NM_010098; XM_006496642; ENSMUST00000027809; AF140241; BC104486
17230174	5.45	5.4	0.01	0.06	1.03	0.291386	0.660867	Chml	choroideremia-like	chr1	175682237 - 175688353	-	NM_021350
17230176	2.84	2.69	0.13	0.08	1.11	0.213024	0.585175	Pld5	phospholipase D family, member 5	chr1	175962306 - 176275312	-	NM_001195816; NM_176916; ENSMUST00000065967; ENSMUST00000111167; ENSMUST00000125404; BC100428; ENSMUST00000144340; AK046294
17230191	1.37	1.22	0.09	0.12	1.11	0.185072	0.553411	B020018G12Rik	RNA binding motif protein 8a pseudogene	chr1	175977777 - 175979114	-	ENSMUST00000104983; BC132651; BC132653
17230195	6.11	6.69	0.08	0.12	-1.5	0.002219	0.083862	Cep170	centrosomal protein 170	chr1	176733653 - 176814067	-	NM_001099637; ENSMUST00000057037; AK016937; AK038878; BC054781; BC057019; BC067247; BC085106
17230223	2.31	2.27	0.13	0.13	1.03	0.615671	0.861385	Mir350	microRNA 350	chr1	176772325 - 176772423	-	NR_029775; ENSMUST00000083639
17230225	3.28	3.77	0.25	0.29	-1.41	0.037299	0.279788	Hmga2-ps1	high mobility group AT-hook 2, pseudogene 1	chr1	176834624 - 176836133	-	NR_037996
17230227	3.98	4.05	0.28	0.03	-1.05	0.640993	0.873904	LOC102640747; Gm15423	uncharacterized LOC102640747; predicted gene 15423	chr1	176927999 - 176932711	-	XR_373733; ENSMUST00000150600; AK047024; XR_373732
17230231	7.91	7.74	0.05	0.16	1.12	0.055646	0.331553	Akt3	thymoma viral proto-oncogene 3	chr1	177020073 - 177258203	-	NM_011785; XM_006496821; ENSMUST00000019843; ENSMUST00000111159; ENSMUST00000111160; AF124142; BC066861
17230249	3.6	3.53	0.16	0.14	1.05	0.742584	0.916352	Gm26801	predicted gene, 26801	chr1	177429047 - 177443270	-	ENSMUST00000180591
17230252	4.79	4.77	0.07	0.12	1.01	0.839912	0.954773	2310043L19Rik	RIKEN cDNA 2310043L19 gene	chr1	177641542 - 177642943	-	NR_037994
17230256	9	8.99	0.03	0.1	1	0.939454	0.983637	Adss	adenylosuccinate synthetase, non muscle	chr1	177762962 - 177796511	-	NM_007422; XM_006496623; ENSMUST00000016105; BC139404; BC139417; L24554; ENSMUST00000161808; AK043273
17230273	6.67	6.75	0.12	0.32	-1.06	0.698898	0.900137	4930527J03Rik	RIKEN cDNA 4930527J03 gene	chr1	178276047 - 178278811	-	XR_399151; ENSMUST00000094270; AK015919
17230276	3.79	3.57	0.2	0.33	1.16	0.368942	0.721952	B230369F24Rik	RIKEN cDNA B230369F24 gene	chr1	178313328 - 178318549	-	XR_104601; ENSMUST00000141846; AK046316; AK050536
17230279	4.71	6.47	0.36	0.1	-3.38	0.002097	0.08281	Hnrnpu; Gm16586; AI503316	heterogeneous nuclear ribonucleoprotein U; predicted gene 16586; expressed sequence AI503316	chr1	178321108 - 178324171	-	XR_373612; ENSMUST00000159117; BC033430
17230282	11.18	11.22	0.12	0.04	-1.03	0.141817	0.496719	Hnrnpu	heterogeneous nuclear ribonucleoprotein U	chr1	178328105 - 178337797	-	NM_016805; ENSMUST00000037748; ENSMUST00000146362; ENSMUST00000161769; AF073992; AK029944; BC018353; XR_373612
17230301	3.74	3.56	0.07	0.15	1.13	0.130107	0.47922	Gm16564	predicted gene 16564	chr1	178898582 - 178917614	-	ENSMUST00000162545
17230304	6.74	6.34	0.04	0.12	1.32	0.0115	0.165662	Smyd3	SET and MYND domain containing 3	chr1	178951960 - 179518041	-	NM_027188; XM_006496979; XM_006496981; XM_006496982; ENSMUST00000068437; ENSMUST00000111134; ENSMUST00000128302; ENSMUST00000131684; AK044168; AK046829; BC038482; BC052431; BC061485; XM_006496980; AK087728
17230327	8.68	8.35	0.13	0.11	1.26	0.060167	0.342527			chr1	179520257 - 179520908	-
17230331	3.33	2.73	0.4	0.25	1.51	0.16791	0.531855	Tfb2m	transcription factor B2, mitochondrial	chr1	179528055 - 179546267	-	ENSMUST00000129009
17230345	7.44	7.61	0.05	0.05	-1.13	0.019609	0.211054	Ahctf1; Gm1305	AT hook containing transcription factor 1; predicted gene 1305	chr1	179695297 - 179804015	-	NM_026375; XM_006497097; ENSMUST00000027768; ENSMUST00000131716; AB059278; BC138343; BC138344
17230408	5.03	4.56	0.1	0.25	1.39	0.114404	0.452918	Adck3	aarF domain containing kinase 3	chr1	180165238 - 180199602	-	XM_006496961; XM_006496963; ENSMUST00000161300; NM_001163290; ENSMUST00000170472; NM_023341; ENSMUST00000027766; BC030937
17230432	5.23	4.77	0.09	0.18	1.38	0.02175	0.220935	Psen2	presenilin 2	chr1	180227004 - 180263438	-	NM_001128605; NM_011183; ENSMUST00000010753; ENSMUST00000111104; ENSMUST00000111105; ENSMUST00000111106; ENSMUST00000111108; ENSMUST00000130711; BC010403; U57324; U57325; AF038935; ENSMUST00000149590; AK014706
17230451	3.91	3.83	0.1	0.17	1.06	0.549454	0.828806	Gm5069	glyceraldehyde-3-phosphate dehydrogenase pseudogene	chr1	180326969 - 180330550	-	NR_003623; ENSMUST00000050581; BC064681
17230457	4.3	4.18	0.14	0.12	1.09	0.173192	0.53859	6330403A02Rik	RIKEN cDNA 6330403A02 gene	chr1	180432373 - 180483504	-	NM_001081227; XM_006496914; ENSMUST00000136521; ENSMUST00000179826; BC120654; BC120656
17230463	5.14	5.12	0.08	0.11	1.02	0.342274	0.70028	Mixl1	Mix1 homeobox-like 1 (Xenopus laevis)	chr1	180693043 - 180697034	-	NM_013729; ENSMUST00000027778; AF135063; AF154573; BC099876; BC099877
17230467	2.66	2.61	0.05	0.14	1.04	0.584773	0.84567			chr1	180733795 - 180733882	-
17230469	5.14	4.65	0.11	0.23	1.4	0.031584	0.260197	Gm12657; Gm6749; H3f3c; Gm10257; H3f3b; H3f3a	predicted gene 12657; predicted pseudogene 6749; H3 histone, family 3C; predicted gene 10257; H3 histone, family 3B; H3 histone, family 3A	chr1	180800832 - 180813943	-	ENSMUST00000159685; ENSMUST00000161308; ENSMUST00000162118
17230480	3.94	3.93	0.21	0.18	1	0.853271	0.959266	2210411M09Rik	RIKEN cDNA 2210411M09 gene	chr1	180952064 - 180958149	-	ENSMUST00000128545; AK008903
17230484	5.52	5.51	0.28	0.05	1.01	0.476412	0.790558	Ephx1	epoxide hydrolase 1, microsomal	chr1	180976155 - 181020904	-	NM_010145; ENSMUST00000036928; ENSMUST00000111068; ENSMUST00000154133; BC029636; BC045194; BC057857; BC061493; U89491
17230499	7.98	7.93	0.07	0.12	1.03	0.158222	0.519548	Nvl	nuclear VCP-like	chr1	181093423 - 181144157	-	NM_026171; XM_006496965; ENSMUST00000027797; AK140509; BC031847
17230525	9.07	9.21	0.05	0.09	-1.1	0.03168	0.260328	Wdr26	WD repeat domain 26	chr1	181173226 - 181211978	-	NM_145514; XM_006496816; XR_373605; ENSMUST00000036329; ENSMUST00000159673; ENSMUST00000159698; ENSMUST00000162819; ENSMUST00000162963; BC139336; BC139337
17230546	3.36	3.38	0.18	0.32	-1.02	0.958176	0.987928	Ccdc121	coiled-coil domain containing 121	chr1	181509633 - 181511451	-	NM_207280; ENSMUST00000058825
17230550	9.42	9.55	0.1	0.19	-1.09	0.874445	0.965003	Lbr	lamin B receptor	chr1	181815315 - 181842401	-	NM_133815; ENSMUST00000005003; AK089042; AK151798; BC014835; BC021516; BC042522
17230566	4.86	5.01	0.32	0.18	-1.11	0.218948	0.591419	Gm26004	predicted gene, 26004	chr1	181840453 - 181840568	-	ENSMUST00000158804
17230568	3.05	2.95	0.22	0.14	1.07	0.616164	0.861556	Gm5533	predicted gene 5533	chr1	181851574 - 181853189	-	ENSMUST00000070987; AK040286
17230573	9.48	9.49	0.12	0.02	-1	0.911875	0.975579	Enah	enabled homolog (Drosophila)	chr1	181904445 - 182019980	-	NM_001083120; NM_008680; NM_010135; XM_006496643; ENSMUST00000078719; ENSMUST00000111024; ENSMUST00000111025; ENSMUST00000111030; ENSMUST00000177811; U72521; U72522; U72523; NM_001083121; BC062927; U72520; XM_006496648
17230592	3.41	3.02	0.19	0.26	1.31	0.062948	0.348811	Vmn1r1	vomeronasal 1 receptor 1	chr1	182157144 - 182158319	-	NM_001166728; ENSMUST00000169123
17230595	7.21	7.15	0.09	0.14	1.04	0.817611	0.945529	Degs1	degenerative spermatocyte homolog 1 (Drosophila)	chr1	182275770 - 182282804	-	NM_007853; ENSMUST00000035295; AF466376; BC003751; ENSMUST00000132551
17230602	6.78	6.68	0.03	0.16	1.07	0.190951	0.559258	Fbxo28	F-box protein 28	chr1	182313102 - 182341606	-	NM_175127; ENSMUST00000051431; BC078447; BC094542
17230609	4.22	4.26	0.19	0.3	-1.03	0.525331	0.81858	Gm10517	predicted gene 10517	chr1	182408619 - 182409020	-	ENSMUST00000097444; AK138310
17230611	8.48	8.46	0.12	0.11	1.01	0.318951	0.682761	Capn2	calpain 2	chr1	182467259 - 182517524	-	NM_009794; ENSMUST00000068505; AF015038; BC054726; D38117; XM_006496627; AK053832; AK078787
17230636	4.45	3.9	0.28	0.2	1.47	0.114264	0.452801	Ccdc185	coiled-coil domain containing 185	chr1	182747126 - 182749180	-	NM_001033547; ENSMUST00000060041; BC150917
17230638	5.02	5.32	0.08	0.11	-1.23	0.068799	0.360631	Disp1	dispatched homolog 1 (Drosophila)	chr1	183086264 - 183221529	-	NM_001278218; NM_001278219; NM_001278220; NM_026866; ENSMUST00000003035; ENSMUST00000171366; AK004521; AY150577; AY150698; BC043102; BC059225
17230651	7.25	7.2	0.1	0.23	1.04	0.267535	0.639251	Brox	BRO1 domain and CAAX motif containing	chr1	183276342 - 183297256	-	NM_027861; ENSMUST00000057062; ENSMUST00000163528; AK162247; BC030340; BC120692; BC125527
17230668	7.76	7.57	0.03	0.1	1.15	0.022971	0.226184	Mia3	melanoma inhibitory activity 3	chr1	183326236 - 183369565	-	NM_177389; ENSMUST00000069922; ENSMUST00000109158
17230700	2.7	2.72	0.24	0.02	-1.01	0.291752	0.661252	Gm8214	predicted gene 8214	chr1	183681778 - 183682194	-	ENSMUST00000172123
17230702	4.19	4.07	0.1	0.28	1.09	0.740964	0.915546	1700056E22Rik	RIKEN cDNA 1700056E22 gene	chr1	184033032 - 184033998	-	NM_028516; ENSMUST00000050306
17230706	3.32	3.23	0.13	0.12	1.07	0.352804	0.709666	1700112H15Rik	RIKEN cDNA 1700112H15 gene	chr1	184527841 - 184557691	-	NR_040472
17230713	1.44	1.32	0.24	0.15	1.09	0.13055	0.479865	Gm23349	predicted gene, 23349	chr1	184580109 - 184580206	-	ENSMUST00000158432
17230715	5.17	5.01	0.06	0.12	1.12	0.139548	0.492452	Hlx	H2.0-like homeobox	chr1	184727140 - 184732619	-	NM_008250; ENSMUST00000048572; BC064068; X58250; ENSMUST00000174257
17230725	3.69	3.54	0.25	0.04	1.11	0.871968	0.96476	Marc1	mitochondrial amidoxime reducing component 1	chr1	184786767 - 184811313	-	NM_001290273; XM_006497192; ENSMUST00000048462; ENSMUST00000110992; BC028441
17230735	6.66	6.38	0.15	0.07	1.22	0.119728	0.462386	Marc2	mitochondrial amidoxime reducing component 2	chr1	184813068 - 184846451	-	XM_006497194; ENSMUST00000161821; ENSMUST00000162261; ENSMUST00000162866; NM_133684; ENSMUST00000068725; ENSMUST00000159293; BC006888
17230750	4.23	4.4	0.31	0.28	-1.12	0.249411	0.620817	Mir1981	microRNA 1981	chr1	184822407 - 184822488	-	NR_035502; ENSMUST00000157934
17230752	2.89	2.95	0.49	0.1	-1.04	0.869316	0.964012	Gm23780	predicted gene, 23780	chr1	184858080 - 184858412	-	ENSMUST00000157937
17230754	5.44	5.66	0.28	0.07	-1.17	0.276252	0.647644	C130074G19Rik	RIKEN cDNA C130074G19 gene	chr1	184871926 - 184883218	-	NM_178692; ENSMUST00000048308; BC116951; BC116953
17230760	5.43	5.99	0.28	0.07	-1.48	0.017724	0.199921	Mark1	MAP/microtubule affinity-regulating kinase 1	chr1	184896424 - 184999549	-	NM_145515; ENSMUST00000027929; AB185282; BC112400; AF453686
17230780	7.37	7.31	0.15	0.11	1.05	0.499775	0.804785	Iars2	isoleucine-tRNA synthetase 2, mitochondrial	chr1	185284726 - 185329401	-	NM_198653; XM_006497179; ENSMUST00000027921; ENSMUST00000110974; AK043729; BC052403; ENSMUST00000110975; BC037123
17230812	2.37	2.56	0.15	0.16	-1.14	0.464725	0.783804	LOC102643028; 4930532G15Rik	uncharacterized LOC102643028; RIKEN cDNA 4930532G15 gene	chr1	185359461 - 185362930	-	XR_406188; ENSMUST00000180632; AK015943; AK089488
17230816	3.1	3.14	0.03	0.11	-1.03	0.145543	0.501145	9630028B13Rik	RIKEN cDNA 9630028B13 gene	chr1	185429357 - 185441819	-	NR_038006; ENSMUST00000143787; BC147657
17230819	4.32	3.9	0.21	0.16	1.34	0.055067	0.330378	Gm2061	predicted gene 2061	chr1	185447116 - 185455568	-	NR_040305; ENSMUST00000180623
17230823	5.54	5.35	0.04	0.11	1.14	0.054449	0.329605	Lyplal1	lysophospholipase-like 1	chr1	186087731 - 186117310	-	NM_146106; ENSMUST00000045388; BC027340
17230830	3.88	4.09	0.22	0.26	-1.16	0.55691	0.831894	Tgfb2	transforming growth factor, beta 2	chr1	186623186 - 186705992	-	NM_009367; ENSMUST00000045288; BC011055; BC011170
17230842	6.69	6.72	0.19	0.1	-1.03	0.731771	0.912039	Rrp15	ribosomal RNA processing 15 homolog (S. cerevisiae)	chr1	186720978 - 186749358	-	NM_026041; ENSMUST00000001339; ENSMUST00000162336; AK013204; BC006787
17230851	3.61	3.62	0.04	0.23	-1.01	0.895422	0.97101	Spata17	spermatogenesis associated 17	chr1	187044648 - 187215465	-	NM_028848; NM_029067; XM_006497210; ENSMUST00000027908; ENSMUST00000110945; ENSMUST00000183469; ENSMUST00000183819; AK050925; AY747687; BC089520; XM_006497209
17230869	4.11	4.24	0.29	0.13	-1.09	0.546971	0.827365	Gm15509	predicted gene 15509	chr1	187120869 - 187124365	-	ENSMUST00000162615
17230873	2.25	2.33	0.06	0.17	-1.06	0.138456	0.491035	9330162B11Rik	RIKEN cDNA 9330162B11 gene	chr1	188006576 - 188008990	-	NR_038007
17230877	2.93	2.38	0.28	0.16	1.46	0.188055	0.556413	Gm25095	predicted gene, 25095	chr1	188622923 - 188623053	-	ENSMUST00000104047
17230879	7.21	7.37	0.14	0.19	-1.12	0.438213	0.766922	Kctd3	potassium channel tetramerisation domain containing 3	chr1	188971098 - 189007840	-	NM_172650; ENSMUST00000085678; AK033491; BC061458; BC079581
17230902	4.26	4.28	0.11	0.15	-1.01	0.948862	0.986143	Kcnk2	potassium channel, subfamily K, member 2	chr1	189207930 - 189344192	-	NM_001159850; NM_010607; ENSMUST00000079451; ENSMUST00000110920; ENSMUST00000180044; U73488; NM_001281847; BC062094
17230916	8.34	8.39	0.11	0.11	-1.03	0.468081	0.785345	Gm3837; Pdcd5	predicted gene 3837; programmed cell death 5	chr1	189277308 - 189277823	-	XM_001478256; AF161074; BC092092; NM_019746; ENSMUST00000118501; BC048476; BC056167
17230918	7.91	7.88	0.11	0.01	1.02	0.700272	0.900436	Cenpf	centromere protein F	chr1	189640599 - 189688086	-	NM_001081363; XM_006497120; ENSMUST00000165962; ENSMUST00000171929; DQ642022
17230942	4.17	4.41	0.14	0.13	-1.18	0.087667	0.403261	LOC102631965; Gm26574	uncharacterized LOC102631965; predicted gene, 26574	chr1	189833141 - 189836620	-	XR_399241; XR_399243; ENSMUST00000181876; AK143393
17230945	5.97	6.09	0.21	0.04	-1.08	0.404605	0.7455	Smyd2	SET and MYND domain containing 2	chr1	189880492 - 189922363	-	NM_026796; XM_006497146; XR_373772; ENSMUST00000027897; ENSMUST00000130804; AK003853; BC023119; ENSMUST00000144452; AK164053
17230960	2.83	2.69	0.25	0.07	1.11	0.128745	0.476854	Prox1	prospero homeobox 1	chr1	190121769 - 190170680	-	NM_008937; XM_006497125; ENSMUST00000010319; ENSMUST00000175916; ENSMUST00000177288; AF061576; AK143179; BC051411
17230968	1.47	1.41	0.18	0.26	1.04	0.391246	0.736913	Gm23153	predicted gene, 23153	chr1	190482872 - 190483157	-	ENSMUST00000175323
17230970	5.63	5.65	0.2	0.1	-1.01	0.967374	0.990007	Rps6kc1	ribosomal protein S6 kinase polypeptide 1	chr1	190750029 - 190911770	-	NM_178775; XM_006497177; ENSMUST00000061611; ENSMUST00000159367; ENSMUST00000160889; ENSMUST00000162500; AK044809; BC058403; ENSMUST00000159624; AK030313
17230991	4.43	4.31	0.31	0.13	1.09	0.588499	0.847788	Vash2	vasohibin 2	chr1	190947646 - 190979296	-	NM_144879; ENSMUST00000047409; NR_027352; ENSMUST00000166139; BC024141
17231003	5.51	5.52	0.07	0.08	-1.01	0.508329	0.809719	Mfsd7b	major facilitator superfamily domain containing 7B	chr1	191005832 - 191026190	-	NM_001081259; ENSMUST00000085635; BC024751; BC157992
17231015	5.4	5.56	0.06	0.1	-1.12	0.029585	0.252299	Tatdn3	TatD DNase domain containing 3	chr1	191045826 - 191062932	-	NM_001163421; NM_001163422; NM_026895; ENSMUST00000027945; ENSMUST00000085633; ENSMUST00000110891; ENSMUST00000110893; ENSMUST00000143876; BC061248
17231029	2.66	2.87	0.37	0.36	-1.16	0.222628	0.595449	Fam71a	family with sequence similarity 71, member A	chr1	191162584 - 191164817	-	NM_001109759; ENSMUST00000171798
17231033	5.98	5.55	0.22	0.14	1.35	0.135109	0.486013	Atf3	activating transcription factor 3	chr1	191170296 - 191183340	-	NM_007498; ENSMUST00000027941; ENSMUST00000131854; AB291912; AY329367; BC019946; BC064799; CT010291; U19118; D50524
17231040	5.31	5.42	0.11	0.19	-1.08	0.212818	0.584985	Nenf; LOC102642308	neuron derived neurotrophic factor; uncharacterized LOC102642308	chr1	191306789 - 191318194	-	NM_025424; ENSMUST00000046770; AB126218; BC048464; XR_399267
17231047	9.18	9.3	0.05	0.14	-1.09	0.217243	0.589019	Ppp2r5a	protein phosphatase 2, regulatory subunit B, alpha	chr1	191351981 - 191397041	-	NM_144880; ENSMUST00000067976; BC023062; BC059026
17231063	2.98	2.68	0.1	0.3	1.24	0.203628	0.575367	Gm20201	predicted gene, 20201	chr1	191398660 - 191403272	-	AK036595
17231066	8.66	8.68	0.04	0.42	-1.01	0.367425	0.720928	Dtl	denticleless homolog (Drosophila)	chr1	191537365 - 191575534	-	NM_029766; ENSMUST00000027933; AB095735; AB095736; AK164999; AK012919
17231086	4.16	3.32	0.92	0.26	1.8	0.579397	0.843596	Gm22446	predicted gene, 22446	chr1	191762200 - 191762303	-	ENSMUST00000180108
17231088	1.41	1.45	0.26	0.37	-1.02	0.770048	0.926531	Gm26203	predicted gene, 26203	chr1	191772721 - 191772834	-	ENSMUST00000082911
17231090	3.98	3.68	0.21	0.18	1.23	0.297276	0.665986	1700034H15Rik	RIKEN cDNA 1700034H15 gene	chr1	191890233 - 191907527	-	NR_030669; ENSMUST00000069573; ENSMUST00000139827; AK041603
17231100	3.65	3.54	0.11	0.11	1.08	0.944411	0.985105	Traf5	TNF receptor-associated factor 5	chr1	191997207 - 192092564	-	NM_011633; ENSMUST00000085573; BC012702; D78141; D83528; AK141097
17231114	3.84	3.41	0.14	0.14	1.35	0.016771	0.194527	Mir3473c	microRNA 3473c	chr1	191998554 - 191998634	-	NR_039566; ENSMUST00000175262
17231116	10.06	9.94	0.06	0.08	1.09	0.036621	0.277509			chr1	192073733 - 192074508	-
17231118	5.72	5.94	0.09	0.09	-1.17	0.037616	0.280614	Rcor3	REST corepressor 3	chr1	192098771 - 192138010	-	NM_001290278; NM_001290282; NM_144814; ENSMUST00000073279; ENSMUST00000110849; BC057141; BC138938; BC138939; XR_373892; NM_001290279; NM_001290280; XM_006497246
17231135	3.95	3.84	0.27	0.07	1.08	0.729297	0.911225	Hhat	hedgehog acyltransferase	chr1	192512828 - 192771219	-	NM_144881; XM_006497251; XM_006497252; XR_373896; ENSMUST00000044190; ENSMUST00000128619; AK134661; BC008159
17231159	3.41	3.56	0.34	0.19	-1.11	0.801538	0.939497	A730013G03Rik	RIKEN cDNA A730013G03 gene	chr1	192833169 - 192834719	-	XR_399285; ENSMUST00000057543; AK082188
17231163	3.32	3.32	0.1	0.27	-1.01	0.655169	0.880232	Sertad4	SERTA domain containing 4	chr1	192844431 - 192855752	-	NM_001177794; NM_198247; ENSMUST00000016406; ENSMUST00000155503; ENSMUST00000155579; BC060251
17231174	4.32	4.23	0.03	0.25	1.06	0.755034	0.92108	Syt14	synaptotagmin XIV	chr1	192897210 - 193035717	-	NM_181546; XM_006497255; XM_006497259; ENSMUST00000016344; AB102947; BC141262; BC145602; XM_006497257; AK051175
17231186	2.48	2.77	0.14	0.39	-1.22	0.380387	0.730187	Gm23583	predicted gene, 23583	chr1	192998286 - 192998574	-	ENSMUST00000158533
17231188	6.51	6.84	0.1	0.38	-1.26	0.596719	0.85187	Diexf	digestive organ expansion factor homolog (zebrafish)	chr1	193104403 - 193130251	-	NM_145415; XM_006497250; ENSMUST00000085555; AK088756; BC019218
17231203	4.19	4.23	0.34	0.06	-1.03	0.999651	0.999807	Traf3ip3	TRAF3 interacting protein 3	chr1	193175504 - 193201703	-	NM_153137; ENSMUST00000043550; ENSMUST00000160332; AK161211; AY383616; BC137605; BC171933
17231229	3.63	3.59	0.25	0.12	1.03	0.489553	0.799046	Hsd11b1	hydroxysteroid 11-beta dehydrogenase 1	chr1	193221630 - 193264054	-	ENSMUST00000159644; NM_001044751; NM_008288; XM_006497228; ENSMUST00000016338; ENSMUST00000161737; ENSMUST00000160929; AK167419; BC132364; BC138780; BC145415; DQ089001
17231248	4.87	4.89	0.1	0.11	-1.01	0.904533	0.973333	G0s2	G0/G1 switch gene 2	chr1	193272160 - 193273188	-	NM_008059; ENSMUST00000009777; BC117038; BC117040
17231252	4.63	4.56	0.1	0.27	1.05	0.845263	0.956524	Camk1g	calcium/calmodulin-dependent protein kinase I gamma	chr1	193346346 - 193370297	-	NM_144817; ENSMUST00000016323; ENSMUST00000169907; AF428262; AY212936; BC021840
17231272	2.55	2.36	0.25	0.29	1.14	0.730938	0.912039	Mir205; 4631405K08Rik	microRNA 205; RIKEN cDNA 4631405K08 gene	chr1	193507238 - 193509803	-	NR_029592; ENSMUST00000083599; ENSMUST00000180420; XR_373911
17231277	1.78	1.84	0.12	0.35	-1.04	0.693128	0.898015	4930503O07Rik	RIKEN cDNA 4930503O07 gene	chr1	194212187 - 194222759	-	NR_040477
17231281	2.29	2.25	0.1	0.2	1.03	0.89816	0.971301	Gm16897	predicted gene, 16897	chr1	194955759 - 194976959	-	NR_033564; ENSMUST00000180780
17231287	2.49	2.63	0.26	0.33	-1.1	0.623967	0.865883	Cd46	CD46 antigen, complement regulatory protein	chr1	195041285 - 195092248	-	NM_010778; XM_006497238; ENSMUST00000016637; ENSMUST00000159563; ENSMUST00000160817; ENSMUST00000162614; ENSMUST00000162650; AB001566; AB010919; AB022600; BC150660; XM_006497234; XR_373889; ENSMUST00000162951
17231301	5.8	5.92	0.08	0.01	-1.09	0.141235	0.495791	Cr1l	complement component (3b/4b) receptor 1-like	chr1	195103788 - 195131570	-	NM_013499; XM_006497226; ENSMUST00000075451; AK134226; AK160440; BC028945; BC092048; AK162703
17231314	3.18	3.2	0.08	0.11	-1.01	0.721165	0.908652	Cr2	complement receptor 2	chr1	195136811 - 195176715	-	NM_007758; ENSMUST00000082321; BC109344; M29281; M35684
17231341	3.98	4.02	0.28	0.23	-1.03	0.700907	0.900848	9230019H11Rik	RIKEN cDNA 9230019H11 gene	chr10	3119841 - 3129546	+	XR_035195; ENSMUST00000095874; AK136660
17231349	4.51	4.4	0.16	0.13	1.08	0.185799	0.554191	Ppp1r14c	protein phosphatase 1, regulatory (inhibitor) subunit 14c	chr10	3366150 - 3464975	+	NM_133485; ENSMUST00000043374; AF407167; BC055717
17231356	1.5	1.14	0.32	0.19	1.28	0.607768	0.857381	Gm24482	predicted gene, 24482	chr10	3425023 - 3425115	+	ENSMUST00000117005
17231358	3.63	3.77	0.1	0.17	-1.11	0.22422	0.597075	Iyd	iodotyrosine deiodinase	chr10	3540240 - 3554877	+	NM_027391; ENSMUST00000019896; ENSMUST00000141745; BC023358
17231366	3.28	3.34	0.06	0.1	-1.04	0.162392	0.524387	Plekhg1	pleckstrin homology domain containing, family G (with RhoGef domain) member 1	chr10	3740377 - 3967303	+	NM_001033253; NM_001159942; XM_006512439; XM_006512442; XM_006512444; ENSMUST00000042438; ENSMUST00000120274; ENSMUST00000136671; ENSMUST00000154727; BC117965; BC117966; ENSMUST00000137111; ENSMUST00000144543; AK033676; AK045140
17231387	6.02	5.95	0.11	0.09	1.04	0.574007	0.84047	Mthfd1l	methylenetetrahydrofolate dehydrogenase (NADP+ dependent) 1-like	chr10	3973075 - 4167081	+	NM_001170785; NM_001170786; NM_172308; ENSMUST00000043735; ENSMUST00000117291; ENSMUST00000120585; BC030437; XM_006512449
17231419	5.39	5.41	0.12	0.14	-1.02	0.883983	0.968124	Gm25515	predicted gene, 25515	chr10	4104313 - 4104469	+	ENSMUST00000083858
17231421	2.14	2.32	0.1	0.09	-1.14	0.150201	0.508734	Gm25369	predicted gene, 25369	chr10	4169887 - 4170018	+	ENSMUST00000158848
17231423	9.98	10.24	0.03	0.02	-1.2	0.000204	0.03914	Akap12	A kinase (PRKA) anchor protein (gravin) 12	chr10	4266329 - 4359471	+	NM_031185; ENSMUST00000045730; AB020886; AB025278; AB051563; AB070852; AB070853; AF326228; AF326230; BC071185; BC138364; BC138365
17231428	4.53	4.66	0.04	0.21	-1.09	0.395212	0.739219	Rmnd1	required for meiotic nuclear division 1 homolog (S. cerevisiae)	chr10	4409033 - 4423369	+	ENSMUST00000132184
17231431	4.57	5.07	0.19	0.1	-1.42	0.054803	0.330102	1700052N19Rik	RIKEN cDNA 1700052N19 gene	chr10	4432467 - 4455141	+	ENSMUST00000118544; ENSMUST00000131636; AK006776; AK134431; BC099894; BC138908; ENSMUST00000095893; NM_024261; XM_006512488; ENSMUST00000152294; BC145732
17231443	5.1	5.1	0.13	0.08	-1	0.895333	0.97101	Ccdc170	coiled-coil domain containing 170	chr10	4482502 - 4562231	+	NM_001195672; ENSMUST00000019901; ENSMUST00000138112
17231459	2.48	3.29	0.21	0.08	-1.74	0.006669	0.131901	Gm22739	predicted gene, 22739	chr10	4484234 - 4484393	+	ENSMUST00000083437
17231461	4.45	4.68	0.18	0.09	-1.17	0.450345	0.774185	Esr1	estrogen receptor 1 (alpha)	chr10	4612046 - 5003761	+	NM_007956; XM_006512433; ENSMUST00000067086; ENSMUST00000105589; ENSMUST00000105590; ENSMUST00000127934; ENSMUST00000137012; AB560752; AB560757; AB560758; AB560759; AB560760; EU791538; EU791540; M38651; XM_006512436; ENSMUST00000105588; ENSMUST00000138828; ENSMUST00000149195; AB560753; AB560754; AB560755; AB560756; AK054182
17231473	4.36	4.26	0.2	0.1	1.07	0.591669	0.849738	Gm10097	predicted gene 10097	chr10	5069193 - 5069510	+	ENSMUST00000180100; AK044289
17231475	3.68	3.8	0.29	0.28	-1.09	0.462223	0.782548	Gm23573	predicted gene, 23573	chr10	5357173 - 5357279	+	ENSMUST00000104408
17231477	3.49	3.16	0.23	0.21	1.26	0.354985	0.711373	Myct1	myc target 1	chr10	5593728 - 5606789	+	NM_026793; ENSMUST00000051809; AK054222; AY090114; BC096559
17231482	2.92	3.18	0.12	0.11	-1.2	0.174112	0.539749	Vip	vasoactive intestinal polypeptide	chr10	5639218 - 5647614	+	NM_011702; ENSMUST00000019906; BC089511; AK043544
17231491	3.29	3.63	0.24	0.4	-1.27	0.232397	0.605076	Gm3213	predicted gene 3213	chr10	6363096 - 6368487	+	XM_006542798
17231495	3.39	3.34	0.03	0.29	1.03	0.534665	0.822495	Oprm1	opioid receptor, mu 1	chr10	6758506 - 7038209	+	NM_001039652; XM_006512437; ENSMUST00000105601; ENSMUST00000105603; ENSMUST00000105607; ENSMUST00000105611; ENSMUST00000105615; ENSMUST00000129221; ENSMUST00000129954; ENSMUST00000141897; ENSMUST00000144264; ENSMUST00000154906; ENSMUST00000154941; AB047546; AF062753; AF074972; AF074974; AF167567; AF167568; AF260307; AF400247; AY923182; BC119545; DQ868787; DQ868788; EF105311; EF105312; EF105313; E…
17231522	7.75	7.45	0.05	0.1	1.24	0.011878	0.168157	Lrp11	low density lipoprotein receptor-related protein 11	chr10	7589800 - 7625483	+	NM_172784; ENSMUST00000019931; ENSMUST00000124961; ENSMUST00000130590; ENSMUST00000134346; ENSMUST00000135907
17231532	4.48	4.34	0.25	0.19	1.1	0.960787	0.988163	A630066F11Rik	RIKEN cDNA A630066F11 gene	chr10	7663371 - 7664623	+	NR_030698
17231534	7.66	7.52	0.09	0.24	1.1	0.133246	0.483479	Nup43	nucleoporin 43	chr10	7667503 - 7678886	+	NM_145706; ENSMUST00000040135; BC011060; AK011422; ENSMUST00000162527; AK141339; ENSMUST00000162346
17231545	5.5	5.84	0.2	0.09	-1.27	0.032339	0.262269	Lats1	large tumor suppressor	chr10	7681209 - 7716461	+	NM_010690; XM_006512567; ENSMUST00000040043; ENSMUST00000165952; BC158092; BC158123
17231558	6.71	6.36	0.18	0.2	1.27	0.109589	0.444881	Katna1	katanin p60 (ATPase-containing) subunit A1	chr10	7726000 - 7763150	+	NM_011835; XM_006512738; ENSMUST00000019929; ENSMUST00000165806; AF153197; BC009136
17231571	3.18	3.07	0.29	0.08	1.07	0.575018	0.841164	B430219N15Rik	RIKEN cDNA B430219N15 gene	chr10	7780186 - 7781357	+	ENSMUST00000147230; ENSMUST00000180853
17231574	7.75	7.55	0.09	0.16	1.15	0.19712	0.567821	Ppil4	peptidylprolyl isomerase (cyclophilin)-like 4	chr10	7792891 - 7823135	+	NM_026141; XR_380072; ENSMUST00000015901; BC004652; BC079912; ENSMUST00000138151; AK014453
17231591	3.76	3.96	0.28	0.11	-1.15	0.380867	0.730335	Zc3h12d	zinc finger CCCH type containing 12D	chr10	7832470 - 7870397	+	NM_172785; XM_006512723; ENSMUST00000039484; BC112398
17231600	1.77	1.74	0.1	0.12	1.02	0.818157	0.945562	Mir5104	microRNA 5104	chr10	7836381 - 7836474	+	NR_039563; ENSMUST00000175319
17231602	1.57	1.13	0.36	0.21	1.36	0.198004	0.569161	Gm24374	predicted gene, 24374	chr10	8642934 - 8643039	+	ENSMUST00000104394
17231604	3.24	3.25	0.18	0.38	-1.01	0.95403	0.987268	Gm26674; Sash1	predicted gene, 26674; SAM and SH3 domain containing 1	chr10	8884594 - 8886880	+	ENSMUST00000180770; AK010852
17231607	2.15	2.12	0.02	0.15	1.02	0.714397	0.905827	Gm6150	predicted gene 6150	chr10	9684722 - 9691909	+	NR_038036
17231611	4.88	4.25	0.11	0.4	1.54	0.044601	0.302756	Gm25682	predicted gene, 25682	chr10	10100953 - 10101116	+	ENSMUST00000083942
17231613	2.62	2.63	0.17	0.05	-1	0.899438	0.971854	Gm5177	glyceraldehyde-3-phosphate dehydrogenase pseudogene	chr10	10605945 - 10616313	+	NR_033630; ENSMUST00000183337
17231617	2.25	1.96	0.5	0.21	1.22	0.605549	0.856093	Gm23601	predicted gene, 23601	chr10	10663154 - 10663284	+	ENSMUST00000157259
17231619	1.97	3.08	0.38	0.17	-2.15	0.012042	0.169065	Gm10944	predicted gene 10944	chr10	10681348 - 10681858	+	ENSMUST00000105564
17231621	1.93	1.9	0.22	0.16	1.02	0.293359	0.662512	4930567K20Rik	RIKEN cDNA 4930567K20 gene	chr10	10751046 - 10758131	+	NR_046010; BC049706
17231625	5.87	6.63	0.12	0.19	-1.69	0.006891	0.133988	Shprh	SNF2 histone linker PHD RING helicase	chr10	11149430 - 11217595	+	NM_001077707; NM_001284354; NM_172937; XR_380065; ENSMUST00000044053; ENSMUST00000054814; ENSMUST00000159541; ENSMUST00000159553; ENSMUST00000159810; AY162264; AY162266; BC055003
17231662	6.2	6.82	0.04	0.22	-1.54	0.007766	0.141118	Fbxo30	F-box protein 30	chr10	11281330 - 11298052	+	NM_001168297; NM_027968; ENSMUST00000070300; ENSMUST00000129456; AK006369; BC037691
17231669	4.34	4.22	0.12	0.23	1.09	0.38081	0.730335	Epm2a	epilepsy, progressive myoclonic epilepsy, type 2 gene alpha	chr10	11343404 - 11459644	+	NM_010146; ENSMUST00000069106; AF124044; XM_006512521
17231676	6.89	6.91	0.15	0.24	-1.02	0.875653	0.965226	Timm8a1	translocase of inner mitochondrial membrane 8A1	chr10	11609223 - 11610450	+	ENSMUST00000052902
17231680	3.4	4.07	0.42	0.33	-1.59	0.149495	0.507872	Gm22546	predicted gene, 22546	chr10	11648005 - 11648134	+	ENSMUST00000104351
17231682	1.4	1.47	0.13	0.13	-1.05	0.599901	0.853612	Gm22194	predicted gene, 22194	chr10	11940973 - 11941067	+	ENSMUST00000116869
17231684	1.9	1.74	0.08	0.08	1.12	0.293376	0.662512	Gm25011	predicted gene, 25011	chr10	11959880 - 11960005	+	ENSMUST00000158398
17231686	1.44	1.44	0.16	0.07	-1	0.275592	0.646536	Gm23680	predicted gene, 23680	chr10	12363410 - 12363573	+	ENSMUST00000083162
17231688	2.64	2.66	0.11	0.05	-1.02	0.87897	0.966654	Gm25139	predicted gene, 25139	chr10	12368623 - 12368832	+	ENSMUST00000083247
17231690	8.57	8.51	0.11	0.09	1.04	0.186581	0.554675	Sf3b5	splicing factor 3b, subunit 5	chr10	13008450 - 13009183	+	NM_175102; ENSMUST00000105139; AK010348; BC006603
17231694	5.67	5.82	0.1	0.23	-1.11	0.798907	0.938733	Plagl1	pleiomorphic adenoma gene-like 1	chr10	13090691 - 13131694	+	NM_009538; ENSMUST00000121325; ENSMUST00000121646; ENSMUST00000121766; ENSMUST00000135095; AF147785; AF324471; BC141284; BC145612; X95503; ENSMUST00000130313; FJ425893
17231717	7.36	7.32	0.1	0.19	1.03	0.245344	0.617736	Fuca2	fucosidase, alpha-L- 2, plasma	chr10	13499540 - 13519035	+	NM_025799; ENSMUST00000060212; ENSMUST00000121465; BC004039; BC018181; BC094449; XM_006512826; ENSMUST00000150048; AK163042
17231733	6.41	6.77	0.04	0.1	-1.29	0.007556	0.139036	Adat2	adenosine deaminase, tRNA-specific 2	chr10	13552894 - 13563376	+	NM_025748; ENSMUST00000019944; BC062195
17231742	3.51	4.31	0.17	0.11	-1.74	0.00236	0.085883	Hivep2	human immunodeficiency virus type I enhancer binding protein 2	chr10	13966379 - 14151378	+	NM_010437; XM_006512557; XM_006512561; ENSMUST00000015645; BC150704
17231754	3.31	3.04	0.05	0.15	1.21	0.040666	0.290836	Hivep2	human immunodeficiency virus type I enhancer binding protein 2	chr10	13966961 - 14007996	+	AK172056
17231757	1.7	1.78	0.1	0.16	-1.05	0.732813	0.912726	Gm24343	predicted gene, 24343	chr10	14233513 - 14233623	+	ENSMUST00000158708
17231759	8.41	7.87	0.08	0.12	1.46	0.003698	0.101558	Gm10335	predicted gene 10335	chr10	14523078 - 14523548	+	ENSMUST00000096020
17231761	2.47	2.39	0.15	0.07	1.06	0.232945	0.605876	Gm16234	predicted gene 16234	chr10	14664220 - 14668318	+	ENSMUST00000124976
17231767	3.1	2.87	0.31	0.11	1.17	0.555192	0.831171	1700016L04Rik	RIKEN cDNA 1700016L04 gene	chr10	14705609 - 14759019	+	NR_045824
17231774	3.4	3.41	0.22	0.25	-1.01	0.873084	0.964955	Nmbr	neuromedin B receptor	chr10	14760221 - 14770583	+	NM_008703; XM_006512586; ENSMUST00000020015; BC119237; BC144884; XM_006512587
17231780	1.44	1.15	0.35	0.09	1.22	0.436104	0.76549	Gm23892	predicted gene, 23892	chr10	14984670 - 14984799	+	ENSMUST00000158105
17231782	2.03	1.81	0.27	0.21	1.16	0.852993	0.959266	Gm25382	predicted gene, 25382	chr10	17116804 - 17116900	+	ENSMUST00000157811
17231784	8.65	8.71	0.17	0.26	-1.04	0.349158	0.706939	Cited2	Cbp/p300-interacting transactivator, with Glu/Asp-rich carboxy-terminal domain, 2	chr10	17723228 - 17725674	+	NM_010828; ENSMUST00000038107; BC057126; U86445; Y15163
17231789	4.21	4.25	0.06	0.33	-1.03	0.883959	0.968124	Txlnb	taxilin beta	chr10	17796219 - 17845663	+	NM_138628; ENSMUST00000037964; AF422244; AF422245; BC141023
17231801	9.09	9.81	0.03	0.1	-1.65	0.000257	0.043678	Reps1	RalBP1 associated Eps domain containing protein	chr10	18055861 - 18125155	+	NM_001111065; NM_009048; ENSMUST00000126390; ENSMUST00000144287; ENSMUST00000150029; ENSMUST00000154718; ENSMUST00000155284; ENSMUST00000155892; ENSMUST00000164556; AF031939; BC087547; ENSMUST00000128711; AK041967
17231823	4.24	4.41	0.41	0.18	-1.12	0.957119	0.987735	Gm10827	predicted gene 10827	chr10	18235053 - 18238060	+	ENSMUST00000181897; AK133237
17231826	5.02	5.4	0.12	0.16	-1.3	0.06755	0.358894	Nhsl1	NHS-like 1	chr10	18407638 - 18533892	+	NM_001163592; NM_173390; XM_006512686; XM_006512689; XM_006512690; XM_006512691; ENSMUST00000037341; ENSMUST00000100054; AK041760; ENSMUST00000160602; AK017530; ENSMUST00000161510
17231844	9.02	8.73	0.15	0.03	1.22	0.018055	0.20168	Perp	PERP, TP53 apoptosis effector	chr10	18845071 - 18857073	+	NM_022032; ENSMUST00000019998; AF249870; BC021772
17231850	3.69	3.51	0.12	0.23	1.13	0.893239	0.970216	Gm20139	predicted gene, 20139	chr10	19141749 - 19207947	+	NR_038021; NR_038022
17231855	2.87	2.98	0.14	0.2	-1.08	0.296918	0.665978	Olig3	oligodendrocyte transcription factor 3	chr10	19356539 - 19358606	+	NM_053008; ENSMUST00000053225; AB038698; BC057564
17231859	6.15	6.12	0.05	0.13	1.02	0.749187	0.919205	Ifngr1	interferon gamma receptor 1	chr10	19591949 - 19610229	+	NM_010511; ENSMUST00000020188; ENSMUST00000164591; AF128216; AF128217; AY157836; AY157837; BC132599; BC138617; J05265; M25764; M26711; M28233; M28995; ENSMUST00000110989
17231869	2.92	2.79	0.33	0.16	1.1	0.655462	0.880317	Il22ra2	interleukin 22 receptor, alpha 2	chr10	19621998 - 19634681	+	NM_178258; ENSMUST00000036564; AF493604; BC124998; BC126872
17231877	2.87	2.7	0.22	0.08	1.12	0.768232	0.92611	9230106D20Rik	RIKEN cDNA 9230106D20 gene	chr10	19644750 - 19660801	+	ENSMUST00000052806
17231881	3.16	3.21	0.1	0.08	-1.04	0.18193	0.549565	Il20ra	interleukin 20 receptor, alpha	chr10	19712587 - 19760053	+	NM_172786; XM_006512728; ENSMUST00000020185; BC056628; EF592560
17231891	6.48	6.5	0.11	0.16	-1.02	0.760778	0.923655	Map3k5	mitogen-activated protein kinase kinase kinase 5	chr10	19934472 - 20142753	+	NM_008580; ENSMUST00000095806; ENSMUST00000120259; AB006787; BC116627; BC116628; BC133697; XM_006512739
17231925	8.06	8.12	0.09	0.11	-1.04	0.872156	0.964813	Map7	microtubule-associated protein 7	chr10	20148471 - 20281590	+	NM_001198635; NM_008635; XM_006512579; XM_006512580; XM_006512584; XM_006512585; ENSMUST00000020173; ENSMUST00000116259; AB098611; AK008182; BC052637; Y15197
17231944	1.59	2.39	0.37	0.36	-1.74	0.069812	0.363201	Gm6251	predicted gene 6251	chr10	20208439 - 20209030	+	NM_001101561
17231946	9.79	9.3	0.05	0.09	1.41	0.001186	0.069543	Bclaf1	BCL2-associated transcription factor 1	chr10	20312469 - 20342501	+	NM_001025392; NM_001025393; NM_153787; XM_006512866; ENSMUST00000043881; ENSMUST00000092678; AK079110; AK129071; AK161608; BC034300; XR_380079
17231963	6.9	6.44	0.09	0.28	1.38	0.021756	0.220935	Mtfr2	mitochondrial fission regulator 2	chr10	20347819 - 20361669	+	NM_027930; ENSMUST00000169712; BC019132
17231973	3.85	3.69	0.31	0.15	1.12	0.439034	0.767541	Ahi1	Abelson helper integration site 1	chr10	20952547 - 21080429	+	NM_001177776; NM_026203; ENSMUST00000105525; ENSMUST00000163505; AY133241; BC055400
17231999	4.57	4.54	0.17	0.17	1.02	0.825797	0.948613	Gm26577; LOC101056071	predicted gene, 26577; uncharacterized LOC101056071	chr10	21145094 - 21154374	+	ENSMUST00000180680; AK138601
17232003	7.83	7.71	0.03	0.18	1.09	0.109743	0.445327	Hbs1l	Hbs1-like (S. cerevisiae)	chr10	21295979 - 21368889	+	NM_001145209; XM_006512804; ENSMUST00000092674; AF087672; BC085235; NM_001042593; NM_019702; ENSMUST00000020153; BC010251
17232025	3.82	3.83	0.24	0.14	-1.01	0.674821	0.889573	Aldh8a1	aldehyde dehydrogenase 8 family, member A1	chr10	21377291 - 21396585	+	NM_178713; ENSMUST00000042699; ENSMUST00000159163; AF510322; BC038493; ENSMUST00000161285; AK165447
17232036	4.15	4.2	0.14	0.08	-1.03	0.397032	0.740611	1700021A07Rik	RIKEN cDNA 1700021A07 gene	chr10	21419477 - 21425746	+	AK006189
17232041	2.3	2.45	0.32	0.28	-1.11	0.69134	0.896989			chr10	21588377 - 21588476	+
17232043	4.2	4.27	0.16	0.21	-1.05	0.55519	0.831171	1700020N01Rik	RIKEN cDNA 1700020N01 gene	chr10	21593145 - 21622375	+	NR_027968; ENSMUST00000057341; BC099546
17232049	3.76	4.01	0.12	0.02	-1.19	0.009775	0.155166	Gm5420	predicted gene 5420	chr10	21690845 - 21693978	+	NR_045843; ENSMUST00000071008
17232055	8.27	8.29	0.12	0.12	-1.01	0.860304	0.961278	Sgk1	serum/glucocorticoid regulated kinase 1	chr10	21882184 - 21999903	+	NM_001161847; NM_001161848; NM_001161850; NM_011361; ENSMUST00000020145; ENSMUST00000092673; ENSMUST00000124350; ENSMUST00000126560; ENSMUST00000164659; AF139638; AF205855; BC005720; NM_001161845; NM_001161849; ENSMUST00000100036; ENSMUST00000120509; BC070401
17232082	5.67	5.41	0.1	0.46	1.2	0.219095	0.591528	Raet1e; Raet1c	retinoic acid early transcript 1E; retinoic acid early transcript gamma	chr10	22158586 - 22374139	+	NM_198193; ENSMUST00000065527; ENSMUST00000178026; ENSMUST00000181645; AY054973; AY056835; BC132308; FJ594067
17232102	3.47	3.24	0.38	0.43	1.17	0.797232	0.937991	H60b	histocompatibility 60b	chr10	22273346 - 22288849	+	NM_001177775; ENSMUST00000105522; ENSMUST00000131558; AB284505
17232112	3.78	3.75	0.17	0.31	1.02	0.734285	0.913195	C920009B18Rik; H60a; LOC102642364	RIKEN cDNA C920009B18 gene; RIKEN cDNA C920009B18 gene; histocompatibility 60a; uncharacterized LOC102642364	chr10	22306720 - 22312944	+	NR_015465; ENSMUST00000181223; NM_010400; XR_406622; ENSMUST00000180457; ENSMUST00000181643; AK040102; AK166154; AK171185
17232116	2.59	2.55	0.13	0.26	1.03	0.852383	0.959266	Gm10825; Gm26581	predicted gene 10825; predicted gene, 26581	chr10	22402813 - 22407470	+	NR_028580; ENSMUST00000180537; ENSMUST00000181953
17232119	3.71	3.52	0.12	0.06	1.14	0.055007	0.330378	Slc2a12	solute carrier family 2 (facilitated glucose transporter), member 12	chr10	22645011 - 22704285	+	NM_178934; ENSMUST00000042261; AY230881; BC096454; BC116314; BC116315; BC138316; BC138317
17232129	2.33	2.27	0.17	0.27	1.04	0.803168	0.939766	Gm20212	predicted gene, 20212	chr10	22751897 - 22753340	+	AK145326
17232132	2.43	2.43	0.13	0.16	-1	0.608088	0.857394	Gm10824	predicted gene 10824	chr10	22815749 - 22823330	+	XR_392781; AK033378; XR_140973
17232135	5.71	5.44	0.12	0.35	1.21	0.353025	0.709838	Slc18b1	solute carrier family 18, subfamily B, member 1	chr10	23796986 - 23827968	+	NM_183116; ENSMUST00000119597; ENSMUST00000143931; ENSMUST00000179321
17232152	3.56	3.57	0.05	0.11	-1.01	0.600429	0.853779	Vnn3	vanin 3	chr10	23851462 - 23869843	+	NM_011979; ENSMUST00000020190; AJ132103; BC111521
17232162	9.06	8.6	0.05	0.14	1.37	0.006457	0.129811	Vnn1	vanin 1	chr10	23894688 - 23905343	+	NM_011704; ENSMUST00000041416; BC019203
17232172	2.97	3.01	0.11	0.13	-1.03	0.768054	0.92611	Taar1	trace amine-associated receptor 1	chr10	23920356 - 23921469	+	NM_053205; ENSMUST00000051532; BC125368; BC125370
17232176	2.38	2.28	0.46	0.16	1.08	0.692759	0.897868	Taar2	trace amine-associated receptor 2	chr10	23938572 - 23941583	+	NM_001007266; ENSMUST00000079134; AY702326; BC139118; BC145814
17232178	3.02	3.03	0.26	0.23	-1.01	0.882551	0.967777	Taar3	trace amine-associated receptor 3	chr10	23949516 - 23950622	+	NM_001008429; ENSMUST00000045152; BC139171; BC139172
17232181	3.21	3.24	0.2	0.37	-1.02	0.284394	0.654841	Taar4	trace amine-associated receptor 4	chr10	23960494 - 23961537	+	NM_001008499; ENSMUST00000092660
17232183	4.55	4.51	0.26	0.21	1.03	0.976242	0.992363	Taar5	trace amine-associated receptor 5	chr10	23970661 - 23971782	+	NM_001009574; ENSMUST00000092659; BC139188; BC139191
17232187	1.94	1.44	0.27	0.14	1.41	0.048788	0.31499	Taar7b	trace amine-associated receptor 7B	chr10	23999939 - 24001015	+	NM_001010827; ENSMUST00000092658
17232189	2.5	2.49	0.26	0.21	1.01	0.898125	0.971301	Taar7d	trace amine-associated receptor 7D	chr10	24027222 - 24028298	+	NM_001010838; ENSMUST00000092657
17232191	1.41	1.47	0.18	0.1	-1.04	0.813235	0.943328	Taar7e	trace amine-associated receptor 7E	chr10	24037548 - 24038762	+	BC139110; BC145816
17232195	2.07	2.02	0.33	0.21	1.03	0.496657	0.802382	Taar7f	trace amine-associated receptor 7F	chr10	24049510 - 24050586	+	NM_001010839; ENSMUST00000071691; BC139175; BC139176
17232197	2.16	2.07	0.28	0.13	1.07	0.372188	0.724167	Taar8a	trace amine-associated receptor 8A	chr10	24076461 - 24077569	+	NM_001010830; ENSMUST00000051133
17232199	2.87	2.66	0.03	0.09	1.15	0.015265	0.186718	Gm15137	predicted gene 15137	chr10	24126069 - 24132480	+	ENSMUST00000125161
17232202	7.68	7.38	0.02	0.16	1.22	0.030853	0.257593	Stx7	syntaxin 7	chr10	24149317 - 24188963	+	NM_016797; ENSMUST00000020174; BC132123; BC132125; AF056323; AB019212
17232215	2.85	2.58	0.12	0.26	1.21	0.292414	0.661712	Moxd1	monooxygenase, DBH-like 1	chr10	24223517 - 24302790	+	NM_021509; ENSMUST00000095784; BC037684; BC057652
17232231	3.69	3.74	0.22	0.26	-1.04	0.793823	0.936573	Gm15271	predicted gene 15271	chr10	24447490 - 24452657	+	ENSMUST00000134627
17232235	6.49	5.43	0.15	0.27	2.08	0.006652	0.131901	Ctgf	connective tissue growth factor	chr10	24595442 - 24598683	+	NM_010217; ENSMUST00000020171; ENSMUST00000176228; BC006783; M70642
17232244	6.61	6.95	0.06	0.13	-1.26	0.010985	0.163218	Med23	mediator complex subunit 23	chr10	24869986 - 24913529	+	NM_001166416; NM_027347; ENSMUST00000020159; ENSMUST00000092646; ENSMUST00000176285; ENSMUST00000176827; ENSMUST00000177232; ENSMUST00000177522; AF507918; AK028545; AK042346; BC050916; ENSMUST00000176313
17232281	2.97	3.09	0.24	0.24	-1.09	0.98921	0.996436	Gm22566	predicted gene, 22566	chr10	25054140 - 25054224	+	ENSMUST00000175541
17232283	7.22	7.26	0.09	0.06	-1.03	0.532382	0.821351	Epb4.1l2	erythrocyte protein band 4.1-like 2	chr10	25359798 - 25523519	+	NM_001199265; NM_013511; XM_006512507; XM_006512518; ENSMUST00000053748; ENSMUST00000092645; AB370258; AB370260; AB370263; AK043148; BC055044; AB370259; AJ428901
17232312	5.18	4.78	0.21	0.29	1.32	0.429078	0.760896	Gm9767	predicted gene 9767	chr10	26078255 - 26079447	+	NR_028030; ENSMUST00000041011
17232316	2.81	2.79	0.29	0.17	1.02	0.85787	0.960582	Samd3	sterile alpha motif domain containing 3	chr10	26229707 - 26272172	+	NM_001013766; NM_001115154; ENSMUST00000060716; ENSMUST00000164660; BC150876; XM_006512744
17232330	1.54	1.33	0.35	0.15	1.16	0.239191	0.61156	Gm23757	predicted gene, 23757	chr10	26357947 - 26358046	+	ENSMUST00000158353
17232332	5.59	5.73	0.07	0.13	-1.1	0.093788	0.415349	Arhgap18	Rho GTPase activating protein 18	chr10	26772477 - 26918648	+	NM_176837; XM_006512885; ENSMUST00000039557; ENSMUST00000142284; AK162202; BC030858
17232353	2.46	2.19	0.22	0.12	1.2	0.389923	0.736009			chr10	26787862 - 26793323	+
17232356	1.34	1.32	0.07	0.13	1.01	0.922066	0.978767	Gm23353	predicted gene, 23353	chr10	27452289 - 27452360	+	ENSMUST00000158425
17232358	8.27	8	0.13	0.07	1.21	0.048404	0.31388	Ptprk	protein tyrosine phosphatase, receptor type, K	chr10	28074820 - 28597397	+	NM_008983; XM_006512618; ENSMUST00000166468; BC138376; AK019870; AK052275; AK083006
17232394	3.08	3.31	0.06	0.24	-1.17	0.698838	0.900137	Themis	thymocyte selection associated	chr10	28668360 - 28883815	+	NM_178666; XM_006512642; XM_006512643; ENSMUST00000056097; ENSMUST00000060409; ENSMUST00000105516; ENSMUST00000159927; AB509340; AK041386; AK138701; AK169558; BC125486; BC125488; ENSMUST00000162343; AK089077
17232407	3.53	3.52	0.36	0.21	1	0.375059	0.726513	Soga3	SOGA family member 3	chr10	29143996 - 29199630	+	NM_026138; ENSMUST00000092629; BC066079
17232417	3.61	3.66	0.07	0.21	-1.04	0.896488	0.97101	9330159F19Rik	RIKEN cDNA 9330159F19 gene	chr10	29211643 - 29230779	+	NM_001162537; ENSMUST00000092627; BC138282
17232426	5.25	5.14	0.05	0.25	1.08	0.422528	0.756761	Echdc1	enoyl Coenzyme A hydratase domain containing 1	chr10	29313166 - 29346661	+	NM_001110195; NM_025855; XM_006512797; ENSMUST00000020034; ENSMUST00000160399; ENSMUST00000161426; ENSMUST00000161605; BC066183
17232438	2.04	2.19	0.15	0.24	-1.11	0.884377	0.968247	Gm25596	predicted gene, 25596	chr10	29349585 - 29349691	+	ENSMUST00000178368
17232440	1.69	1.59	0.13	0.23	1.07	0.796344	0.937746	Gm24286	predicted gene, 24286	chr10	29395036 - 29395163	+	ENSMUST00000157632
17232444	7.09	6.89	0.18	0.17	1.15	0.514758	0.813867	Hddc2	HD domain containing 2	chr10	31313382 - 31328204	+	NM_027168; XR_380073; ENSMUST00000000304; ENSMUST00000159194; ENSMUST00000159659; AK009957; BC104360; BC104361; XM_006512836; ENSMUST00000160447; ENSMUST00000162076
17232453	2.52	1.91	0.32	0.18	1.53	0.070356	0.364216	Trdn	triadin	chr10	33083483 - 33476709	+	NM_029726; ENSMUST00000095762
17232483	2.6	2.65	0.32	0.2	-1.03	0.910095	0.97506	LOC102632938; Gm15939; Clvs2	uncharacterized LOC102632938; predicted gene 15939; clavesin 2	chr10	33624246 - 33662432	+	XR_380237; ENSMUST00000160756; AK079058
17232489	1.8	1.53	0.24	0.25	1.21	0.458691	0.77984	Sult3a1	sulfotransferase family 3A, member 1	chr10	33857722 - 33879516	+	NM_020565; ENSMUST00000092597; AF026075; BC125593; BC125595
17232499	3.77	3.92	0.04	0.21	-1.11	0.861005	0.961501	Rsph4a	radial spoke head 4 homolog A (Chlamydomonas)	chr10	33905111 - 33916021	+	NM_001162957; ENSMUST00000118315; ENSMUST00000169670; BC138000; BC138001
17232509	1.7	1.63	0.18	0.1	1.05	0.98113	0.99383			chr10	34010996 - 34011203	+
17232511	3.51	2.93	0.34	0.27	1.49	0.189416	0.557771	Trappc3l	trafficking protein particle complex 3 like	chr10	34037597 - 34109815	+	NM_001162937; ENSMUST00000095758; BC099502
17232521	7.28	7.26	0.07	0.07	1.01	0.977302	0.992661	Tspyl1	testis-specific protein, Y-encoded-like 1	chr10	34282190 - 34284885	+	NM_009433; ENSMUST00000061372; AF042180; BC011213
17232525	4.61	4.73	0.08	0.19	-1.08	0.88145	0.967323	Tspyl4	TSPY-like 4	chr10	34297421 - 34301320	+	NM_030203; ENSMUST00000047935; BC017540; BC030922; BC034656
17232529	3.74	3.51	0.13	0.22	1.17	0.602539	0.85458	Col10a1	collagen, type X, alpha 1	chr10	34389981 - 34397085	+	NM_009925; ENSMUST00000105511
17232534	5.92	6.34	0.15	0.28	-1.34	0.223851	0.596649	Frk	fyn-related kinase	chr10	34483400 - 34611232	+	NM_001159544; NM_010237; ENSMUST00000019913; ENSMUST00000170771; AK077264; BC007137; L36132
17232547	1.66	1.61	0.1	0.38	1.04	0.89008	0.969524	Gm26341	predicted gene, 26341	chr10	35112198 - 35112331	+	ENSMUST00000104561
17232549	2.81	2.63	0.27	0.64	1.13	0.683921	0.894564	Hs3st5	heparan sulfate (glucosamine) 3-O-sulfotransferase 5	chr10	36506807 - 36834397	+	NM_001253355; NM_001253356; ENSMUST00000058738; NM_001081208; ENSMUST00000167191; ENSMUST00000168572; BC147490; BC147493; BC150973; BC158004; ENSMUST00000172357; AK086098
17232560	9.84	9.71	0.05	0.04	1.1	0.03429	0.269288	Hdac2	histone deacetylase 2	chr10	36974544 - 37001889	+	ENSMUST00000105510; ENSMUST00000128031; AK051753; U31758; NM_008229; XM_006512555; ENSMUST00000019911; BC138517
17232581	4.7	4.57	0.08	0.22	1.09	0.454249	0.777014	5930403N24Rik; Gm16524	RIKEN cDNA 5930403N24 gene; predicted gene, 16524	chr10	37139558 - 37141679	+	ENSMUST00000062667; BC112909; XR_392825
17232585	3.97	3.61	0.38	0.13	1.28	0.188684	0.557305	Gm26535; LOC102633435	predicted gene, 26535; uncharacterized LOC102633435	chr10	37337486 - 37379652	+	ENSMUST00000181602; XR_380244
17232589	1.31	1.31	0.15	0.17	-1.01	0.649865	0.877965	Gm24889	predicted gene, 24889	chr10	38179453 - 38179584	+	ENSMUST00000104388
17232591	1.37	1.13	0.11	0.12	1.18	0.054532	0.329605	Gm24297	predicted gene, 24297	chr10	38213359 - 38213426	+	ENSMUST00000158300
17232593	5.58	5.17	0.12	0.22	1.33	0.075525	0.376626	Lama4	laminin, alpha 4	chr10	38965515 - 39110188	+	NM_010681; ENSMUST00000019992; ENSMUST00000159580; AK085945; BC115942; U59865; U69176; ENSMUST00000162211; AK031189; ENSMUST00000161303; AK087015
17232634	6.01	5.86	0.1	0.04	1.11	0.07894	0.384584	Tube1	epsilon-tubulin 1	chr10	39134023 - 39151058	+	NM_028006; ENSMUST00000019991; AK041986; BC038654; BC062179; AK039886; AK040492
17232649	4.66	4.58	0.18	0.08	1.06	0.57878	0.843363	Fyn	Fyn proto-oncogene	chr10	39368855 - 39565381	+	NM_001122892; NM_001122893; NM_008054; XM_006512539; ENSMUST00000063091; ENSMUST00000099967; ENSMUST00000126486; ENSMUST00000135242; ENSMUST00000136659; ENSMUST00000146287; ENSMUST00000148152; BC032149; BC092217; M27266; U70324
17232672	4.24	4.82	0.08	0.19	-1.49	0.011534	0.166002	Traf3ip2	TRAF3 interacting protein 2	chr10	39612934 - 39655307	+	NM_134000; XM_006512495; ENSMUST00000019987; ENSMUST00000156016; AB238206; AB238207; BC022633; BC096483; BC138234; BC138235; JX869941
17232684	6.16	6.55	0.08	0.27	-1.31	0.151117	0.510472	Rev3l	REV3-like, catalytic subunit of DNA polymerase zeta RAD54 like (S. cerevisiae)	chr10	39732118 - 39875211	+	NM_011264; ENSMUST00000019986; ENSMUST00000131186; ENSMUST00000139803; ENSMUST00000164763; AB031049; AF083464
17232722	1.81	2.14	0.32	0.09	-1.26	0.568178	0.837556	Gm22105	predicted gene, 22105	chr10	39749317 - 39749432	+	ENSMUST00000116734
17232724	4.51	4.4	0.15	0.07	1.08	0.160412	0.521925	4930547M16Rik	RIKEN cDNA 4930547M16 gene	chr10	39899329 - 39907931	+	ENSMUST00000181590; AK036704
17232727	6.97	6.72	0.07	0.11	1.19	0.077195	0.379989	Gm8055	predicted pseudogene 8055	chr10	40011866 - 40012873	+	ENSMUST00000099956
17232729	1.21	1.32	0.24	0.15	-1.08	0.736371	0.913883	Gm25613	predicted gene, 25613	chr10	40109462 - 40109590	+	ENSMUST00000104012
17232731	6.48	5.73	0.26	0.45	1.68	0.039721	0.287398	Rnu3a	U3A small nuclear RNA	chr10	40258467 - 40258679	+	ENSMUST00000083936; NR_002842
17232734	6.65	6.62	0.1	0.31	1.02	0.822002	0.947282	Cdk19	cyclin-dependent kinase 19	chr10	40349308 - 40483818	+	NM_001168304; NM_001291816; NM_001291817; NM_198164; ENSMUST00000044672; ENSMUST00000095743; BC062100; BC137614; BC144782
17232750	4.42	4.38	0.08	0.04	1.03	0.676544	0.890465	Slc22a16	solute carrier family 22 (organic cation transporter), member 16	chr10	40570336 - 40604132	+	NM_027572; ENSMUST00000019978; ENSMUST00000078314; BC100473; BC138326; BC138327; DQ164804; DQ164805
17232763	3.52	3.55	0.14	0.18	-1.02	0.445957	0.771313	Ddo	D-aspartate oxidase	chr10	40630011 - 40681847	+	NM_027442; XM_006512843; XM_006512845; XM_006512846; ENSMUST00000019977; AK017475; AK165344; BC006690; BC027312; XM_006512847; AK019898; XM_006512848; AB274968; AM180091
17232778	4.64	4.77	0.06	0.23	-1.09	0.549793	0.828899	Mettl24	methyltransferase like 24	chr10	40683282 - 40811083	+	NM_177793; ENSMUST00000058747; BC147316; BC147317; XM_006512768
17232786	6.18	5.44	0.17	0.07	1.67	0.0036	0.100412	Wasf1	WAS protein family, member 1	chr10	40883475 - 40938570	+	ENSMUST00000105509; AF290877; AF467773; BC053423; NM_031877; ENSMUST00000019975; BC016896
17232800	4.03	4.33	0.28	0.15	-1.23	0.11978	0.462397	Gm25526	predicted gene, 25526	chr10	41216045 - 41216176	+	ENSMUST00000104332
17232802	3.1	3.26	0.05	0.11	-1.12	0.057285	0.334984	Ak9	adenylate kinase 9	chr10	41316247 - 41433288	+	XM_006512939; XM_006512940; ENSMUST00000173494; ENSMUST00000173517
17232843	6.12	5.85	0.05	0.09	1.21	0.007075	0.135682	Zbtb24	zinc finger and BTB domain containing 24	chr10	41450383 - 41465579	+	NM_001277229; NM_153398; NR_102360; XM_006512748; ENSMUST00000080771; AY210402; BC050933; BC055367
17232853	5.86	6.11	0.22	0.17	-1.19	0.117833	0.458712	Mical1	microtubule associated monooxygenase, calponin and LIM domain containing 1	chr10	41476314 - 41487032	+	NM_001164433; NM_138315; XM_006512570; XM_006512571; ENSMUST00000019967; ENSMUST00000099934; ENSMUST00000119962; ENSMUST00000126436; ENSMUST00000134010; AK171779; BC021477; BC034682
17232881	2.45	2.27	0.19	0.05	1.13	0.299147	0.66717	Ppil6	peptidylprolyl isomerase (cyclophilin)-like 6	chr10	41490439 - 41514288	+	NM_028430; XM_006512872; XM_006512874; XM_006512875; XR_380081; XR_380082; ENSMUST00000105507; BC147756; BC147757; XM_006512873
17232892	10.24	9.99	0.11	0.14	1.2	0.030823	0.257593	Cd164	CD164 antigen	chr10	41519500 - 41531042	+	NM_016898; ENSMUST00000019962; AB014464; AB028895; AF299345; AK006592; BC005414; AK018009
17232901	3.8	3.68	0.14	0.22	1.08	0.174233	0.539924	Gm17196; LOC102635574	predicted gene 17196; uncharacterized LOC102635574	chr10	41553762 - 41556552	+	ENSMUST00000164074; XR_392846
17232905	4.99	5.3	0.03	0.15	-1.24	0.023814	0.229494	5730435O14Rik	RIKEN cDNA 5730435O14 gene	chr10	41568016 - 41576476	+	NR_045341; ENSMUST00000165647; ENSMUST00000170047
17232910	3.03	2.66	0.28	0.27	1.3	0.251303	0.62238	Mir3473b	microRNA 3473b	chr10	41670739 - 41670793	+	NR_039554; ENSMUST00000175557
17232912	6.66	6.65	0.07	0.02	1	0.426997	0.759397	Sesn1	sestrin 1	chr10	41810574 - 41908436	+	NM_001013370; NM_001162908; ENSMUST00000041438; ENSMUST00000099931; BC055753; BC100403; KF543242
17232927	3.26	3.4	0.33	0.26	-1.1	0.508138	0.809627	Gm23533	predicted gene, 23533	chr10	42309775 - 42310019	+	ENSMUST00000157540
17232929	10.45	10.18	0.02	0.07	1.2	0.002734	0.089688	Snx3	sorting nexin 3	chr10	42502030 - 42535381	+	NM_017472; ENSMUST00000019939; ENSMUST00000105499; ENSMUST00000105500; AF062482; BC116885; BC116889
17232937	6.76	6.81	0.15	0.41	-1.03	0.561739	0.834873	Ostm1	osteopetrosis associated transmembrane protein 1	chr10	42583822 - 42702462	+	NM_172416; ENSMUST00000040718; AF533890; BC057635; ENSMUST00000105497; ENSMUST00000154048; AK053664; ENSMUST00000144806
17232951	8.02	7.85	0.1	0.08	1.13	0.048135	0.312959	Sec63	SEC63-like (S. cerevisiae)	chr10	42761496 - 42832514	+	NM_153055; ENSMUST00000019937; ENSMUST00000155410; AY024346; AY238936; BC019366; BC031846; BC080810; ENSMUST00000144228; AK049737
17232977	4.73	4.84	0.11	0.1	-1.08	0.410338	0.748897	Scml4	sex comb on midleg-like 4 (Drosophila)	chr10	42860370 - 42960782	+	NM_172938; XM_006512750; XM_006512755; ENSMUST00000063063; ENSMUST00000105494; ENSMUST00000105495; ENSMUST00000125576; ENSMUST00000127675; AF397911; AK043500; BC043310; XM_006512754; ENSMUST00000130511; AK040597
17232998	4.59	4.52	0.19	0.23	1.05	0.966015	0.989575	9030612E09Rik	RIKEN cDNA 9030612E09 gene	chr10	43174704 - 43176562	+	NR_102361; ENSMUST00000053792
17233001	5.32	5.19	0.2	0.23	1.09	0.400236	0.742472	Pdss2	prenyl (solanesyl) diphosphate synthase, subunit 2	chr10	43221486 - 43464882	+	NM_001168289; NM_027772; ENSMUST00000095725; ENSMUST00000159139; AB210840; BC147693; BC147694; XM_006512853; ENSMUST00000160823; AK165732; ENSMUST00000160108; ENSMUST00000162758; BC147752; BC147753
17233014	6.99	8.17	0.11	0.04	-2.28	6.6e-05	0.023729	Bend3	BEN domain containing 3	chr10	43479140 - 43515417	+	NM_199028; XM_006512771; ENSMUST00000040147; ENSMUST00000167488; AK122525; BC060240
17233022	5.49	5.07	0.24	0.18	1.33	0.043037	0.298611	Cd24a	CD24a antigen	chr10	43579169 - 43584265	+	NM_009846; ENSMUST00000058714; BC075622; M58661
17233027	4.47	4.65	0.03	0.05	-1.13	0.008103	0.143985	F830002L21Rik; F930017D23Rik	RIKEN cDNA F830002L21 gene; RIKEN cDNA F930017D23 gene	chr10	43593427 - 43630916	+	NR_033558; ENSMUST00000099888
17233032	4.18	4.66	0.2	0.3	-1.4	0.399853	0.742362	1700027J07Rik	RIKEN cDNA 1700027J07 gene	chr10	43746158 - 43765836	+	NR_040581
17233037	2.86	2.88	0.17	0.12	-1.01	0.711837	0.904853	Gm9034	predicted pseudogene 9034	chr10	43821231 - 43822238	+	ENSMUST00000182071
17233039	6.38	6.54	0.06	0.31	-1.12	0.95949	0.98798	Rtn4ip1	reticulon 4 interacting protein 1	chr10	43901807 - 43947862	+	NM_130892; ENSMUST00000054418; ENSMUST00000105492; AF336862; BC024116
17233052	2.02	2.02	0.13	0.22	-1	0.673607	0.888996	Speer5-ps1	spermatogenesis associated glutamate (E)-rich protein 5, pseudogene 1	chr10	44170447 - 44219585	+	NR_001582
17233061	7.64	7.1	0.02	0.15	1.46	0.002913	0.092625	Atg5	autophagy related 5	chr10	44268358 - 44364291	+	NM_053069; ENSMUST00000039286; AB048349; BC002166
17233072	3.68	3.89	0.2	0.25	-1.16	0.475878	0.790197	Mir1929	microRNA 1929	chr10	44359676 - 44359768	+	NR_035450; ENSMUST00000158635
17233074	1.43	1.28	0.19	0.26	1.11	0.841851	0.955112	Gm22503	predicted gene, 22503	chr10	44732353 - 44732467	+	ENSMUST00000158983
17233076	2.83	2.8	0.13	0.24	1.02	0.770268	0.926596	Gm4795	predicted pseudogene 4795	chr10	45006110 - 45007117	+	ENSMUST00000095717
17233078	10.67	10.71	0.03	0.01	-1.03	0.47063	0.786781	Prep	prolyl endopeptidase	chr10	45067206 - 45158997	+	NM_011156; ENSMUST00000099858; AB007631; BC012869; BC050830; AK163774
17233095	7.17	7.52	0.11	0.21	-1.27	0.286839	0.656667	Popdc3	popeye domain containing 3	chr10	45289305 - 45318450	+	NM_024286; ENSMUST00000019994; ENSMUST00000161803; BC114993
17233104	4.46	4.06	0.33	0.09	1.32	0.163339	0.525905	Bves	blood vessel epicardial substance	chr10	45335762 - 45369708	+	NM_024285; ENSMUST00000095715; AF124510; AF204174; BC132018; BC132044
17233113	5.44	5.69	0.25	0.09	-1.18	0.063593	0.350518	Hace1	HECT domain and ankyrin repeat containing, E3 ubiquitin protein ligase 1	chr10	45577829 - 45712345	+	NM_172473; XM_006512636; ENSMUST00000037044; ENSMUST00000150511; AK029162; BC120695; BC120697
17233141	2.33	2.64	0.16	0.3	-1.24	0.318896	0.682761	D030045P18Rik	RIKEN cDNA D030045P18 gene	chr10	45807704 - 45852018	+	NR_040624
17233145	1.38	1.48	0.13	0.17	-1.08	0.4356	0.765107	Gm25740	predicted gene, 25740	chr10	46377609 - 46377715	+	ENSMUST00000180247
17233147	3.36	3.17	0.17	0.17	1.14	0.308613	0.674128	Gm23584	predicted gene, 23584	chr10	48437822 - 48437950	+	ENSMUST00000157655
17233149	8.19	7.74	0.02	0.08	1.37	0.000888	0.063984	Ascc3	activating signal cointegrator 1 complex subunit 3	chr10	50592669 - 50851202	+	NM_198007; XM_006512923; ENSMUST00000035606; BC059917
17233194	4.4	4.1	0.22	0.07	1.23	0.146392	0.502731	Sim1	single-minded homolog 1 (Drosophila)	chr10	50895651 - 50989152	+	NM_011376; XM_006512629; ENSMUST00000020071; D79209; U40575; XM_006512632
17233208	1.55	1.52	0.09	0.17	1.02	0.835389	0.952598	Gm26257	predicted gene, 26257	chr10	51182299 - 51182405	+	ENSMUST00000122500
17233210	1.84	1.24	0.58	0.35	1.51	0.288023	0.65785	Gp49a	glycoprotein 49 A	chr10	51480632 - 51486316	+	NM_001291892; NM_008147; ENSMUST00000102894; AK155817; AK171133
17233226	2.02	1.84	0.02	0.04	1.13	0.004679	0.112059	Lilrb4	leukocyte immunoglobulin-like receptor, subfamily B, member 4	chr10	51490975 - 51496613	+	NM_001291894; NM_013532; ENSMUST00000078778; ENSMUST00000105481; ENSMUST00000105482; BC006591; BC099532; U05264; U05266
17233237	2.67	2.66	0.07	0.06	1.01	0.883654	0.967978	Rfx6	regulatory factor X, 6	chr10	51677756 - 51730429	+	NM_001159389; NM_177306; ENSMUST00000050455; ENSMUST00000122922; ENSMUST00000125729; AK049380; BC132104; BC132294; FJ804414
17233260	1.39	1.36	0.27	0.15	1.02	0.878055	0.966333	Gm23906	predicted gene, 23906	chr10	51888625 - 51888752	+	ENSMUST00000157573
17233262	4.49	4.42	0.12	0.11	1.05	0.438196	0.766922	Vgll2	vestigial like 2 homolog (Drosophila)	chr10	52022502 - 52028471	+	NM_153786; ENSMUST00000058347; ENSMUST00000163017; AF542181; AJ578054; BC133696
17233271	2.47	1.88	0.34	0.22	1.5	0.204234	0.575994	Gm24084	predicted gene, 24084	chr10	52032251 - 52032387	+	ENSMUST00000175173
17233273	7.46	8.18	0.11	0.13	-1.65	0.002545	0.088229	Dcbld1	discoidin, CUB and LCCL domain containing 1	chr10	52233619 - 52321378	+	NM_025705; ENSMUST00000069004; ENSMUST00000105476; BC026771; ENSMUST00000140921; AK157211
17233286	3.07	2.81	0.1	0.2	1.2	0.112673	0.450484	Nepn	nephrocan	chr10	52388972 - 52404609	+	NM_025684; ENSMUST00000067085; AY938536; BC132046; BC132048
17233294	8.98	8.85	0.08	0.04	1.09	0.05891	0.339437	Nus1	nuclear undecaprenyl pyrophosphate synthase 1 homolog (S. cerevisiae)	chr10	52417547 - 52440192	+	ENSMUST00000161678; NM_030250; ENSMUST00000023830; BC003223; BC018372
17233303	4.37	4.75	0.18	0.35	-1.3	0.245017	0.617736			chr10	52528520 - 52530098	+
17233306	3.55	3.35	0.06	0.38	1.15	0.957042	0.987735	Slc35f1	solute carrier family 35, member F1	chr10	52690501 - 53111622	+	NM_178675; ENSMUST00000105473; BC059075
17233317	1.89	1.71	0.31	0.41	1.13	0.84493	0.956515	Gm25664	predicted gene, 25664	chr10	52905638 - 52905744	+	ENSMUST00000157697
17233319	2.31	2.25	0.06	0.07	1.05	0.364316	0.718543	Gm19395	predicted gene, 19395	chr10	53280270 - 53283687	+	NR_038015; BC048600
17233323	3.7	3.61	0.09	0.08	1.06	0.574755	0.840957	Pln	phospholamban	chr10	53337686 - 53345999	+	NM_001141927; NM_023129; ENSMUST00000046221; ENSMUST00000163319; BC061097
17233329	4.66	4.82	0.12	0.41	-1.12	0.58622	0.846415	Gm5423	predicted gene 5423	chr10	53474964 - 53475467	+	ENSMUST00000168554
17233331	8.23	8.34	0.04	0.08	-1.07	0.03508	0.272154	Asf1a	anti-silencing function 1A histone chaperone	chr10	53596961 - 53609225	+	NM_025541; ENSMUST00000020004; BC027628
[truncated: 32,473 more rows]
