# Supplementary material for: BET proteins are essential for the specification and maintenance of the epiblast lineage in mouse preimplantation embryos
Source: BMC Biol. 2022 Mar 9;20:64. doi: 10.1186/s12915-022-01251-0 (PMC8905768; doi:10.1186/s12915-022-01251-0)
Supplement: Supplementary file 8 — Additional file 8. RNA-seq data in mouse blastocysts. https://doi.org/10.6084/m9.figshare.19134914 [file 12915_2022_1251_MOESM8_ESM.xlsx]

## Sheet: Additional file 8
							E3.5_JQ1_5μM_6h		E3.5_Stattic_1μM_6h		E3.5_DMSO_6h		E3.5_JQ1_5μM_6h			E3.5_Stattic_1μM_6h			E3.5_DMSO_6h			E3.5_JQ1_5μM_6h			E3.5_Stattic_1μM_6h			E3.5_DMSO_6h
	E3.5_JQ1_5μM_6h vs E3.5_DMSO_6h		E3.5_Stattic_1μM_6h vs E3.5_DMSO_6h				E3.5_JQ1_5μM_6h-1, E3.5_JQ1_5μM_6h-2, E3.5_JQ1_5μM_6h-3		E3.5_Stattic_1μM_6h-1, E3.5_Stattic_1μM_6h-2, E3.5_Stattic_1μM_6h-3		E3.5_DMSO_6h-1, E3.5_DMSO_6h-2, E3.5_DMSO_6h-3		E3.5_JQ1 _5μM_6h-1	E3.5_JQ1 _5μM_6h-2	E3.5_JQ1 _5μM_6h-3	E3.5_Stattic _1μM_6h-1	E3.5_Stattic _1μM_6h-2	E3.5_Stattic _1μM_6h-3	E3.5_DMSO _6h-1	E3.5_DMSO _6h-2	E3.5_DMSO _6h-3	E3.5_JQ1 _5μM_6h-1	E3.5_JQ1 _5μM_6h-2	E3.5_JQ1 _5μM_6h-3	E3.5_Stattic _1μM_6h-1	E3.5_Stattic _1μM_6h-2	E3.5_Stattic _1μM_6h-3	E3.5_DMSO _6h-1	E3.5_DMSO _6h-2	E3.5_DMSO _6h-3
gene name	Fold Change	P-Value	Fold Change	P-Value	Description	NCBI Gene ID [uid]	FPKM	Geometric Mean	FPKM	Geometric Mean	FPKM	Geometric Mean	FPKM	FPKM	FPKM	FPKM	FPKM	FPKM	FPKM	FPKM	FPKM	Count	Count	Count	Count	Count	Count	Count	Count	Count
0610005C13Rik	-2.78587	0.0231604	-2.3566	0.139135	RIKEN cDNA 0610005C13 gene	71661	0.107682	0	0.150998	0	0.374808	0.367461	0.105475	0	0.217571	0.0738758	0.379117	0	0.484056	0.316347	0.324021	1.00702	0	2.07724	0.911873	3.6196	0	5.5569	3.0203	3.09357
0610007P14Rik	1.11362	0.0893058	-1.2018	0.161209	RIKEN cDNA 0610007P14 gene	58520	81.8048	81.7162	61.6827	61.0575	73.47	73.3791	76.9765	82.1832	86.2548	51.1424	61.3045	72.6011	69.2809	78.2111	72.9181	1015.65	1084.35	1138.07	674.786	808.867	957.916	914.11	1031.94	962.1
0610009B22Rik	1.10744	0.0403233	-1.04012	0.362212	RIKEN cDNA 0610009B22 gene	66050	48.0411	47.9849	41.7199	41.6583	43.3297	43.3297	45.7157	51.2479	47.1597	44.8653	39.4936	40.8007	43.2309	43.4377	43.3206	362.372	406.223	373.818	355.63	313.052	323.412	342.675	344.314	343.386
0610009L18Rik	1.82278	0.075666	-1.43897	0.206614	RIKEN cDNA 0610009L18 gene	66838	3.17555	3.05885	1.20199	1.1662	1.72288	1.67813	4.35324	2.92803	2.24537	0.821588	1.30431	1.48008	1.6689	1.26992	2.22982	24.1581	16.2489	12.4606	4.55936	7.23819	8.21364	9.2615	7.04737	12.3743
0610009O20Rik	-1.09107	0.208353	-1.05813	0.462094	RIKEN cDNA 0610009O20 gene	66839	9.46138	9.46135	9.76997	9.75594	10.3576	10.323	9.43499	9.49624	9.45291	9.03912	10.128	10.1428	10.5546	11.2697	9.24836	279.832	281.648	280.363	268.091	300.385	300.825	313.039	334.247	274.296
0610010B08Rik	1.51037	0.224842	1.36339	0.156874	RIKEN cDNA 0610010B08 gene	100039060	0.194487	0.1823	0.166608	0.16456	0.107039	0.0968304	0.292534	0.166668	0.12426	0.202653	0.139206	0.157966	0.110829	0.0516328	0.158656	17.112	9.74936	7.26868	11.8543	8.14296	9.24037	6.48305	3.0203	9.2807
0610010F05Rik	1.14009	0.0758799	1.00219	0.966455	RIKEN cDNA 0610010F05 gene	71675	5.19493	5.18216	4.56366	4.55531	4.54778	4.54538	5.49669	4.69152	5.39657	4.18963	4.66812	4.83323	4.35986	4.72041	4.56308	291.911	249.15	286.594	222.497	247.908	256.676	231.537	250.685	242.329
0610010K14Rik	1.28013	0.0285328	1.03882	0.562414	RIKEN cDNA 0610010K14 gene	104457	125.378	124.984	101.566	101.424	97.853	97.634	111.605	131.866	132.663	94.1233	106.237	104.339	90.9547	95.8513	106.753	889.824	1047.51	1047.73	737.705	831.487	821.364	719.618	757.089	850.731
0610011F06Rik	1.25876	0.0390353	-1.08493	0.322604	RIKEN cDNA 0610011F06 gene	68347	33.997	33.9519	24.8803	24.8609	27.0952	26.9725	31.6462	35.7862	34.5586	24.5249	23.8895	26.2264	24.7952	25.7171	30.7733	257.687	291.397	281.402	199.7	194.526	213.555	201.901	209.408	250.579
0610012G03Rik	-1.31323	0.0345375	-1.12974	0.0929934	RIKEN cDNA 0610012G03 gene	106264	33.0691	32.9086	38.2696	38.2535	43.3334	43.2166	29.5063	32.2619	37.4391	39.6137	38.2975	36.8977	41.8085	40.3718	47.8198	503.294	550.297	638.605	675.698	653.246	629.37	713.135	688.629	815.671
0610030E20Rik	-1.02297	0.834049	-1.3728	0.0723107	RIKEN cDNA 0610030E20 gene	68364	3.91195	3.87187	2.93197	2.88521	3.96185	3.9608	3.63712	4.7115	3.38723	3.17285	3.39031	2.23276	3.87323	3.92407	4.08826	217.423	281.648	202.485	189.67	202.669	133.472	231.537	234.577	244.392
0610031O16Rik	1		1		RIKEN cDNA 0610031O16 gene	68369	0	0	0	0	0	0	0	0	0	0	0	0	0	0	0	0	0	0	0	0	0	0	0	0
0610037L13Rik	1.01496	0.850536	-1.20963	0.192958	RIKEN cDNA 0610037L13 gene	74098	27.6476	27.5733	22.7284	22.4588	27.2401	27.1669	24.9182	28.3691	29.6555	18.4006	22.8966	26.8879	28.1863	29.0301	24.5038	451.958	514.549	537.882	333.745	415.291	487.685	511.235	526.539	444.443
0610038B21Rik	-1.60042	0.0906647	-1.4668	0.0227438	RIKEN cDNA 0610038B21 gene	70345	0.741624	0.711517	0.780978	0.776335	1.14456	1.13873	0.623467	0.548965	1.05244	0.667493	0.866079	0.809362	1.19944	1.24716	0.987089	11.0725	9.74936	18.6909	11.8543	15.3811	14.3739	21.3014	22.1489	17.5302
0610039H22Rik	1		1		RIKEN cDNA 0610039H22 gene	68397	0	0	0	0	0	0	0	0	0	0	0	0	0	0	0	0	0	0	0	0	0	0	0	0
0610039K10Rik	-1.51182	0.209621	1.0439	0.631783	RIKEN cDNA 0610039K10 gene	68386	2.40828	2.2522	3.57258	3.5544	3.4112	3.40493	1.30417	3.02295	2.89771	3.18084	4.05781	3.47908	3.32295	3.21084	3.69982	13.0856	30.3313	29.0747	31.9155	40.7148	34.908	33.3414	32.2165	37.1228
0610040B10Rik	2.16114	0.00278918	-1.55752	0.0174556	RIKEN cDNA 0610040B10 gene	67672	12.1941	12.1752	3.61943	3.61709	5.70378	5.63368	12.8566	12.4523	11.2733	3.78522	3.46684	3.60622	4.73167	5.46501	6.91466	40.2635	38.9974	35.305	11.8543	10.8573	11.2938	14.8184	17.115	21.655
0610040F04Rik	-2.02692	0.199685	-1.36499	0.643841	RIKEN cDNA 0610040F04 gene	75394	0.330236	0.298137	0.558584	0.442714	0.679649	0.6043	0.178159	0.278543	0.534006	0.937893	0.160139	0.577721	0.476288	1.16493	0.39773	2.01318	2.16652	4.15353	7.29498	1.80955	5.13353	3.7046	9.0609	3.09357
0610040J01Rik	-6.46306	0.0280901	-1.10077	0.445392	RIKEN cDNA 0610040J01 gene	76261	0.278619	0.198396	1.21385	1.20789	1.3398	1.32962	0.0896884	0.14478	0.601388	1.25936	1.33017	1.05203	1.11404	1.43527	1.47009	2.01318	3.24979	13.499	28.2681	29.8575	23.6142	25.006	32.2165	32.9981
0610043K17Rik	-2.10026	0.279581	-3.32226	0.0740093	RIKEN cDNA 0610043K17 gene	68400	0.190273	0	0.0618207	0	0.485988	0.40818	0	0.195678	0.375142	0	0	0.185462	0.167298	0.54558	0.745087	0	1.08326	2.07676	0	0	1.02671	0.92615	3.0203	4.12476
1010001N08Rik	1.55049	0.0315006	1.0656	0.789503	RIKEN cDNA 1010001N08 gene	68434	7.79925	7.70353	5.5141	5.2944	4.99592	4.96846	9.17653	7.97213	6.24909	3.49292	6.23505	6.81432	4.2743	5.35888	5.35459	64.4216	55.2464	42.5737	24.6206	43.4291	47.2285	29.6368	37.2504	36.0916
1110001J03Rik	1.03242	0.788735	-1.11896	0.291213	RIKEN cDNA 1110001J03 gene	66117	56.6528	56.1666	48.8571	48.6192	54.6036	54.4029	47.045	58.2055	64.7079	42.6183	49.7657	54.1874	50.647	51.8547	61.309	147.968	183.071	203.523	134.045	156.526	170.433	159.298	163.096	192.832
1110002L01Rik	2.49622	2.32263e-05	1.45937	0.0643754	RIKEN cDNA 1110002L01 gene	100043040	1.86816	1.86559	1.11586	1.09068	0.74758	0.747366	2.0006	1.76389	1.84	1.46298	0.974949	0.909657	0.754032	0.723236	0.765473	83.5468	73.6618	76.8403	61.0955	40.7148	37.9881	31.4891	30.203	31.9669
1110004E09Rik	-1.5918	8.85429e-05	-1.00584	0.910976	RIKEN cDNA 1110004E09 gene	68001	32.7513	32.7284	51.9091	51.7943	52.1047	52.097	31.5312	34.437	32.2857	53.7348	47.143	54.8496	51.7755	51.2084	53.3301	406.662	444.137	416.391	693.023	608.008	707.4	667.754	660.439	687.803
1110004F10Rik	1.03787	0.437008	1.05492	0.386345	RIKEN cDNA 1110004F10 gene	56372	161.09	160.96	163.926	163.605	155.249	155.087	165.699	165.536	152.034	173.445	149.895	168.437	153.781	147.342	164.625	2667.46	2664.82	2447.47	2792.15	2413.03	2711.53	2475.6	2371.94	2650.16
1110006O24Rik	3.52194	0.00658801	-1.08358	0.76449	RIKEN cDNA 1110006O24 gene	66123	6.19705	6.19538	1.62968	1.62339	1.85648	1.75908	6.38939	6.15982	6.04194	1.68822	1.43578	1.76504	2.08207	2.39645	1.09092	48.3162	46.5803	45.6888	12.7662	10.8573	13.3472	15.7445	18.1218	8.24951
1110007C09Rik	-1.3312	0.160562	1.58586	0.0294534	"caspase recruitment domain family, member 19"	68480	7.77989	7.6192	16.3041	16.0848	10.2055	10.1426	8.00449	5.78767	9.54752	20.1677	14.8394	13.9051	8.86081	11.6336	10.122	64.4216	46.5803	76.8403	162.313	119.43	111.911	71.3135	93.6293	81.4639
1110008F13Rik	1.21916	0.0112161	1.28206	0.00191599	RIKEN cDNA 1110008F13 gene	67388	124.625	124.461	130.95	130.883	102.154	102.088	126.058	116.225	131.592	134.405	125.083	133.363	105.314	97.0392	104.109	1433.38	1321.58	1496.31	1528.3	1422.3	1516.44	1197.51	1103.42	1183.81
1110008L16Rik	-5.30255	6.93868e-06	-1.08506	0.230438	RIKEN cDNA 1110008L16 gene	66132	1.84981	1.84732	9.04293	9.0276	9.81148	9.79552	1.71654	1.93	1.9029	9.0284	8.40542	9.69497	9.92407	10.4292	9.08116	67.4414	75.8283	74.7635	354.719	330.242	380.908	389.909	409.754	356.791
1110008P14Rik	1.64675	0.0119137	1.16047	0.308986	RIKEN cDNA 1110008P14 gene	73737	86.9603	86.7981	61.4921	61.1669	53.3011	52.7088	84.6751	81.8338	94.3719	56.4026	57.4558	70.618	44.1482	52.1425	63.6127	513.36	496.134	572.149	341.952	348.338	428.136	267.657	316.125	385.665
1110012L19Rik	-1.28768	0.0195081	-1.16763	0.00622878	RIKEN cDNA 1110012L19 gene	68618	28.0897	27.9817	30.8643	30.8587	36.0563	36.0315	25.6357	27.1161	31.5172	31.654	30.2239	30.7151	34.6537	35.6506	37.8645	293.924	310.896	361.357	362.925	346.528	352.16	397.318	408.747	434.131
1110015O18Rik	1		1		RIKEN cDNA 1110015O18 gene	100503859	0	0	0	0	0	0	0	0	0	0	0	0	0	0	0	0	0	0	0	0	0	0	0	0
1110017D15Rik	1.1875	0.310049	1.16826	0.262062	RIKEN cDNA 1110017D15 gene	73721	1.79322	1.75958	1.75008	1.73108	1.48705	1.48175	1.60923	1.47452	2.29591	1.50712	2.11817	1.62495	1.47133	1.34126	1.64856	6.03953	7.58283	9.34544	6.38311	9.95251	10.2671	7.4092	5.03384	6.18714
1110019D14Rik	-2.24271	0.0296793	-2.49096	0.000183297	RIKEN cDNA 1110019D14 gene	76311	2.01179	1.89052	1.70955	1.70211	4.24137	4.23988	1.61777	3.04674	1.37085	1.6749	1.92153	1.53223	4.30598	4.33407	4.08407	28.1845	53.0798	23.8828	29.1799	33.4766	26.6943	75.0181	75.5075	71.1521
1110020A21Rik	-1.3473	0.49318	1.03457	0.867069	RIKEN cDNA 1110020A21 gene	68531	1.7828	1.56465	2.24838	2.18093	2.12277	2.10807	0.736001	1.96843	2.64397	1.78352	3.06228	1.89935	2.33301	2.25308	1.78221	5.03294	12.9991	16.6141	12.7662	19.905	10.2671	16.6707	15.1015	13.4055
1110025L11Rik	1		1		RIKEN cDNA 1110025L11 gene	68637	0	0	0	0	0	0	0	0	0	0	0	0	0	0	0	0	0	0	0	0	0	0	0	0
1110028F11Rik	-1.06092	0.373901	-1.06092	0.373901	RIKEN cDNA 1110028F11 gene	68690	0.0413123	0	0.0089428	0	0.0398037	0	0.0596949	0.064242	0	0	0.0268284	0	0	0.119411	0	2.01318	2.16652	0	0	0.904773	0	0	4.02707	0
1110028F18Rik	-1.2701	0.524109	-1.31606	0.458658	RIKEN cDNA 1110028F18 gene	68692	0.0674548	0	0.0394203	0	0.111788	0	0.131569	0.0707955	0	0	0.118261	0	0	0.0657962	0.269569	2.01318	1.08326	0	0	1.80955	0	0	1.00677	4.12476
1110032A03Rik	1.43057	0.0172687	1.06645	0.501296	RIKEN cDNA 1110032A03 gene	68721	6.03755	6.02897	4.49749	4.49446	4.24286	4.21439	5.63484	6.42076	6.05706	4.37539	4.38389	4.7332	3.57254	4.4992	4.65685	119.784	136.491	128.759	93.011	93.1916	100.617	75.9443	95.6429	98.9942
1110032F04Rik	-1.7243	0.180171	1.06535	0.896826	RIKEN cDNA 1110032F04 gene	68725	0.0216268	0	0.203829	0.183698	0.191237	0.169124	0	0	0.0648805	0.341855	0.141331	0.128302	0.318274	0.0943576	0.161078	0	0	2.07676	10.9425	4.52387	4.10682	10.1876	3.0203	5.15595
1110034G24Rik	-2.17386	0.00442915	-1.38936	0.0162695	RIKEN cDNA 1110034G24 gene	73747	3.85225	3.80522	5.96315	5.95384	8.31656	8.27202	4.13088	4.38203	3.04383	5.7202	5.72871	6.44055	7.71015	9.56175	7.67777	70.4612	74.7451	51.9191	97.5704	97.7155	109.857	131.513	163.096	130.961
1110036E04Rik	1		1		RIKEN cDNA 1110036E04 gene	68697	0	0	0	0	0	0	0	0	0	0	0	0	0	0	0	0	0	0	0	0	0	0	0	0
1110037F02Rik	1.3737	0.000949238	-1.03963	0.557596	RIKEN cDNA 1110037F02 gene	66185	10.2723	10.263	7.20955	7.18629	7.47419	7.47107	9.76495	10.8339	10.2181	7.78067	6.43017	7.4178	7.67415	7.17662	7.57179	910.962	1010.68	953.235	725.851	599.865	692	715.914	669.5	706.365
1110038B12Rik	2.0624	0.000153938	1.65048	0.0224934	RIKEN cDNA 1110038B12 gene	68763	74.8233	74.6295	60.8803	59.7238	36.19	36.1858	81.8636	68.7054	73.901	76.4795	47.4153	58.746	36.536	35.4132	36.6207	334.187	285.981	310.476	375.692	210.812	279.264	159.298	152.022	158.803
1110038F14Rik	-1.28406	0.0131765	-1.0441	0.590285	RIKEN cDNA 1110038F14 gene	117171	40.7768	40.7656	50.2488	50.1345	52.5155	52.3456	41.2778	41.6059	39.4467	49.476	46.511	54.7594	48.8526	50.15	58.544	492.222	496.134	470.387	589.982	554.626	652.985	582.548	598.02	698.115
1110046J04Rik	-1.95118	0.311329	-1.98799	0.348633	RIKEN cDNA 1110046J04 gene	68808	0.317866	0.271332	0.29595	0	0.611911	0.529417	0.131051	0.281971	0.540577	0	0.353351	0.534498	0.241075	0.655148	0.93951	1.00694	2.16652	4.15353	0	2.71497	4.10682	1.8523	5.03384	7.21874
1110051M20Rik	-2.31868	0.0332444	-1.54092	0.193551	RIKEN cDNA 1110051M20 gene	228356	0.921089	0.857342	1.39563	1.29007	1.99063	1.9879	1.43085	0.724633	0.607785	0.876853	2.19398	1.11605	2.01349	2.10457	1.85384	34.224	17.3322	14.5374	20.9731	52.4769	26.6943	48.1598	50.3384	44.3411
1110058D11Rik	1		1		RIKEN cDNA 1110058D11 gene	68771	0	0	0	0	0	0	0	0	0	0	0	0	0	0	0	0	0	0	0	0	0	0	0	0
1110059E24Rik	1.02301	0.743362	-1.03754	0.320481	RIKEN cDNA 1110059E24 gene	66206	40.3885	40.2405	37.9349	37.9121	39.3537	39.3355	41.9708	43.5241	35.6707	36.5272	39.7024	37.5752	38.4482	38.5564	41.0564	691.526	717.119	587.724	601.836	654.151	619.103	633.486	635.27	676.46
1110059G10Rik	1.10766	0.466245	-1.70288	0.0422375	RIKEN cDNA 1110059G10 gene	66202	4.56268	4.54368	2.45931	2.4089	4.15302	4.10207	5.12928	4.12091	4.43786	2.37685	1.89093	3.11014	3.82771	3.54622	5.08514	218.43	175.488	188.986	101.218	80.5248	132.445	163.002	151.015	216.55
1110065P20Rik	1.90357	0.0138366	1.36236	0.101209	RIKEN cDNA 1110065P20 gene	68920	21.8101	21.7352	15.5725	15.5556	11.6592	11.4181	23.9507	19.5485	21.9311	14.9929	15.118	16.6065	15.1038	10.3625	9.51115	179.173	146.24	164.064	112.16	113.097	124.231	112.99	77.5211	71.1521
1190002F15Rik	-3.35553	0.0157988	-1.50294	0.466768	lncRNA downstream of Cdkn1b	381822	0.682951	0.655263	1.81238	1.46297	2.29596	2.19875	0.797314	0.429009	0.82253	1.26405	0.716665	3.45644	1.46725	2.39246	3.02818	4.02635	2.16652	4.15353	6.38311	3.61909	17.454	7.4092	12.0812	15.4678
1190002N15Rik	2.29012	0.00114346	1.41047	0.0387849	RIKEN cDNA 1190002N15 gene	68861	6.47426	6.41619	3.99902	3.95169	2.80405	2.80169	7.50854	5.40128	6.51297	4.02348	3.24027	4.7333	2.73042	2.96809	2.71364	379.484	272.982	329.167	203.348	163.764	239.222	137.996	150.008	137.148
1190003K10Rik	1.1613	0.821101	1.93538	0.193873	RIKEN cDNA 1190003K10 gene	68880	0.287784	0.209237	0.39193	0.360865	0.195464	0.171006	0.167686	0.0902293	0.605438	0.607629	0.226087	0.342074	0.0771428	0.251573	0.257676	2.01318	1.08326	7.26868	7.29498	2.71432	4.10682	0.92615	3.0203	3.09357
1190005I06Rik	1.55342	0.116131	2.05703	0.232089	RIKEN cDNA 1190005I06 gene	68918	0.129076	0	0.237125	0	0	0	0.194398	0	0.19283	0.554365	0.15701	0	0	0	0	1.38075	0	1.36962	3.9375	1.1152	0	0	0	0
1190007I07Rik	-1.11709	0.25566	-1.80478	0.0137816	RIKEN cDNA 1190007I07 gene	544717	25.5277	25.3853	16.0173	15.7125	28.3964	28.3576	22.2067	25.594	28.7823	13.826	20.6184	13.6076	26.9894	27.7257	30.4742	121.797	150.573	168.218	80.2448	118.525	75.9762	158.372	177.191	176.333
1200014J11Rik	1.34085	0.00251717	1.57619	0.0382279	nuclear cap binding subunit 3	66874	10.8952	10.8899	13.0834	12.8012	8.13312	8.12162	11.2109	11.0484	10.4262	17.0896	10.9259	11.2348	7.75319	7.90055	8.74561	920.021	906.69	855.627	1402.46	896.63	921.982	636.265	648.358	717.708
1300002E11Rik	1.67485	0.0154142	-1.77708	0.0129796	RIKEN cDNA 1300002E11 gene	100043489	9.9511	9.94059	3.34991	3.33987	6.02851	5.9352	10.3015	10.2395	9.3123	2.99768	3.59475	3.45729	7.56695	5.08669	5.43189	87.5732	94.2438	96.5696	71.1261	60.6198	69.816	79.6489	44.2978	61.8714
1300017J02Rik	4.31036	0.0197053	1.0802	0.882952	RIKEN cDNA 1300017J02 gene	71775	0.856489	0.819107	0.219044	0.17765	0.199954	0.170422	0.721141	0.620857	1.22747	0.261314	0.0648198	0.330999	0.232229	0.0721269	0.295506	20.1318	17.3322	34.2666	7.29498	1.80955	9.24035	6.48305	2.01353	8.24951
1500004A13Rik	-1.55843	0.296365	1.11431	0.770726	RIKEN cDNA 1500004A13 gene	319830	0.21773	0.212841	0.37234	0.369613	0.368622	0.331698	0.261425	0.234449	0.157315	0.39471	0.411219	0.311092	0.360801	0.566522	0.178543	12.0791	10.8326	7.26868	18.2375	19.0002	14.3739	16.6707	26.1759	8.24951
1500009C09Rik	1		1		RIKEN cDNA 1500009C09 gene	76505	0.0200661	0	0	0	0	0	0	0.0601984	0	0	0	0	0	0	0	0	1.08326	0	0	0	0	0	0	0
1500009L16Rik	-1.20442	0.210752	1.33849	0.064869	RIKEN cDNA 1500009L16 gene	69784	14.7427	14.6684	23.7141	23.647	17.8455	17.667	15.5723	15.9449	12.7109	24.5845	21.2675	25.2902	19.4747	19.6578	14.404	207.357	212.319	169.256	327.362	283.194	336.759	259.322	261.759	191.801
1500011B03Rik	1.71584	0.00216187	1.02489	0.744131	RIKEN cDNA 1500011B03 gene	66236	32.5877	32.4711	19.4448	19.3952	18.9686	18.9242	29.6007	36.2994	31.8631	17.5532	20.0344	20.7468	17.3538	20.5192	19.0327	248.627	282.731	262.711	116.72	141.145	133.472	133.366	141.954	140.242
1500011K16Rik	-1.18289	0.182134	-1.50573	0.0198639	RIKEN cDNA 1500011K16 gene	67885	10.3639	10.258	8.14924	8.05861	12.1371	12.1341	11.7437	8.38115	10.9669	6.49519	9.00025	8.95228	12.5113	11.8694	12.0307	95.6259	68.2455	89.3009	52.8886	73.2866	72.8961	101.876	96.6496	97.963
1500012F01Rik	1.6012	0.00929822	1.42822	0.0326511	RIKEN cDNA 1500012F01 gene	68949	39.7614	39.4236	35.5486	35.1645	24.6616	24.6213	37.9752	46.9223	34.3867	42.6838	29.9621	34	24.1995	26.5875	23.1979	271.779	335.811	246.097	305.477	214.431	243.329	173.19	190.28	166.021
1500012K07Rik	1		1		RIKEN cDNA 1500012K07 gene	68954	0	0	0	0	0	0	0	0	0	0	0	0	0	0	0	0	0	0	0	0	0	0	0	0
1500015A07Rik	1.01194	0.939407	-1.02397	0.874663	RIKEN cDNA 1500015A07 gene	68982	1.67874	1.6487	1.61914	1.59112	1.63346	1.62925	1.84527	1.9374	1.25356	1.54933	2.02272	1.28537	1.53217	1.80059	1.56763	41.2701	43.3305	28.0363	34.6512	45.2387	28.7478	34.2675	40.2707	35.0604
1500015L24Rik	1		1		RIKEN cDNA 1500015L24 gene	68994	0	0	0	0	0	0	0	0	0	0	0	0	0	0	0	0	0	0	0	0	0	0	0	0
1500015O10Rik	1.31254	0.330402	1.26194	0.334543	RIKEN cDNA 1500015O10 gene	78896	0.110771	0	0.102956	0	0.0365457	0	0.219234	0	0.11308	0	0.197059	0.111808	0	0.109637	0	2.01318	0	1.03838	0	1.80955	1.02671	0	1.00677	0
1500017E21Rik	1.46998	0.259398	1		RIKEN cDNA 1500017E21 gene	668215	0.148537	0.125788	0.0493193	0	0.058565	0.0541127	0.121482	0.261471	0.0626595	0.0550255	0	0.0929323	0.0838305	0.0607517	0.0311127	4.02635	8.6661	2.07676	1.82375	0	3.08012	2.77845	2.01353	1.03119
1500026H17Rik	1		1		RIKEN cDNA 1500026H17 gene	69002	0.0634079	0.0624961	0.0258255	0	0.0177918	0	0.0790894	0.0567425	0.0543917	0	0.0236965	0.05378	0	0.0263678	0.0270075	3.01976	2.16652	2.07676	0	0.904773	2.05341	0	1.00677	1.03119
1600002D24Rik	-1.90135	0.337179	-3.16559	0.207697	RIKEN cDNA 1600002D24 gene	69776	0.510204	0.477322	0.364048	0.268386	1.15752	0.907556	0.358487	0.385794	0.78633	0.082039	0.644453	0.365651	0.329839	1.12094	2.02179	1.00659	1.08326	3.11515	1.82375	1.80955	1.02671	0.92615	4.02707	9.2807
1600002H07Rik	1.53092	0.0134903	1.88395	0.00161131	RIKEN cDNA 1600002H07 gene	72016	12.646	12.5829	15.5117	15.4845	8.26161	8.21917	12.595	14.2176	11.1254	16.3995	14.2638	15.8718	7.22954	8.28261	9.27269	329.154	371.559	290.747	428.58	372.767	414.789	188.935	216.455	242.329
1600002K03Rik	1.01453	0.89757	1.50496	0.023789	RIKEN cDNA 1600002K03 gene	69770	12.9303	12.8559	19.2264	19.0705	12.7399	12.6718	11.2747	14.6701	12.846	22.7147	16.9409	18.0237	14.5549	12.2865	11.3783	67.4414	87.7516	76.8404	135.872	101.335	107.812	87.0624	73.494	68.0613
1600010M07Rik	-4.4096	0.0120103	-1.48892	0.023623	RIKEN cDNA 1600010M07 gene	69781	1.5301	1.38935	4.1356	4.11472	6.1719	6.12648	0.730877	2.16301	1.69642	3.64158	4.10594	4.65928	7.06095	6.21356	5.24118	4.02635	11.9159	9.34544	20.0612	22.6193	25.6676	38.8983	34.2301	28.8733
1600012H06Rik	2.19569	0.000245613	-1.91553	0.00107495	RIKEN cDNA 1600012H06 gene	67912	24.2837	24.2693	5.7847	5.77026	11.091	11.0531	23.7517	23.6263	25.473	6.36638	5.55854	5.42917	9.90142	11.2669	12.1047	756.954	750.701	810.977	201.524	181.859	172.487	312.112	361.429	385.665
1600014C10Rik	2.46917	0.000228045	1.33297	0.0857115	RIKEN cDNA 1600014C10 gene	72244	7.60295	7.56932	4.14962	4.08625	3.06801	3.06553	7.10278	7.07053	8.63554	5.12742	3.3541	3.96735	3.24352	2.98856	2.97194	281.845	280.565	342.666	205.171	137.526	160.166	131.513	120.812	118.587
1600014C23Rik	1		1.63335	0.373901	RIKEN cDNA 1600014C23 gene	72240	0	0	0.145251	0	0	0	0	0	0	0.435753	0	0	0	0	0	0	0	0	1.82375	0	0	0	0	0
1600014K23Rik	-1.23198	0.333641	-1.6637	0.148304	"ferritin, heavy polypeptide-like 17, member A"	71996	11.7812	11.5363	9.09958	8.54272	14.431	14.2125	9.08172	11.2966	14.9654	5.34232	12.9338	9.02262	11.6116	13.9199	17.7616	77.5073	96.4103	127.721	45.5936	110.382	77.0029	99.098	118.799	151.585
1600015I10Rik	1		1		RIKEN cDNA 1600015I10 gene	69761	0.0234934	0	0	0	0.010043	0	0	0.0704802	0	0	0	0	0.030129	0	0	0	2.16652	0	0	0	0	0.92615	0	0
1600019K03Rik	1		1		RIKEN cDNA 1600019K03 gene	69768	0	0	0	0	0	0	0	0	0	0	0	0	0	0	0	0	0	0	0	0	0	0	0	0
1600020E01Rik	1.12702	0.422558	1.69909	0.0239904	RIKEN cDNA 1600020E01 gene	72012	8.02242	8.01837	12.1475	12.0885	7.24024	7.11466	7.88471	8.38212	7.80044	13.3272	10.543	12.5722	9.0053	7.01288	5.70254	40.2635	45.497	40.4969	67.4786	53.3816	63.6557	46.3075	37.2504	28.8733
1600023N17Rik	2.74253	0.301208	-1.76707	0.579233	RIKEN cDNA 1600023N17 gene	69788	1.47111	1.3414	0.340067	0.272132	0.752523	0.477743	1.30441	0.802152	2.30676	0.506429	0.418739	0.095034	1.11444	0.0931885	1.04994	14.0922	8.6661	24.9212	5.47124	4.52387	1.02671	12.0399	1.00677	11.3431
1600025M17Rik	1.31399	0.373901	2.07532	0.167648	RIKEN cDNA 1600025M17 gene	72030	0.0756237	0	0.215957	0	0	0	0	0	0.226871	0.199231	0	0.44864	0	0	0	0	0	1.03838	0.911873	0	2.05341	0	0	0
1600027J07Rik	1		1		RIKEN cDNA 1600027J07 gene	69794	0	0	0	0	0	0	0	0	0	0	0	0	0	0	0	0	0	0	0	0	0	0	0	0
1600029I14Rik	1.05438	0.373901	1.00707	0.373901	RIKEN cDNA 1600029I14 gene	69797	0.0390727	0	0.034045	0	0	0	0	0	0.117218	0	0.102135	0	0	0	0	0	0	1.03838	0	0.904773	0	0	0	0
1600029O15Rik	1.08859	0.817654	1.41412	0.521534	RIKEN cDNA 1600029O15 gene	665268	0.714173	0.668055	1.02357	0.86783	0.64632	0.613688	0.512082	1.10218	0.528257	1.64473	1.04611	0.379868	0.385496	0.838103	0.715361	11.0725	23.8318	11.4222	35.5631	22.6194	8.21367	8.33536	18.1218	15.4678
1700001C02Rik	-1.14857	0.373901	-1.14857	0.373901	RIKEN cDNA 1700001C02 gene	75434	0	0	0	0	0.050507	0	0	0	0	0	0	0	0	0	0.151521	0	0	0	0	0	0	0	0	1.03119
1700001C19Rik	1		1		RIKEN cDNA 1700001C19 gene	75462	0.0219467	0	0.0497548	0	0	0	0.0658402	0	0	0.0955007	0	0.0537636	0	0	0	1.00659	0	0	1.82375	0	1.02671	0	0	0
1700001D01Rik	1.73934	0.0646269	-1.2432	0.373901	RIKEN cDNA 1700001D01 gene	69279	0.216333	0.216235	0	0	0.064048	0	0.208832	0.224739	0.215428	0	0	0	0.192144	0	0	1.00659	1.08326	1.03838	0	0	0	0.92615	0	0
1700001F09Rik	1.05923	0.373901	1		RIKEN cDNA 1700001F09 gene	71826	0.0396137	0	0	0	0	0	0	0.118841	0	0	0	0	0	0	0	0	1.08326	0	0	0	0	0	0	0
1700001G01Rik	1		1		RIKEN cDNA 1700001G01 gene	75433	0	0	0	0	0	0	0	0	0	0	0	0	0	0	0	0	0	0	0	0	0	0	0	0
1700001G11Rik	-1.91147	0.139292	-2.64291	0.0046352	RIKEN cDNA 1700001G11 gene	69303	0.139623	0	0.0799357	0	0.306226	0.298287	0.132875	0.285993	0	0.120372	0.119435	0	0.244513	0.265797	0.408367	1.00659	2.16652	0	0.911873	0.904773	0	1.8523	2.01353	3.09357
1700001G17Rik	5.48542	0.00516447	-1.03869	0.909897	RIKEN cDNA 1700001G17 gene	67503	0.749366	0.713975	0.0986423	0	0.103632	0	1.09456	0.588969	0.564568	0.0991569	0.19677	0	0.201419	0.109476	0	10.0659	5.41631	5.19191	0.911873	1.80955	0	1.8523	1.00677	0
1700001J03Rik	1.20834	0.117309	1		RIKEN cDNA 1700001J03 gene	69282	0.088561	0	0	0	0	0	0.130776	0	0.134907	0	0	0	0	0	0	1.00659	0	1.03838	0	0	0	0	0	0
1700001J11Rik	-1.04157	0.823466	-1.1542	0.353514	RIKEN cDNA 1700001J11 gene	72224	0.0783366	0	0.0323051	0	0.106343	0.100475	0.0989329	0	0.136077	0	0.029642	0.0672734	0.151712	0.065967	0.101351	3.01976	0	4.15353	0	0.904773	2.05341	4.63075	2.01353	3.09357
1700001K19Rik	1.01014	0.373901	1		RIKEN cDNA 1700001K19 gene	66323	0.0343577	0	0	0	0	0	0	0	0.103073	0	0	0	0	0	0	0	0	1.03838	0	0	0	0	0	0
1700001K23Rik	1		1		RIKEN cDNA 1700001K23 gene	69319	0	0	0	0	0	0	0	0	0	0	0	0	0	0	0	0	0	0	0	0	0	0	0	0
1700001L05Rik	-1.0695	0.848226	1.24328	0.0146891	RIKEN cDNA 1700001L05 gene	69291	0.78411	0.714565	0.950668	0.950149	0.765976	0.764226	0.372955	1.02417	0.955206	0.908732	0.959456	0.983817	0.84013	0.733181	0.724616	29.1911	80.1614	74.7635	71.1261	75.0962	77.0029	65.7566	57.3857	56.7154
1700001L19Rik	-2.62395	0.00165285	-1.88827	0.122734	RIKEN cDNA 1700001L19 gene	69315	0.81757	0.804547	1.22845	1.118	2.11184	2.11109	0.791895	0.651694	1.00912	0.590785	1.71668	1.37788	2.18584	2.04997	2.0997	17.112	14.0824	21.806	12.7662	37.0957	29.7745	47.2336	44.2978	45.3723
1700001O22Rik	-1.33924	0.608444	1.02914	0.962441	RIKEN cDNA 1700001O22 gene	73598	0.135819	0	0.209875	0	0.222108	0.194846	0.0994962	0	0.307961	0.450745	0.17888	0	0.366237	0.198158	0.101929	1.00659	0	3.11515	4.55936	1.80955	0	3.7046	3.0203	1.03119
1700001P01Rik	1.61913	0.606179	1.7445	0.333905	RIKEN cDNA 1700001P01 gene	72215	0.418143	0	0.269306	0	0.114707	0	1.25443	0	0	0.324684	0.483234	0	0.164884	0.179236	0	7.04612	0	0	1.82375	2.71432	0	0.92615	1.00677	0
1700003C15Rik	1		1		RIKEN cDNA 1700003C15 gene	69345	0	0	0	0	0	0	0	0	0	0	0	0	0	0	0	0	0	0	0	0	0	0	0	0
1700003D09Rik	1		1		RIKEN cDNA 1700003D09 gene	69338	0	0	0	0	0	0	0	0	0	0	0	0	0	0	0	0	0	0	0	0	0	0	0	0
1700003E16Rik	1.27793	0.373901	2.13132	0.117201	RIKEN cDNA 1700003E16 gene	71837	0.0830536	0	0.219923	0.152134	0.0262263	0	0.0404617	0	0.208699	0.293236	0.0363691	0.330163	0.0372283	0	0.0414506	1.00659	0	5.19191	7.29498	0.904773	8.21364	0.92615	0	1.03119
1700003E24Rik	-1.50315	0.544261	-2.85531	0.116581	RIKEN cDNA 1700003E24 gene	100042663	0.174574	0	0	0	0.322119	0	0	0.267401	0.256322	0	0	0	0.457214	0	0.509142	0	1.08303	1.03816	0	0	0	1.85181	0	2.06213
1700003F12Rik	2.7975	0.0593678	1.35959	0.359271	RIKEN cDNA 1700003F12 gene	75480	0.346608	0.305819	0.128294	0	0.0435473	0	0.141989	0.458413	0.439421	0.257256	0.127627	0	0.130642	0	0	1.00659	3.24979	3.11515	1.82375	0.904773	0	0.92615	0	0
1700003G13Rik	1		1		RIKEN cDNA 1700003G13 gene	72229	0	0	0	0	0	0	0	0	0	0	0	0	0	0	0	0	0	0	0	0	0	0	0	0
1700003G18Rik	2.36058	0.0202645	1.17601	0.373901	RIKEN cDNA 1700003G18 gene	69350	0.249664	0.236058	0.0542143	0	0	0	0.180945	0.194728	0.37332	0	0.162643	0	0	0	0	1.00659	1.08326	2.07676	0	0.904773	0	0	0	0
1700003H04Rik	1		1.06866	0.373901	RIKEN cDNA 1700003H04 gene	384775	0	0	0.040682	0	0	0	0	0	0	0	0.122046	0	0	0	0	0	0	0	0	0.904773	0	0	0	0
1700003I22Rik	1		1		RIKEN cDNA 1700003I22 gene	69356	0	0	0	0	0	0	0	0	0	0	0	0	0	0	0	0	0	0	0	0	0	0	0	0
1700003L19Rik	1		1		RIKEN cDNA 1700003L19 gene	75493	0	0	0	0	0	0	0	0	0	0	0	0	0	0	0	0	0	0	0	0	0	0	0	0
1700003M02Rik	1.37968	0.379485	-1.0042	0.373901	cilia and flagella associated protein 206	69329	0.105643	0	0.0465369	0.0464581	0.0653905	0.0610586	0	0.265945	0.0509853	0.0447736	0.044425	0.050412	0.0454746	0.049433	0.101264	0	5.41631	1.03838	0.911873	0.904773	1.02671	0.92615	1.00677	2.06238
1700003M07Rik	-1.88957	0.129858	-1.22393	0.659397	RIKEN cDNA 1700003M07 gene	72225	0.35986	0.345273	0.589204	0.533054	0.693007	0.652419	0.420124	0.226062	0.433394	0.273681	0.679738	0.814193	0.849752	0.840402	0.388866	10.0659	5.41631	10.3838	7.29498	16.2859	19.5074	21.3014	20.1353	10.3119
1700003P14Rik	1		1		RIKEN cDNA 1700003P14 gene	75890	0	0	0	0	0	0	0	0	0	0	0	0	0	0	0	0	0	0	0	0	0	0	0	0
1700006A11Rik	1		1		RIKEN cDNA 1700006A11 gene	71824	0	0	0	0	0	0	0	0	0	0	0	0	0	0	0	0	0	0	0	0	0	0	0	0
1700006E09Rik	1.46415	0.373901	1		RIKEN cDNA 1700006E09 gene	75437	0.104626	0	0	0	0	0	0	0	0.313878	0	0	0	0	0	0	0	0	2.07676	0	0	0	0	0	0
1700006F04Rik	1		1		RIKEN cDNA 1700006F04 gene	75432	0	0	0	0	0	0	0	0	0	0	0	0	0	0	0	0	0	0	0	0	0	0	0	0
1700006H21Rik	1		1		RIKEN cDNA 1700006H21 gene	72257	0	0	0	0	0	0	0	0	0	0	0	0	0	0	0	0	0	0	0	0	0	0	0	0
1700007B14Rik	1		1		RIKEN cDNA 1700007B14 gene	71831	0	0	0	0	0	0	0	0	0	0	0	0	0	0	0	0	0	0	0	0	0	0	0	0
1700007F19Rik	-1.01306	0.373901	-1.01306	0.373901	RIKEN cDNA 1700007F19 gene	67850	0	0	0	0	0.034656	0	0	0	0	0	0	0	0	0.103968	0	0	0	0	0	0	0	0	2.01353	0
1700007G11Rik	-1.05355	0.373901	-1.05355	0.373901	RIKEN cDNA 1700007G11 gene	75784	0	0	0	0	0.03898	0	0	0	0	0	0	0	0	0	0.11694	0	0	0	0	0	0	0	0	1.03119
1700007J10Rik	1.39471	0.242632	-1.07854	0.780706	RIKEN cDNA 1700007J10 gene	69320	4.11071	4.06157	2.74657	2.70007	3.04061	2.91213	4.78748	3.28716	4.2575	3.21536	2.07742	2.94694	3.4176	1.89904	3.8052	58.3821	40.0861	51.9191	39.2105	25.3337	35.9373	41.6767	23.1583	46.4035
1700007K09Rik	-1.1773	0.373901	1.25809	0.618023	RIKEN cDNA 1700007K09 gene	69318	0	0	0.108314	0	0.0543933	0	0	0	0	0	0	0.324941	0	0	0.16318	0	0	0	0	0	2.05341	0	0	1.03119
1700007K13Rik	-1.59125	0.00503349	1.19561	0.133175	RIKEN cDNA 1700007K13 gene	69327	8.81661	8.80372	16.8094	16.7492	14.084	14.0089	8.25463	9.42179	8.7734	15.1824	18.6616	16.5841	14.6146	12.134	15.5033	66.4348	75.8283	70.61	122.191	150.192	133.472	117.621	97.6564	124.774
1700007L15Rik	1.19613	0.160996	1.02217	0.902789	RIKEN cDNA 1700007L15 gene	100502742	11.6872	11.6851	10.1574	9.9857	9.87537	9.76913	11.6172	11.4602	11.9841	10.7746	7.70728	11.9904	11.8341	8.29946	9.49255	84.5534	83.4112	87.2241	78.4211	56.0959	87.27	86.1319	60.406	69.0897
1700007P06Rik	-1.07482	0.373901	-1.07482	0.373901	RIKEN cDNA 1700007P06 gene	69308	0	0	0	0	0.0413893	0	0	0	0	0	0	0	0	0	0.124168	0	0	0	0	0	0	0	0	1.03119
1700008C04Rik	1.73298	0.373901	1		RIKEN cDNA 1700008C04 gene	75494	0.173483	0	0	0	0	0	0	0	0.52045	0	0	0	0	0	0	0	0	4.15353	0	0	0	0	0	0
1700008J07Rik	1.54996	0.0126428	-1.04891	0.497522	RIKEN cDNA 1700008J07 gene	629159	2.14306	2.12196	1.30957	1.30521	1.3701	1.36905	2.58038	1.94746	1.90135	1.18397	1.44585	1.29889	1.29501	1.40773	1.40755	77.5073	58.4961	57.111	35.563	43.4291	39.0148	38.8983	42.2842	42.2788
1700008K24Rik	1		1		RIKEN cDNA 1700008K24 gene	69311	0	0	0	0	0	0	0	0	0	0	0	0	0	0	0	0	0	0	0	0	0	0	0	0
1700008O03Rik	-1.47122	0.498636	-2.5317	0.176166	RIKEN cDNA 1700008O03 gene	69349	0.332208	0.316686	0.199921	0.181107	0.567651	0.465916	0.21206	0.456427	0.328138	0.28816	0.0953054	0.216299	0.195114	0.530245	0.977594	2.01318	4.33305	3.11515	2.73562	0.904773	2.05341	1.8523	5.03384	9.2807
1700008P02Rik	1		1		RIKEN cDNA 1700008P02 gene	69347	0	0	0	0	0	0	0	0	0	0	0	0	0	0	0	0	0	0	0	0	0	0	0	0
1700009C05Rik	1		1		RIKEN cDNA 1700009C05 gene	74220	0	0	0	0	0	0	0	0	0	0	0	0	0	0	0	0	0	0	0	0	0	0	0	0
1700009J07Rik	1		1		RIKEN cDNA 1700009J07 gene	75188	0	0	0	0	0	0	0	0	0	0	0	0	0	0	0	0	0	0	0	0	0	0	0	0
1700009N14Rik	1		1		RIKEN cDNA 1700009N14 gene	75471	0	0	0	0	0	0	0	0	0	0	0	0	0	0	0	0	0	0	0	0	0	0	0	0
1700010B08Rik	1		1		RIKEN cDNA 1700010B08 gene	75485	0	0	0	0	0	0	0	0	0	0	0	0	0	0	0	0	0	0	0	0	0	0	0	0
1700010D01Rik	1		1		RIKEN cDNA 1700010D01 gene	76386	0	0	0	0	0	0	0	0	0	0	0	0	0	0	0	0	0	0	0	0	0	0	0	0
1700010I02Rik	-1.48445	0.373901	-1.03625	0.950049	RIKEN cDNA 1700010I02 gene	75476	0	0	0.0979917	0	0.109038	0	0	0	0	0	0.293975	0	0	0.327114	0	0	0	0	0	0.904773	0	0	1.00677	0
1700010I14Rik	-1.50322	0.368522	-1.39662	0.270631	RIKEN cDNA 1700010I14 gene	66931	0.325147	0.28718	0.323015	0.309097	0.44045	0.431693	0.357035	0.480289	0.138117	0.404299	0.200576	0.36417	0.328503	0.535647	0.457201	8.0527	10.8326	3.11515	9.11873	4.52387	8.21364	7.4092	12.0812	10.3119
1700010J16Rik	-1.0351	0.309067	-1.0351	0.309067	RIKEN cDNA 1700010J16 gene	69355	0	0	0	0	0.070268	0	0	0	0	0	0	0	0.101006	0.109798	0	0	0	0	0	0	0	0.92615	1.00677	0
1700010K23Rik	1		1		RIKEN cDNA 1700010K23 gene	75501	0	0	0	0	0	0	0	0	0	0	0	0	0	0	0	0	0	0	0	0	0	0	0	0
1700011A15Rik	1		1		keratin 88	66322	0	0	0.0321342	0	0	0	0	0	0	0	0.0964027	0	0	0	0	0	0	0	0	0.904773	0	0	0	0
1700011B04Rik	1		1.20003	0.373901	RIKEN cDNA 1700011B04 gene	100503727	0	0	0.0576043	0	0	0	0	0	0	0	0	0.172813	0	0	0	0	0	0	0	0	1.02671	0	0	0
1700011C11Rik	1		1		RIKEN cDNA 1700011C11 gene	75451	0	0	0	0	0	0	0	0	0	0	0	0	0	0	0	0	0	0	0	0	0	0	0	0
1700011E24Rik	1		1.28332	0.373901	RIKEN cDNA 1700011E24 gene	75467	0	0	0.0704503	0	0	0	0	0	0	0.211351	0	0	0	0	0	0	0	0	1.82375	0	0	0	0	0
1700011H14Rik	1		1		RIKEN cDNA 1700011H14 gene	67082	0	0	0	0	0.0265405	0	0	0	0	0	0	0	0	0	0.0796216	0	0	0	0	0	0	0	0	1.03119
1700011I03Rik	1		1		RIKEN cDNA 1700011I03 gene	75444	0	0	0	0	0	0	0	0	0	0	0	0	0	0	0	0	0	0	0	0	0	0	0	0
1700011L22Rik	1.01373	0.373901	1		RIKEN cDNA 1700011L22 gene	67687	0.0680121	0	0.0292313	0	0.029689	0	0	0.104176	0.0998602	0.0876939	0	0	0.0890669	0	0	0	1.08326	1.03838	0.911873	0	0	0.92615	0	0
1700011M02Rik	1		1		RIKEN cDNA 1700011M02 gene	75443	0	0	0	0	0	0	0	0	0	0	0	0	0	0	0	0	0	0	0	0	0	0	0	0
1700012A03Rik	1		1		RIKEN cDNA 1700012A03 gene	76382	0	0	0	0	0	0	0	0	0	0	0	0	0	0	0	0	0	0	0	0	0	0	0	0
1700012B07Rik	1.26813	0.373901	1.27652	0.373901	RIKEN cDNA 1700012B07 gene	69324	0.0679783	0	0.069337	0	0	0	0.203935	0	0	0	0	0.208011	0	0	0	2.01318	0	0	0	0	2.05341	0	0	0
1700012B09Rik	1		1		RIKEN cDNA 1700012B09 gene	69325	0	0	0	0	0	0	0	0	0	0	0	0	0	0	0	0	0	0	0	0	0	0	0	0
1700012C14Rik	-1.33251	0.546361	-1.82546	0.116966	RIKEN cDNA 1700012C14 gene	69337	0.0857007	0	0	0	0.164568	0	0.257102	0	0	0	0	0	0.236556	0.257147	0	1.00659	0	0	0	0	0	0.92615	1.00677	0
1700012D01Rik	1		1.56265	0.212547	RIKEN cDNA 1700012D01 gene	72243	0	0	0.138308	0	0	0	0	0	0	0.277335	0.137588	0	0	0	0	0	0	0	1.82375	0.904773	0	0	0	0
1700012D14Rik	-1.36576	0.576439	-3.39575	0.111558	RIKEN cDNA 1700012D14 gene	75479	0.487554	0.419773	0.160413	0	0.625324	0.573311	0.708302	0.571691	0.182669	0.48124	0	0	0.97755	0.354214	0.544209	4.02635	3.24979	1.03838	2.73562	0	0	5.5569	2.01353	3.09357
1700012D16Rik	1		1		RIKEN cDNA 1700012D16 gene	75489	0	0	0	0	0	0	0	0	0	0	0	0	0	0	0	0	0	0	0	0	0	0	0	0
1700012H19Rik	1		1		RIKEN cDNA 1700012H19 gene	76393	0	0	0	0	0	0	0	0	0	0	0	0	0	0	0	0	0	0	0	0	0	0	0	0
1700012I11Rik	1		1		RIKEN cDNA 1700012I11 gene	69334	0	0	0	0	0	0	0	0	0	0	0	0	0	0	0	0	0	0	0	0	0	0	0	0
1700012L04Rik	1		1.33867	0.373901	RIKEN cDNA 1700012L04 gene	76383	0	0	0.079965	0	0	0	0	0	0	0	0	0.239895	0	0	0	0	0	0	0	0	1.02671	0	0	0
1700012P22Rik	1		1		RIKEN cDNA 1700012P22 gene	69364	0	0	0	0	0	0	0	0	0	0	0	0	0	0	0	0	0	0	0	0	0	0	0	0
1700013D24Rik	1		1		RIKEN cDNA 1700013D24 gene	76921	0	0	0	0	0	0	0	0	0	0	0	0	0	0	0	0	0	0	0	0	0	0	0	0
1700013F07Rik	1		1.20708	0.373901	RIKEN cDNA 1700013F07 gene	75504	0	0	0.058625	0	0	0	0	0	0	0.175875	0	0	0	0	0	0	0	0	0.911873	0	0	0	0	0
1700013G24Rik	-1.64784	0.134152	1.09927	0.837041	RIKEN cDNA 1700013G24 gene	69380	0	0	0.1691	0	0.142851	0	0	0	0	0	0.323661	0.18364	0.248481	0.180073	0	0	0	0	0	3.61909	2.05341	2.77845	2.01353	0
1700013H16Rik	-2.9685	0.00853174	-1.34645	0.295153	RIKEN cDNA 1700013H16 gene	75514	7.48339	7.45569	16.6577	16.4374	23.2633	22.1322	6.6025	8.05281	7.79486	18.276	12.9903	18.7068	18.4271	17.2429	34.1199	90.5929	110.493	106.953	250.765	178.24	256.676	252.839	236.59	468.16
1700015E13Rik	1.68284	0.373901	1		RIKEN cDNA 1700015E13 gene	76925	0.158858	0	0	0	0	0	0	0.476573	0	0	0	0	0	0	0	0	3.24979	0	0	0	0	0	0	0
1700015F17Rik	1		1.10391	0.373901	RIKEN cDNA 1700015F17 gene	381716	0	0	0.044841	0	0	0	0	0	0	0.134523	0	0	0	0	0	0	0	0	0.911873	0	0	0	0	0
1700015G11Rik	1		1		RIKEN cDNA 1700015G11 gene	100503036	0	0	0	0	0	0	0	0	0	0	0	0	0	0	0	0	0	0	0	0	0	0	0	0
1700016C15Rik	4.19962	0.0365663	-1.41333	0.373901	RIKEN cDNA 1700016C15 gene	69428	0.657861	0.593544	0	0	0.094104	0	1.10231	0.444852	0.426422	0	0	0	0	0	0.282312	8.0527	3.24979	3.11515	0	0	0	0	0	2.06238
1700016D06Rik	-3.03649	0.0578825	1.01871	0.97686	RIKEN cDNA 1700016D06 gene	76413	0.147117	0.132928	0.570456	0.461678	0.518189	0.453199	0.0706488	0.152061	0.218641	0.512009	0.190508	1.00885	0.910044	0.282646	0.361877	1.00659	2.16652	3.11515	7.29498	2.71432	14.3739	12.9661	4.02707	5.15595
1700016G22Rik	1.25941	0.373901	2.90145	0.134891	RIKEN cDNA 1700016G22 gene	71867	0.066585	0	0.349926	0	0	0	0	0	0.199755	0.701673	0.348105	0	0	0	0	0	0	1.03838	3.64749	1.80955	0	0	0	0
1700016H13Rik	-3.12335	0.157124	1.40356	0.130552	RIKEN cDNA 1700016H13 gene	74218	0.301755	0	0.96381	0.952533	0.692028	0.678658	0.772459	0	0.132805	1.16556	0.806662	0.919209	0.828799	0.51506	0.732226	6.03953	0	1.03838	10.9425	7.23819	7.18694	7.4092	4.02707	7.21832
1700016K19Rik	-2.50748	0.000104095	-1.07923	0.193495	RIKEN cDNA 1700016K19 gene	74230	5.56135	5.55235	12.9063	12.9004	13.9492	13.9224	5.1226	5.73781	5.82363	12.7853	12.4978	13.4357	14.0435	14.9523	12.8517	49.3228	55.2464	56.0726	123.103	120.335	129.365	135.218	143.968	123.743
1700016L04Rik	1		1		RIKEN cDNA 1700016L04 gene	69412	0	0	0	0	0	0	0	0	0	0	0	0	0	0	0	0	0	0	0	0	0	0	0	0
1700016L21Rik	1		1		RIKEN cDNA 1700016L21 gene	72208	0	0	0	0	0	0	0	0	0	0	0	0	0	0	0	0	0	0	0	0	0	0	0	0
1700016P04Rik	1		1		RIKEN cDNA 1700016P04 gene	69413	0	0	0	0	0	0	0	0	0	0	0	0	0	0	0	0	0	0	0	0	0	0	0	0
1700017B05Rik	1.22775	0.00549768	-1.11093	0.269063	RIKEN cDNA 1700017B05 gene	74211	9.98414	9.97189	7.35849	7.31106	8.12373	8.12211	9.77716	9.50365	10.6716	8.3286	7.44163	6.30523	8.03822	7.98084	8.35214	624.085	606.627	681.179	531.622	475.006	402.469	513.087	509.424	533.125
1700017D01Rik	1		1		RIKEN cDNA 1700017D01 gene	69369	0	0	0	0	0	0	0	0	0	0	0	0	0	0	0	0	0	0	0	0	0	0	0	0
1700017G19Rik	1		1		RIKEN cDNA 1700017G19 gene	100040882	0	0	0	0	0	0	0	0	0	0	0	0	0	0	0	0	0	0	0	0	0	0	0	0
1700017J07Rik	-1.79533	0.373901	-1.79533	0.373901	RIKEN cDNA 1700017J07 gene	75508	0	0	0	0	0.192892	0	0	0	0	0	0	0	0	0	0.578675	0	0	0	0	0	0	0	0	2.06238
1700017L05Rik	1		1		RIKEN cDNA 1700017L05 gene	69370	0	0	0	0	0	0	0	0	0	0	0	0	0	0	0	0	0	0	0	0	0	0	0	0
1700017N19Rik	1.00194	0.373901	1		RIKEN cDNA 1700017N19 gene	66605	0.0335277	0	0	0	0	0	0.100583	0	0	0	0	0	0	0	0	2.01318	0	0	0	0	0	0	0	0
1700018A04Rik	1		1		RIKEN cDNA 1700018A04 gene	71307	0	0	0	0	0	0	0	0	0	0	0	0	0	0	0	0	0	0	0	0	0	0	0	0
1700018B08Rik	-2.09534	0.0437109	2.03851	0.0192377	RIKEN cDNA 1700018B08 gene	76405	0.996379	0.964976	4.12665	4.12178	2.08848	2.02196	1.36764	0.827898	0.793598	3.87173	4.14891	4.3593	1.41564	2.22281	2.627	16.1054	9.74936	9.34544	45.5936	48.8578	51.3353	16.6707	26.1759	30.9357
1700018B24Rik	-1.3224	0.55381	1.50255	0.158255	RIKEN cDNA 1700018B24 gene	66332	0.213994	0.173616	0.389834	0.383222	0.264427	0.255048	0.18856	0.38048	0.0729433	0.491099	0.317788	0.360615	0.173491	0.330038	0.289752	8.0527	16.2489	3.11515	20.9731	13.5716	15.4006	7.4092	14.0947	12.3743
1700018C11Rik	1		1		RIKEN cDNA 1700018C11 gene	75524	0	0	0	0	0	0	0	0	0	0	0	0	0	0	0	0	0	0	0	0	0	0	0	0
1700018F24Rik	1		1		RIKEN cDNA 1700018F24 gene	69396	0	0	0	0	0	0	0	0	0	0	0	0	0	0	0	0	0	0	0	0	0	0	0	0
1700018G05Rik	1		1		RIKEN cDNA 1700018G05 gene	69388	0	0	0	0	0	0	0	0	0	0	0	0	0	0	0	0	0	0	0	0	0	0	0	0
1700018L02Rik	-1.11776	0.805899	1.28201	0.68228	RIKEN cDNA 1700018L02 gene	67329	0.173618	0.154535	0.283494	0.220574	0.21432	0.190934	0.215211	0.231604	0.0740402	0.454908	0.322404	0.0731706	0.132009	0.143499	0.367451	3.01976	3.24979	1.03891	6.38311	4.52387	1.02671	1.8523	2.01353	5.15595
1700019A02Rik	-6.54641	0.0101352	-8.40129	0.00540665	RIKEN cDNA 1700019A02 gene	69397	0.123132	0	0.0537263	0	1.11292	0.985028	0.177921	0.191474	0	0.161179	0	0	0.982217	0.533858	1.82269	1.00659	1.08326	0	0.911873	0	0	5.5569	3.0203	10.3119
1700019B03Rik	-1.51692	0.378383	-2.4197	0.04924	RIKEN cDNA 1700019B03 gene	76406	0.161936	0	0.0797195	0	0.298854	0.272638	0.212191	0	0.273617	0.0961125	0.143046	0	0.195235	0.212229	0.489099	4.02635	0	5.19191	1.82375	2.71432	0	3.7046	4.02707	9.2807
1700019B21Rik	1.41703	0.503157	2.94858	0.024008	RIKEN cDNA 1700019B21 gene	75545	0.132824	0	0.35636	0.329887	0.0466807	0	0	0	0.398471	0.524887	0.347199	0.196993	0	0.140042	0	0	0	2.07676	2.73562	1.80955	1.02671	0	1.00677	0
1700019C18Rik	1.54544	0.373901	1		RIKEN cDNA 1700019C18 gene	75543	0.123038	0	0	0	0	0	0.369113	0	0	0	0	0	0	0	0	1.00659	0	0	0	0	0	0	0	0
1700019D03Rik	-3.68122	0.00184014	-1.30025	0.0339147	RIKEN cDNA 1700019D03 gene	67080	3.67535	3.58003	10.1685	10.1357	13.2256	13.1789	4.2867	2.56291	4.17643	10.3556	9.09762	11.0524	11.7229	14.2915	13.6623	36.2372	21.6652	35.305	87.5398	76.9057	93.4302	99.098	120.812	115.493
1700019E08Rik	1.33048	0.421046	1.25548	0.711777	RIKEN cDNA 1700019E08 gene	69405	0.303519	0.286963	0.315497	0	0.224913	0.215684	0.174586	0.37577	0.360202	0.632635	0.313855	0	0.32127	0.174617	0.178853	1.00659	2.16652	2.07676	3.64749	1.80955	0	1.8523	1.00677	1.03119
1700019G17Rik	-5.09678	0.00178556	1.15441	0.22336	N-acetyltransferase 8 (GCN5-related) family member 4	75541	0.616282	0.591797	3.50057	3.48199	3.03059	3.01626	0.390066	0.703695	0.755084	3.9909	3.11574	3.39508	2.72844	2.92578	3.43756	15.0988	18.4155	29.0747	146.812	117.621	131.418	105.581	102.69	101.057
1700019G24Rik	1		1		RIKEN cDNA 1700019G24 gene	72249	0	0	0	0	0	0	0	0	0	0	0	0	0	0	0	0	0	0	0	0	0	0	0	0
1700019L03Rik	1.08139	0.862468	2.17301	0.0343638	cilia and flagella associated protein 157	227736	0.679163	0.603798	1.22204	1.21331	0.588561	0.558355	1.06692	0.656107	0.314462	1.05858	1.41567	1.19188	0.373965	0.558961	0.832757	21.1383	12.9991	6.23029	20.9731	28.048	23.6142	7.4092	11.0744	16.499
1700019M22Rik	1		1		RIKEN cDNA 1700019M22 gene	69423	0	0	0	0	0	0	0	0	0	0	0	0	0	0	0	0	0	0	0	0	0	0	0	0
1700019N19Rik	-1.23967	0.361007	-1.27009	0.312539	RIKEN cDNA 1700019N19 gene	67507	0.0358477	0	0.0312352	0	0.0995457	0	0	0	0.107543	0	0.0937056	0	0.191839	0	0.106798	0	0	1.03838	0	0.904773	0	1.8523	0	1.03119
1700019O17Rik	1		1		RIKEN cDNA 1700019O17 gene	71863	0	0	0	0	0	0	0	0	0	0	0	0	0	0	0	0	0	0	0	0	0	0	0	0
1700020A23Rik	-1.15627	0.373901	-1.15627	0.373901	RIKEN cDNA 1700020A23 gene	75656	0	0	0	0	0.0515297	0	0	0	0	0	0	0	0	0	0.154589	0	0	0	0	0	0	0	0	1.03119
1700020D05Rik	-2.73655	0.0841172	-1.83248	0.366592	RIKEN cDNA 1700020D05 gene	75555	0.0329696	0	0.142261	0	0.337352	0.273655	0	0.0989088	0	0.333039	0	0.0937448	0.169127	0.183849	0.659079	0	1.08326	0	3.64749	0	1.02671	1.8523	2.01353	7.21832
1700020D14Rik	1		1		RIKEN cDNA 1700020D14 gene	69438	0	0	0	0	0	0	0	0	0	0	0	0	0	0	0	0	0	0	0	0	0	0	0	0
1700020G17Rik	1		1		RIKEN cDNA 1700020G17 gene	75630	0	0	0	0	0	0	0	0	0	0	0	0	0	0	0	0	0	0	0	0	0	0	0	0
1700020I14Rik	1.14115	0.101844	-1.05387	0.517307	RIKEN cDNA 1700020I14 gene	66602	24.7909	24.7342	20.6469	20.5668	21.7105	21.6747	23.1032	24.1601	27.1095	18.7603	23.1444	20.0361	20.8368	20.7994	23.4952	405.655	422.472	478.694	329.186	403.529	350.107	366.755	366.463	417.632
1700020L24Rik	1		1		RIKEN cDNA 1700020L24 gene	66330	0	0	0.0311319	0	0	0	0	0	0	0.0933957	0	0	0	0	0	0	0	0	0.911873	0	0	0	0	0
1700020M21Rik	1		1		RIKEN cDNA 1700020M21 gene	76402	0	0	0	0	0	0	0	0	0	0	0	0	0	0	0	0	0	0	0	0	0	0	0	0
1700020N01Rik	-1.2046	0.373901	-1.2046	0.373901	RIKEN cDNA 1700020N01 gene	67692	0	0	0.0263865	0	0.0881042	0	0	0	0	0.0791596	0	0	0	0.174795	0.0895175	0	0	0	0.911873	0	0	0	2.01353	1.03119
1700020N15Rik	1		1		RIKEN cDNA 1700020N15 gene	75509	0	0	0	0	0	0	0	0	0	0	0	0	0	0	0	0	0	0	0	0	0	0	0	0
1700020N18Rik	1		1		RIKEN cDNA 1700020N18 gene	67086	0	0	0	0	0	0	0	0	0	0	0	0	0	0	0	0	0	0	0	0	0	0	0	0
1700021F05Rik	1.08321	0.145271	1.20153	0.0193958	RIKEN cDNA 1700021F05 gene	67851	74.8683	74.783	83.0787	82.9518	69.0956	69.0386	70.4344	79.171	74.9994	88.1748	77.0985	83.9627	67.6883	66.5572	73.0412	656.295	737.701	698.831	821.597	718.39	782.35	630.708	620.169	680.585
1700021F07Rik	-1.16571	0.373901	-1.16571	0.373901	RIKEN cDNA 1700021F07 gene	72221	0	0	0	0	0.0528027	0	0	0	0	0	0	0	0.158408	0	0	0	0	0	0	0	0	0.92615	0	0
1700021K19Rik	1.24687	0.0647035	1.14518	0.076277	"RUN domain and cysteine-rich domain containing, Beclin 1-interacting protein"	100502698	3.42336	3.40072	3.13033	3.12336	2.7302	2.7274	3.9533	2.99384	3.32295	3.09053	2.89539	3.40506	2.55964	2.84101	2.78994	271.779	205.82	228.444	212.466	199.05	234.089	175.968	195.313	191.801
1700021N21Rik	1		1		RIKEN cDNA 1700021N21 gene	69409	0	0	0	0	0	0	0	0	0	0	0	0	0	0	0	0	0	0	0	0	0	0	0	0
1700022A21Rik	-2.26084	0.089051	-1.26913	0.691148	RIKEN cDNA 1700022A21 gene	72252	0.0413373	0	0.197505	0	0.271749	0.242898	0	0	0.124012	0.163355	0	0.42916	0.387128	0.120236	0.307882	0	0	2.07676	2.73562	0	7.18694	6.48305	2.01353	5.15595
1700022A22Rik	1		1		RIKEN cDNA 1700022A22 gene	71120	0	0	0	0	0	0	0	0	0	0	0	0	0	0	0	0	0	0	0	0	0	0	0	0
1700022E09Rik	1		1		RIKEN cDNA 1700022E09 gene	75636	0	0	0	0	0	0	0	0	0	0	0	0	0	0	0	0	0	0	0	0	0	0	0	0
1700022H01Rik	1.18998	0.475902	1.62698	0.340132	RIKEN cDNA 1700022H01 gene	75539	0.108383	0	0.194015	0	0.0522123	0	0.156609	0.168539	0	0	0.422305	0.159739	0	0.156637	0	1.00659	1.08326	0	0	2.71432	1.02671	0	1.00677	0
1700022H16Rik	1		1		RIKEN cDNA 1700022H16 gene	69420	0	0	0	0	0	0	0	0	0	0	0	0	0	0	0	0	0	0	0	0	0	0	0	0
1700022I11Rik	1.64184	0.101677	-1.09199	0.373901	RIKEN cDNA 1700022I11 gene	67317	0.18839	0.179288	0.0398444	0.0361849	0.0499023	0	0.275402	0.136791	0.152977	0.0191913	0.0571258	0.0432162	0.0194918	0	0.130215	13.0856	6.49957	7.26868	0.911873	2.71432	2.05341	0.92615	0	6.18714
1700023C21Rik	1		1		RIKEN cDNA 1700023C21 gene	73257	0	0	0	0	0	0	0	0	0	0	0	0	0	0	0	0	0	0	0	0	0	0	0	0
1700023F02Rik	1.79861	0.373901	1		RIKEN cDNA 1700023F02 gene	69433	0.193951	0	0	0	0	0	0	0.581853	0	0	0	0	0	0	0	0	1.08326	0	0	0	0	0	0	0
1700023F06Rik	-1.08272	0.875946	-1.31264	0.522996	RIKEN cDNA 1700023F06 gene	69441	0.080941	0	0.0454233	0	0.102734	0	0	0.242823	0	0.13627	0	0	0	0	0.308201	0	3.24979	0	1.82375	0	0	0	0	4.12476
1700024B18Rik	1		1		RIKEN cDNA 1700024B18 gene	69393	0	0	0	0	0	0	0	0	0	0	0	0	0	0	0	0	0	0	0	0	0	0	0	0
1700024F13Rik	1.51547	0.373901	1.18152	0.373901	RIKEN cDNA 1700024F13 gene	73270	0.116016	0	0.0549793	0	0	0	0	0.348048	0	0	0	0.164938	0	0	0	0	2.16652	0	0	0	1.02671	0	0	0
1700024G13Rik	1		1.52609	0.373901	RIKEN cDNA 1700024G13 gene	67085	0	0	0.118472	0	0	0	0	0	0	0.355417	0	0	0	0	0	0	0	0	0.911873	0	0	0	0	0
1700024I08Rik	1		1		RIKEN cDNA 1700024I08 gene	75522	0	0	0	0	0	0	0	0	0	0	0	0	0	0	0	0	0	0	0	0	0	0	0	0
1700024N05Rik	1		1		RIKEN cDNA 1700024N05 gene	75520	0	0	0	0	0	0	0	0	0	0	0	0	0	0	0	0	0	0	0	0	0	0	0	0
1700024P04Rik	1		1.84719	0.116124	RIKEN cDNA 1700024P04 gene	69382	0	0	0.167371	0	0	0	0	0	0	0.252038	0.250076	0	0	0	0	0	0	0	0.911873	0.904773	0	0	0	0
1700024P16Rik	-4.9169	0.00147682	-2.07089	0.0057948	RIKEN cDNA 1700024P16 gene	242594	1.06936	1.03021	2.47755	2.44601	5.09474	5.06542	0.937782	0.784944	1.48536	2.10501	3.04295	2.28468	4.37435	5.66536	5.2445	36.2372	30.3313	58.1494	82.9804	120.335	90.3501	171.338	224.509	206.238
1700025B11Rik	1		1		RIKEN cDNA 1700025B11 gene	76409	0	0	0	0	0	0	0	0	0	0	0	0	0	0	0	0	0	0	0	0	0	0	0	0
1700025C18Rik	1		1		RIKEN cDNA 1700025C18 gene	72211	0	0	0	0	0	0	0	0	0	0	0	0	0	0	0	0	0	0	0	0	0	0	0	0
1700025F22Rik	1		1		RIKEN cDNA 1700025F22 gene	69416	0	0	0	0	0	0	0	0	0	0	0	0	0	0	0	0	0	0	0	0	0	0	0	0
1700025F24Rik	1		1		RIKEN cDNA 1700025F24 gene	67081	0	0	0	0	0	0	0	0	0	0	0	0	0	0	0	0	0	0	0	0	0	0	0	0
1700025G04Rik	-1.04455	0.748087	1.05501	0.659431	RIKEN cDNA 1700025G04 gene	69399	1.93377	1.91428	2.12376	2.10956	2.01129	1.99955	2.26404	1.59633	1.94093	2.34805	2.23153	1.79169	2.29862	1.96773	1.76753	291.911	205.82	250.25	302.742	287.718	231.009	296.368	253.705	227.893
1700025J12Rik	1		1		RIKEN cDNA 1700025J12 gene	69407	0	0	0	0	0	0	0	0	0	0	0	0	0	0	0	0	0	0	0	0	0	0	0	0
1700025K24Rik	1		1		RIKEN cDNA 1700025K24 gene	69418	0	0	0	0	0	0	0	0	0	0	0	0	0	0	0	0	0	0	0	0	0	0	0	0
1700025M24Rik	1		1		RIKEN cDNA 1700025M24 gene	72276	0	0	0	0	0	0	0	0	0	0	0	0	0	0	0	0	0	0	0	0	0	0	0	0
1700025N23Rik	1		1		RIKEN cDNA 1700025N23 gene	69986	0	0	0	0	0	0	0	0	0	0	0	0	0	0	0	0	0	0	0	0	0	0	0	0
1700026D08Rik	-1.211	0.129844	-1.211	0.129844	cilia and flagella associated protein 161	75556	0	0	0	0	0.0889713	0	0	0	0	0	0	0	0.126295	0	0.140619	0	0	0	0	0	0	1.8523	0	2.06238
1700026D11Rik	1		1		RIKEN cDNA 1700026D11 gene	70371	0	0	0	0	0	0	0	0	0	0	0	0	0	0	0	0	0	0	0	0	0	0	0	0
1700026F02Rik	1		1		RIKEN cDNA 1700026F02 gene	69419	0	0	0	0	0	0	0	0	0	0	0	0	0	0	0	0	0	0	0	0	0	0	0	0
1700026J14Rik	1		1		RIKEN cDNA 1700026J14 gene	69432	0	0	0	0	0	0	0	0	0	0	0	0	0	0	0	0	0	0	0	0	0	0	0	0
1700026L06Rik	-1.27052	0.670347	-2.01298	0.152814	sperm acrosome associated 9	69987	0.170879	0	0.0482407	0	0.265398	0.227694	0	0.346544	0.166093	0	0.144722	0	0.148141	0.483109	0.164943	0	2.16652	1.03838	0	0.904773	0	0.92615	3.0203	1.03119
1700027A15Rik	1		1		RIKEN cDNA 1700027A15 gene	69449	0	0	0	0	0	0	0	0	0	0	0	0	0	0	0	0	0	0	0	0	0	0	0	0
1700027F06Rik	-2.25532	0.373901	-1.49064	0.68439	RIKEN cDNA 1700027F06 gene	72268	0	0	0.115448	0	0.382387	0	0	0	0	0.346345	0	0	0	1.14716	0	0	0	0	0.911873	0	0	0	3.0203	0
1700027F09Rik	1		1		RIKEN cDNA 1700027F09 gene	69999	0	0	0	0	0	0	0	0	0	0	0	0	0	0	0	0	0	0	0	0	0	0	0	0
1700027H10Rik	1		1		RIKEN cDNA 1700027H10 gene	72274	0	0	0	0	0	0	0	0	0	0	0	0	0	0	0	0	0	0	0	0	0	0	0	0
1700027I24Rik	1		1		RIKEN cDNA 1700027I24 gene	75567	0	0	0	0	0	0	0	0	0	0	0	0	0	0	0	0	0	0	0	0	0	0	0	0
1700027J07Rik	1		1		RIKEN cDNA 1700027J07 gene	69443	0	0	0	0	0	0	0	0	0	0	0	0	0	0	0	0	0	0	0	0	0	0	0	0
1700028B04Rik	2.75253	0.10736	-1.25171	0.706943	RIKEN cDNA 1700028B04 gene	70001	0.449023	0.44882	0.073686	0	0.14451	0	0.433454	0.466471	0.447145	0	0	0.221058	0	0.433531	0	2.01318	2.16652	2.07676	0	0	1.02671	0	2.01353	0
1700028D13Rik	1		1		RIKEN cDNA 1700028D13 gene	75569	0	0	0	0	0	0	0	0	0	0	0	0	0	0	0	0	0	0	0	0	0	0	0	0
1700028E10Rik	1.3582	0.507881	-1.09238	0.892741	RIKEN cDNA 1700028E10 gene	625175	0.352755	0.337534	0.268241	0.168831	0.280763	0.248515	0.29401	0.258734	0.50552	0.21423	0.549621	0.0408709	0.29132	0.427821	0.123148	5.03294	6.49957	8.30706	2.73562	7.23819	1.02671	4.63075	8.05414	3.09357
1700028I16Rik	1.65507	0.373901	2.46575	0.144091	RIKEN cDNA 1700028I16 gene	70003	0.151123	0	0.275449	0	0.0269577	0	0	0	0.453368	0.557385	0	0.268962	0.0808731	0	0	0	0	5.19191	6.38311	0	3.08012	0.92615	0	0
1700028J19Rik	-3.03774	0.000221139	-1.16118	0.256051	RIKEN cDNA 1700028J19 gene	70004	0.997652	0.989911	2.62201	2.58969	3.00728	3.00709	0.913609	0.901267	1.17808	2.68984	3.07949	2.0967	3.01215	3.0459	2.9638	12.0791	11.9159	15.5757	35.563	40.7148	27.721	39.8244	40.2707	39.1852
1700028K03Rik	-1.82456	0.00828431	1.31121	0.445732	RIKEN cDNA 1700028K03 gene	76421	0.306375	0.306166	0.800688	0.732463	0.566494	0.558618	0.321581	0.303293	0.29425	1.26288	0.454408	0.684777	0.625797	0.635054	0.438632	6.03953	7.58283	4.15353	16.4137	9.04773	8.21364	11.1138	5.03384	7.21859
1700028M03Rik	1		1		RIKEN cDNA 1700028M03 gene	69460	0	0	0	0	0	0	0	0	0	0	0	0	0	0	0	0	0	0	0	0	0	0	0	0
1700028P14Rik	1		1		RIKEN cDNA 1700028P14 gene	67483	0	0	0	0	0	0	0	0	0	0	0	0	0	0	0	0	0	0	0	0	0	0	0	0
1700028P15Rik	1		1.01119	0.373901	RIKEN cDNA 1700028P15 gene	75655	0	0	0.0344653	0	0	0	0	0	0	0	0.103396	0	0	0	0	0	0	0	0	0.904773	0	0	0	0
1700029B22Rik	1		1		RIKEN cDNA 1700029B22 gene	69495	0	0	0	0	0	0	0	0	0	0	0	0	0	0	0	0	0	0	0	0	0	0	0	0
1700029F12Rik	-1.80065	0.158515	-1.1005	0.822701	RIKEN cDNA 1700029F12 gene	66479	0.415137	0.393249	0.70888	0.643438	0.750549	0.708104	0.334977	0.615458	0.294977	0.60443	1.13333	0.388881	0.96469	0.857999	0.428959	4.02635	6.49957	3.11515	6.38311	12.6668	4.10682	10.1876	9.0609	5.15595
1700029H14Rik	1		1		RIKEN cDNA 1700029H14 gene	66501	0	0	0	0	0	0	0	0	0	0	0	0	0	0	0	0	0	0	0	0	0	0	0	0
1700029I15Rik	2.81483	0.360011	2.33042	0.395875	RIKEN cDNA 1700029I15 gene	75641	0.842909	0	0.574666	0	0.146201	0	0.476696	2.05203	0	1.29552	0.428479	0	0.438602	0	0	1.00659	4.33305	0	2.73562	0.904773	0	0.92615	0	0
1700029J03Rik	-1.36913	0.373901	-1.36913	0.373901	RIKEN cDNA 1700029J03 gene	72264	0	0	0	0	0.0855483	0	0	0	0	0	0	0	0	0.256645	0	0	0	0	0	0	0	0	2.01353	0
1700029J07Rik	1.8811	0.0605813	1.04305	0.866694	RIKEN cDNA 1700029J07 gene	69479	0.263305	0.25359	0.138438	0.130531	0.114236	0.0896809	0.235479	0.190062	0.364375	0.0799954	0.185203	0.150116	0.162496	0.0294401	0.150771	8.0527	6.49957	12.4606	2.73562	6.33341	5.13353	5.5569	1.00677	5.15595
1700029M20Rik	1		1		RIKEN cDNA 1700029M20 gene	73937	0.0195184	0	0.0278653	0	0.0554809	0.050562	0	0	0.0585552	0.0257049	0	0.057891	0.0522206	0.0851528	0.0290692	0	0	2.07676	0.911873	0	2.05341	1.8523	3.0203	1.03119
1700029N11Rik	1		1		RIKEN cDNA 1700029N11 gene	69491	0	0	0	0	0	0	0	0	0	0	0	0	0	0	0	0	0	0	0	0	0	0	0	0
1700029P11Rik	-1.01105	0.84895	-1.01018	0.890803	RIKEN cDNA 1700029P11 gene	66346	21.4742	21.4373	21.5316	21.4556	21.7002	21.6741	20.0045	21.3317	23.0863	22.1769	23.3179	19.0999	20.3389	21.8353	22.9264	220.443	235.068	254.404	244.382	256.956	210.475	224.128	240.617	252.641
1700030A11Rik	1		1		RIKEN cDNA 1700030A11 gene	74179	0	0	0	0	0	0	0	0	0	0	0	0	0	0	0	0	0	0	0	0	0	0	0	0
1700030C10Rik	1.10879	0.41579	-1.95605	0.0028902	RIKEN cDNA 1700030C10 gene	69513	7.63666	7.54435	3.51104	3.47852	6.81103	6.80414	7.22701	6.40189	9.28107	3.83021	3.84458	2.85832	7.1923	6.44154	6.79926	147.968	131.075	190.024	78.4211	78.7153	58.5222	147.258	131.886	139.211
1700030F04Rik	1		1		RIKEN cDNA 1700030F04 gene	72263	0	0	0	0	0	0	0	0	0	0	0	0	0	0	0	0	0	0	0	0	0	0	0	0
1700030F18Rik	-1.18424	0.373901	1.25015	0.628891	RIKEN cDNA 1700030F18 gene	72277	0	0	0.108166	0	0.0553607	0	0	0	0	0	0.324497	0	0.166082	0	0	0	0	0	0	1.80955	0	0.92615	0	0
1700030J22Rik	-1.05647	0.726765	1.2542	0.387828	RIKEN cDNA 1700030J22 gene	69528	0.961782	0.955607	1.31756	1.2662	1.02512	1.00957	0.836188	1.10308	0.946078	1.80824	1.23652	0.907926	0.967913	0.836337	1.27112	31.2042	41.164	35.305	67.4786	46.1434	33.8813	36.1198	31.2098	47.4347
1700030K09Rik	-5.91279	0.00064854	-1.12777	0.227577	RIKEN cDNA 1700030K09 gene	72254	0.356572	0.345443	1.8206	1.81112	2.0466	2.04253	0.470218	0.253018	0.346479	1.73432	2.08309	1.6444	2.19411	1.88121	2.06447	14.0922	7.58283	10.3838	51.9767	62.4294	49.2819	65.7566	56.379	61.8714
1700030L20Rik	-1.5488	0.350961	1.32938	0.236926	RIKEN cDNA 1700030L20 gene	70055	0.750852	0.655967	1.38089	1.3506	1.03679	1.01596	1.15116	0.309713	0.791683	1.73808	1.03473	1.36987	0.882644	1.34326	0.884474	12.0791	3.24979	8.30706	18.2375	10.8573	14.3739	9.2615	14.0947	9.2807
1700030M09Rik	1.47102	0.373901	1		RIKEN cDNA 1700030M09 gene	72259	0.106106	0	0	0	0	0	0	0.318317	0	0	0	0	0	0	0	0	3.24979	0	0	0	0	0	0	0
1700030N03Rik	1		1		RIKEN cDNA 1700030N03 gene	70011	0	0	0	0	0	0	0	0	0	0	0	0	0	0	0	0	0	0	0	0	0	0	0	0
1700030O20Rik	1		1		RIKEN cDNA 1700030O20 gene	72286	0	0	0	0	0	0	0	0	0	0	0	0	0	0	0	0	0	0	0	0	0	0	0	0
1700031A10Rik	1		1		RIKEN cDNA 1700031A10 gene	73286	0	0	0	0	0	0	0	0	0	0	0	0	0	0	0	0	0	0	0	0	0	0	0	0
1700031F05Rik	1		1		RIKEN cDNA 1700031F05 gene	73300	0	0	0	0	0	0	0	0	0	0	0	0	0	0	0	0	0	0	0	0	0	0	0	0
1700031M16Rik	1		1		RIKEN cDNA 1700031M16 gene	73302	0	0	0	0	0	0	0	0	0	0	0	0	0	0	0	0	0	0	0	0	0	0	0	0
1700031P21Rik	1		1		RIKEN cDNA 1700031P21 gene	73278	0	0	0	0	0	0	0	0	0	0	0	0	0	0	0	0	0	0	0	0	0	0	0	0
1700034E13Rik	1		1		RIKEN cDNA 1700034E13 gene	78414	0	0	0	0	0	0	0	0	0	0	0	0	0	0	0	0	0	0	0	0	0	0	0	0
1700034G24Rik	1		1		RIKEN cDNA 1700034G24 gene	67325	0	0	0	0	0	0	0	0	0	0	0	0	0	0	0	0	0	0	0	0	0	0	0	0
1700034H15Rik	1.33498	0.225007	1.19598	0.169343	RIKEN cDNA 1700034H15 gene	98736	0.115516	0	0.129769	0.129042	0.076757	0.0699994	0.16147	0	0.185078	0.130024	0.112885	0.146398	0.0495223	0.12561	0.0551388	9.05929	0	10.3838	7.29498	6.33341	8.21364	2.77845	7.04737	3.09357
1700034I23Rik	1		1.02191	0.373901	RIKEN cDNA 1700034I23 gene	73297	0.0125108	0	0.035573	0	0.0116274	0	0	0.0375324	0	0	0	0.106719	0	0.0348821	0	0	1.08326	0	0	0	3.08012	0	1.00677	0
1700034J05Rik	1		1		RIKEN cDNA 1700034J05 gene	73344	0	0	0	0	0	0	0	0	0	0	0	0	0	0	0	0	0	0	0	0	0	0	0	0
1700034K08Rik	1		1		RIKEN cDNA 1700034K08 gene	78349	0	0	0	0	0	0	0	0	0	0	0	0	0	0	0	0	0	0	0	0	0	0	0	0
1700034O15Rik	-2.87686	0.00295896	-1.80632	0.115571	RIKEN cDNA 1700034O15 gene	76606	0.865732	0.860768	1.47017	1.37092	2.53078	2.47631	0.978999	0.752551	0.865647	2.28055	1.1314	0.998565	2.05889	2.23811	3.29533	7.04612	5.41631	6.23029	16.4137	8.14296	7.18694	14.8184	16.1083	23.7174
1700034P13Rik	-1.29536	0.261931	-2.03634	0.00783443	RIKEN cDNA 1700034P13 gene	73331	3.87126	3.78591	2.41575	2.4083	4.99126	4.90411	3.53538	3.05622	5.02217	2.15265	2.55265	2.54196	4.85263	6.20251	3.91865	61.4019	53.0798	87.2241	37.3868	44.3339	44.1483	84.2796	107.724	68.0585
1700036G14Rik	1		1		RIKEN cDNA 1700036G14 gene	73283	0	0	0	0	0	0	0	0	0	0	0	0	0	0	0	0	0	0	0	0	0	0	0	0
1700037C18Rik	-1.11037	0.702909	-1.27992	0.482376	RIKEN cDNA 1700037C18 gene	73261	1.52847	1.42849	1.36222	1.23926	1.58645	1.58616	1.25764	0.992522	2.33526	0.683582	2.03478	1.3683	1.62	1.5933	1.54606	15.0988	11.9159	28.0363	8.20686	24.4289	16.4273	19.4491	19.1286	18.5614
1700037H04Rik	1.826	0.000657771	1.47818	0.046485	RIKEN cDNA 1700037H04 gene	67326	22.237	22.1495	18.279	17.9304	12.1307	12.1301	21.3575	20.3442	25.0094	23.3351	14.7222	16.7798	12.1491	12.2683	11.9746	297.95	283.815	348.896	325.539	205.384	234.089	169.487	171.15	167.053
1700039E15Rik	-1.00067	0.373901	-1.00067	0.373901	RIKEN cDNA 1700039E15 gene	76713	0	0	0	0	0.0334003	0	0	0	0	0	0	0	0	0	0.100201	0	0	0	0	0	0	0	0	2.06238
1700039E22Rik	1		1		RIKEN cDNA 1700039E22 gene	73322	0	0	0	0	0	0	0	0	0	0	0	0	0	0	0	0	0	0	0	0	0	0	0	0
1700040L02Rik	1		1		RIKEN cDNA 1700040L02 gene	73287	0	0	0	0	0	0	0	0	0	0	0	0	0	0	0	0	0	0	0	0	0	0	0	0
1700041A01Rik	1.66572	0.373901	1		RIKEN cDNA 1700041A01 gene	73312	0.154059	0	0	0	0	0	0.462178	0	0	0	0	0	0	0	0	1.00659	0	0	0	0	0	0	0	0
1700041C23Rik	1		1		RIKEN cDNA 1700041C23 gene	67319	0	0	0	0	0	0	0	0	0	0	0	0	0	0	0	0	0	0	0	0	0	0	0	0
1700041M19Rik	1		1		RIKEN cDNA 1700041M19 gene	76601	0	0	0	0	0	0	0	0	0	0	0	0	0	0	0	0	0	0	0	0	0	0	0	0
1700042G07Rik	-2.4914	0.116728	-2.4914	0.116728	RIKEN cDNA 1700042G07 gene	67323	0	0	0	0	0.262543	0	0	0	0	0	0	0	0.372681	0	0.414949	0	0	0	0	0	0	0.92615	0	1.03119
1700042G15Rik	-2.25936	0.00991588	-1.73094	0.227825	RIKEN cDNA 1700042G15 gene	73349	1.07734	1.05077	1.54751	1.37155	2.39076	2.37408	1.42761	0.938109	0.866292	0.646633	2.03921	1.95668	2.50142	2.65936	2.01151	34.224	22.7485	20.7676	15.5018	49.7625	47.2285	61.1259	65.4399	49.4971
1700042O10Rik	-5.01946	0.0230247	-2.60555	0.191491	RIKEN cDNA 1700042O10 gene	73321	0.0573137	0	0.26921	0.211785	0.693389	0.601335	0.171941	0	0	0.467287	0.0772749	0.263067	0.870106	0.945845	0.264215	2.01318	0	0	5.47124	0.904773	3.08012	10.1876	11.0744	3.09357
1700044C05Rik	1		1		RIKEN cDNA 1700044C05 gene	73306	0	0	0	0	0	0	0	0	0	0	0	0	0	0	0	0	0	0	0	0	0	0	0	0
1700044K03Rik	-5.41194	0.00106467	-3.42722	0.0688645	RIKEN cDNA 1700044K03 gene	67321	0	0	0.131254	0	0.564352	0.541194	0	0	0	0	0.393762	0	0.806129	0.43815	0.448778	0	0	0	0	0.904773	0	1.8523	1.00677	1.03119
1700045H11Rik	1		1		RIKEN cDNA 1700045H11 gene	73348	0	0	0	0	0	0	0	0	0	0	0	0	0	0	0	0	0	0	0	0	0	0	0	0
1700046C09Rik	1		1		RIKEN cDNA 1700046C09 gene	73307	0	0	0	0	0	0	0	0	0	0	0	0	0	0	0	0	0	0	0	0	0	0	0	0
1700047A11Rik	1.5353	0.373901	1		RIKEN cDNA 1700047A11 gene	76604	0.12063	0	0	0	0	0	0.36189	0	0	0	0	0	0	0	0	2.01318	0	0	0	0	0	0	0	0
1700047E10Rik	-1.26546	0.37788	1.75041	0.0914435	RIKEN cDNA 1700047E10 gene	74328	3.01611	2.96364	6.73861	6.56466	3.88635	3.75036	2.278	3.56585	3.20448	8.81742	6.3289	5.06952	4.76355	4.34968	2.54583	11.0725	17.3322	15.5757	42.858	30.7623	24.6409	23.1537	21.1421	12.3743
1700047G03Rik	2.91247	0.0747463	1.21585	0.48853	RIKEN cDNA 1700047G03 gene	73339	0.361795	0.307736	0.0706763	0	0.0393217	0	0.471777	0.126928	0.486679	0	0.212029	0	0	0.117965	0	4.02635	1.08326	4.15353	0	1.80955	0	0	1.00677	0
1700047I17Rik2	1		1		RIKEN cDNA 1700047I17 gene 2	100101807	0	0	0	0	0	0	0	0	0	0	0	0	0	0	0	0	0	0	0	0	0	0	0	0
1700047L14Rik	1		1		RIKEN cDNA 1700047L14 gene	73295	0	0	0	0	0	0	0	0	0	0	0	0	0	0	0	0	0	0	0	0	0	0	0	0
1700047M11Rik	-1.31865	0.142253	-1.52919	0.000199337	RIKEN cDNA 1700047M11 gene	67330	0.0519847	0	0	0	0.153079	0.152919	0.155954	0	0	0	0	0	0.143491	0.155982	0.159765	1.00659	0	0	0	0	0	0.92615	1.00677	1.03119
1700048M11Rik	-1.75696	0.373901	-1.75696	0.373901	RIKEN cDNA 1700048M11 gene	100503166	0	0	0	0	0.180787	0	0	0	0	0	0	0	0	0.542361	0	0	0	0	0	0	0	0	2.01353	0
1700048O20Rik	4.40532	0.000892198	-1.01672	0.938115	RIKEN cDNA 1700048O20 gene	69430	6.10027	5.96103	1.37775	1.33089	1.36064	1.35314	7.99846	5.37983	4.92253	1.85263	1.30717	0.973436	1.4635	1.45452	1.16391	177.16	119.159	109.03	41.0343	28.9527	21.5608	32.4152	32.2165	25.7797
1700049E15Rik	1		1		RIKEN cDNA 1700049E15 gene	100039727	0	0	0	0	0	0	0	0	0	0	0	0	0	0	0	0	0	0	0	0	0	0	0	0
1700049E22Rik	1.72632	0.373901	1.36502	0.373901	RIKEN cDNA 1700049E22 gene	73395	0.17149	0	0.084781	0	0	0	0	0	0.514471	0	0	0.254343	0	0	0	0	0	2.07676	0	0	1.02671	0	0	0
1700049G17Rik	-1.8907	0.116875	-1.22745	0.644774	RIKEN cDNA 1700049G17 gene	73430	0.0674058	0.067174	0.162171	0.149889	0.199176	0.173385	0.0752799	0.0648113	0.0621261	0.245507	0.148864	0.0921413	0.249351	0.271056	0.0771197	5.03294	4.33305	4.15353	16.4137	9.95251	6.16023	16.6707	18.1218	5.15595
1700049L16Rik	1.38954	0.373901	1		RIKEN cDNA 1700049L16 gene	108950	0.089431	0	0	0	0	0	0	0.268293	0	0	0	0	0	0	0	0	2.16652	0	0	0	0	0	0	0
1700051A21Rik	1.01036	0.94057	-1.0904	0.373901	RIKEN cDNA 1700051A21 gene	73366	0.0445727	0	0	0	0.0432157	0	0	0	0.133718	0	0	0	0	0.129647	0	0	0	2.07676	0	0	0	0	2.01353	0
1700052I22Rik	1		1		RIKEN cDNA 1700052I22 gene	67340	0	0	0	0	0	0	0	0	0	0	0	0	0	0	0	0	0	0	0	0	0	0	0	0
1700052K11Rik	1.82779	0.00256536	1.05894	0.733255	RIKEN cDNA 1700052K11 gene	73431	8.15925	8.1119	4.80084	4.69964	4.44821	4.43808	9.32887	7.9661	7.18278	5.11351	5.77247	3.51653	4.50939	4.05679	4.77844	277.818	237.234	213.907	152.283	171.907	104.724	134.292	120.813	142.304
1700054A03Rik	1		1.09951	0.373901	RIKEN cDNA 1700054A03 gene	78457	0	0	0.044308	0	0	0	0	0	0	0	0	0.132924	0	0	0	0	0	0	0	0	1.02671	0	0	0
1700054K19Rik	1		1		RIKEN cDNA 1700054K19 gene	67336	0	0	0	0	0	0	0	0	0	0	0	0	0	0	0	0	0	0	0	0	0	0	0	0
1700054M17Rik	1		1		RIKEN cDNA 1700054M17 gene	73358	0	0	0	0	0	0	0	0	0	0	0	0	0	0	0	0	0	0	0	0	0	0	0	0
1700055C04Rik	1		1		RIKEN cDNA 1700055C04 gene	73397	0	0	0	0	0	0	0	0	0	0	0	0	0	0	0	0	0	0	0	0	0	0	0	0
1700056E22Rik	-1.00028	0.99945	-1.77044	0.225499	RIKEN cDNA 1700056E22 gene	73363	0.939211	0.838163	0.536591	0.473554	0.86653	0.838398	1.57129	0.739804	0.506539	0.266895	0.441362	0.901517	0.90358	0.589339	1.10667	16.1054	7.58283	5.19191	2.73562	4.52387	9.24035	9.2615	6.0406	11.3431
1700057G04Rik	1		1		RIKEN cDNA 1700057G04 gene	78459	0	0	0	0	0	0	0	0	0	0	0	0	0	0	0	0	0	0	0	0	0	0	0	0
1700057H15Rik	1		1		RIKEN cDNA 1700057H15 gene	78460	0	0	0	0	0	0	0	0	0	0	0	0	0	0	0	0	0	0	0	0	0	0	0	0
1700057H21Rik	-2.84561	0.19537	-2.84561	0.19537	RIKEN cDNA 1700057H21 gene	73375	0	0	0	0	0.410388	0	0	0	0	0	0	0	0.230203	1.00096	0	0	0	0	0	0	0	0.92615	4.02707	0
1700060C16Rik	1		1		RIKEN cDNA 1700060C16 gene	73425	0	0	0	0	0	0	0	0	0	0	0	0	0	0	0	0	0	0	0	0	0	0	0	0
1700060C20Rik	1		1		RIKEN cDNA 1700060C20 gene	73399	0	0	0	0	0	0	0	0	0	0	0	0	0	0	0	0	0	0	0	0	0	0	0	0
1700061F12Rik	1		1		RIKEN cDNA 1700061F12 gene	73438	0	0	0	0	0	0	0	0	0	0	0	0	0	0	0	0	0	0	0	0	0	0	0	0
1700061G19Rik	-2.19464	0.00631347	-1.48839	0.0258665	RIKEN cDNA 1700061G19 gene	78625	3.198	3.14351	4.67181	4.63513	6.93665	6.89888	3.98021	2.53434	3.07945	4.59726	5.42606	3.9921	6.25617	7.96184	6.59194	120.791	76.9116	93.4544	139.517	164.669	121.151	189.861	241.624	200.051
1700061I17Rik	1		1		RIKEN cDNA 1700061I17 gene	433646	0	0	0	0	0	0	0	0	0	0	0	0	0	0	0	0	0	0	0	0	0	0	0	0
1700061J23Rik	1		1		RIKEN cDNA 1700061J23 gene	76993	0	0	0	0	0	0	0	0	0	0	0	0	0	0	0	0	0	0	0	0	0	0	0	0
1700063A18Rik	1		1		RIKEN cDNA 1700063A18 gene	73454	0	0	0	0	0	0	0	0	0	0	0	0	0	0	0	0	0	0	0	0	0	0	0	0
1700063D05Rik	-2.84868	0.00547482	-1.6673	0.382577	RIKEN cDNA 1700063D05 gene	78500	0.411246	0.40377	0.863232	0.689862	1.17117	1.15021	0.446377	0.480378	0.306984	0.269583	0.802453	1.51766	0.958314	1.48819	1.067	3.01976	3.24979	2.07676	1.82375	5.42864	10.2671	6.48305	10.0677	7.21832
1700063O14Rik	1		1		RIKEN cDNA 1700063O14 gene	73452	0	0	0	0	0	0	0	0	0	0	0	0	0	0	0	0	0	0	0	0	0	0	0	0
1700064J06Rik	1		1		RIKEN cDNA 1700064J06 gene	73400	0	0	0	0	0	0	0	0	0	0	0	0	0	0	0	0	0	0	0	0	0	0	0	0
1700064M15Rik	1		1		RIKEN cDNA 1700064M15 gene	73457	0	0	0	0	0	0	0	0	0	0	0	0	0	0	0	0	0	0	0	0	0	0	0	0
1700065D16Rik	-2.47189	0.120579	-3.39027	0.021764	RIKEN cDNA 1700065D16 gene	73410	0.0859983	0	0	0	0.382366	0.339027	0	0.257995	0	0	0	0	0.661728	0.239776	0.245593	0	1.08326	0	0	0	0	2.77845	1.00677	1.03119
1700065I16Rik	1		1		RIKEN cDNA 1700065I16 gene	78462	0	0	0	0	0	0	0	0	0	0	0	0	0	0	0	0	0	0	0	0	0	0	0	0
1700065J11Rik	1		1		RIKEN cDNA 1700065J11 gene	73409	0	0	0	0	0	0	0	0	0	0	0	0	0	0	0	0	0	0	0	0	0	0	0	0
1700065J18Rik	1		1		RIKEN cDNA 1700065J18 gene	73455	0	0	0	0	0	0	0	0	0	0	0	0	0	0	0	0	0	0	0	0	0	0	0	0
1700065L07Rik	1		1		RIKEN cDNA 1700065L07 gene	73408	0	0	0	0	0	0	0	0	0	0	0	0	0	0	0	0	0	0	0	0	0	0	0	0
1700065O20Rik	1.147	0.373901	1		RIKEN cDNA 1700065O20 gene	76609	0.0503003	0	0	0	0	0	0.150901	0	0	0	0	0	0	0	0	1.00659	0	0	0	0	0	0	0	0
1700066B17Rik	1		1		RIKEN cDNA 1700066B17 gene	73426	0	0	0	0	0	0	0	0	0	0	0	0	0	0	0	0	0	0	0	0	0	0	0	0
1700066B19Rik	1		1		RIKEN cDNA 1700066B19 gene	73449	0.0216404	0	0.0402136	0	0.0207776	0	0.0649211	0	0	0	0.0875316	0.0331093	0.0298666	0.0324663	0	2.01318	0	0	0	2.71432	1.02671	0.92615	1.00677	0
1700066J03Rik	-1.30594	0.373901	1.03496	0.936076	RIKEN cDNA 1700066J03 gene	67339	0	0	0.0823027	0	0.0742417	0	0	0	0	0	0	0.246908	0.222725	0	0	0	0	0	0	0	1.02671	0.92615	0	0
1700066M21Rik	2.0549	0.000564457	1.04014	0.754955	RIKEN cDNA 1700066M21 gene	73467	7.56898	7.54507	3.86527	3.81911	3.67931	3.67174	6.94961	8.39594	7.3614	3.64233	3.25497	4.69851	3.38087	3.70179	3.95526	262.719	317.396	278.286	137.693	123.049	177.62	127.809	139.941	149.522
1700066N21Rik	1		1		RIKEN cDNA 1700066N21 gene	73471	0	0	0	0	0	0	0	0	0	0	0	0	0	0	0	0	0	0	0	0	0	0	0	0
1700066O22Rik	1		1		RIKEN cDNA 1700066O22 gene	74916	0	0	0	0	0	0	0	0	0	0	0	0	0	0	0	0	0	0	0	0	0	0	0	0
1700067G17Rik	1		1		RIKEN cDNA 1700067G17 gene	73475	0	0	0	0	0	0	0	0	0	0	0	0	0	0	0	0	0	0	0	0	0	0	0	0
1700067K01Rik	-1.19209	0.802372	-2.42091	0.00149	RIKEN cDNA 1700067K01 gene	73453	0.463336	0.311036	0.160233	0.159962	0.391499	0.387254	0.93596	0.366274	0.0877748	0.154162	0.152962	0.173576	0.313151	0.425512	0.435834	11.0725	4.33305	1.03838	1.82375	1.80955	2.05341	3.7046	5.03384	5.15595
1700067P10Rik	1		1		RIKEN cDNA 1700067P10 gene	68224	0	0	0	0	0	0	0	0	0	0	0	0	0	0	0	0	0	0	0	0	0	0	0	0
1700069L16Rik	1		1		RIKEN cDNA 1700069L16 gene	381707	0	0	0	0	0	0	0	0	0	0	0	0	0	0	0	0	0	0	0	0	0	0	0	0
1700069P05Rik	1		1		RIKEN cDNA 1700069P05 gene	73531	0	0	0	0	0	0	0	0	0	0	0	0	0	0	0	0	0	0	0	0	0	0	0	0
1700071K01Rik	1		1		RIKEN cDNA 1700071K01 gene	237880	0	0	0	0	0	0	0	0	0	0	0	0	0	0	0	0	0	0	0	0	0	0	0	0
1700071M16Rik	1		1		RIKEN cDNA 1700071M16 gene	73504	0	0	0.029698	0	0.0303599	0	0	0	0	0	0.089094	0	0.0910798	0	0	0	0	0	0	0.904771	0	1.8523	0	0
1700072B07Rik	1		1		RIKEN cDNA 1700072B07 gene	73529	0	0	0	0	0	0	0	0	0	0	0	0	0	0	0	0	0	0	0	0	0	0	0	0
1700072I22Rik	1		1		RIKEN cDNA 1700072I22 gene	78629	0	0	0	0	0	0	0	0	0	0	0	0	0	0	0	0	0	0	0	0	0	0	0	0
1700072O05Rik	1		1		RIKEN cDNA 1700072O05 gene	73505	0	0	0	0	0	0	0	0	0	0	0	0	0	0	0	0	0	0	0	0	0	0	0	0
1700073E17Rik	1		1		RIKEN cDNA 1700073E17 gene	381827	0	0	0	0	0	0	0	0	0	0	0	0	0	0	0	0	0	0	0	0	0	0	0	0
1700074H08Rik	1		1		RIKEN cDNA 1700074H08 gene	73480	0	0	0	0	0	0	0	0	0	0	0	0	0	0	0	0	0	0	0	0	0	0	0	0
1700074P13Rik	1		1		RIKEN cDNA 1700074P13 gene	73481	0	0	0	0	0	0	0	0	0	0	0	0	0	0	0	0	0	0	0	0	0	0	0	0
1700080E11Rik	-1.06012	0.242317	-1.01282	0.84826	RIKEN cDNA 1700080E11 gene	73532	0	0	0.038225	0	0.0728733	0	0	0	0	0	0	0.114675	0.103444	0	0.115176	0	0	0	0	0	1.02671	0.92615	0	1.03119
1700080N15Rik	1		1		RIKEN cDNA 1700080N15 gene	73489	0	0	0	0	0	0	0	0	0	0	0	0	0	0	0	0	0	0	0	0	0	0	0	0
1700080O16Rik	-1.44313	0.0272164	1.10098	0.647148	RIKEN cDNA 1700080O16 gene	74279	6.69669	6.62186	10.8973	10.5212	9.55797	9.55617	7.83614	6.82368	5.43024	12.301	7.15106	13.2399	9.35641	9.51273	9.80477	131.863	114.826	91.3776	206.995	120.335	222.795	157.445	160.076	164.99
1700081H04Rik	1		1		RIKEN cDNA 1700081H04 gene	73477	0	0	0	0	0	0	0	0	0	0	0	0	0	0	0	0	0	0	0	0	0	0	0	0
1700084C01Rik	-1.56109	0.299603	-1.46852	0.63055	coiled-coil domain containing 190	78465	0.370779	0.332837	0.52219	0	0.537527	0.519589	0.604977	0.195318	0.312043	0	1.19633	0.370241	0.445306	0.423559	0.743715	10.0659	3.24979	5.19191	0	19.905	6.16023	7.4092	7.04737	12.3743
1700084D21Rik	1		1		RIKEN cDNA 1700084D21 gene	76720	0	0	0	0	0	0	0	0	0	0	0	0	0	0	0	0	0	0	0	0	0	0	0	0
1700084E18Rik	1.52302	0.339332	7.62899	0.00238467	RIKEN cDNA 1700084E18 gene	67350	0.68708	0.620815	3.25273	3.10974	0.425064	0.407622	0.329951	0.710168	1.02112	3.58685	4.15208	2.01927	0.607168	0.33001	0.338015	1.00659	2.16652	3.11515	10.9425	12.6668	6.16023	1.8523	1.00677	1.03119
1700084F23Rik	1		1		RIKEN cDNA 1700084F23 gene	74280	0.0297197	0	0	0	0	0	0.0891591	0	0	0	0	0	0	0	0	1.00659	0	0	0	0	0	0	0	0
1700084J12Rik	-1.39758	0.000504749	-1.39758	0.000504749	RIKEN cDNA 1700084J12 gene	73486	0	0	0	0	0.139905	0.139758	0	0	0	0	0	0	0.131142	0.142557	0.146015	0	0	0	0	0	0	0.92615	1.00677	1.03119
1700084M14Rik	1		1		RIKEN cDNA 1700084M14 gene	73487	0	0	0	0	0	0	0	0	0	0	0	0	0	0	0	0	0	0	0	0	0	0	0	0
1700085C21Rik	1		1		RIKEN cDNA 1700085C21 gene	74283	0	0	0	0	0	0	0	0	0	0	0	0	0	0	0	0	0	0	0	0	0	0	0	0
1700086L19Rik	1		1.07559	0.373901	RIKEN cDNA 1700086L19 gene	74284	0	0	0.0414783	0	0	0	0	0	0	0	0	0.124435	0	0	0	0	0	0	0	0	1.02671	0	0	0
1700086O06Rik	1.13408	0.676971	-2.23505	0.0538291	RIKEN cDNA 1700086O06 gene	73516	0.961514	0.940765	0.38354	0.371152	0.872631	0.829543	1.08565	0.694322	1.10457	0.273489	0.512006	0.365125	1.04016	1.05999	0.517744	15.0988	9.74934	15.5757	3.64744	7.23814	5.13352	14.8183	15.1015	7.21831
1700088E04Rik	1.01134	0.976371	-1.23222	0.512437	RIKEN cDNA 1700088E04 gene	27660	1.49122	1.39753	1.15271	1.12145	1.46438	1.38187	1.56915	0.844337	2.06018	1.55073	0.961658	0.945756	0.918753	1.35542	2.11898	22.1449	11.9159	29.0747	21.8849	13.5716	13.3472	12.9661	19.1286	29.9045
1700091H14Rik	-1.29736	0.613705	-1.44655	0.431695	RIKEN cDNA 1700091H14 gene	73553	0.281574	0.250224	0.242848	0.224417	0.357021	0.324629	0.252656	0.135951	0.456114	0.171662	0.170325	0.386558	0.174349	0.379051	0.517662	4.02635	2.16652	7.26868	2.73562	2.71432	6.16023	2.77845	6.0406	8.24951
1700092C02Rik	1		1		RIKEN cDNA 1700092C02 gene	67357	0	0	0	0	0	0	0	0	0	0	0	0	0	0	0	0	0	0	0	0	0	0	0	0
1700092C10Rik	1		1		RIKEN cDNA 1700092C10 gene	73554	0	0	0	0	0	0	0	0	0	0	0	0	0	0	0	0	0	0	0	0	0	0	0	0
1700092E19Rik	1		1		RIKEN cDNA 1700092E19 gene	73576	0	0	0	0	0	0	0	0	0	0	0	0	0	0	0	0	0	0	0	0	0	0	0	0
1700092K14Rik	1		1		RIKEN cDNA 1700092K14 gene	73536	0	0	0	0	0	0	0	0	0	0	0	0	0	0	0	0	0	0	0	0	0	0	0	0
1700092M07Rik	-1.04227	0.923976	1.48937	0.457609	RIKEN cDNA 1700092M07 gene	74307	0.737288	0.646692	1.19029	1.00388	0.702242	0.674029	1.29912	0.466025	0.446718	1.96146	1.16772	0.441694	0.796869	0.866234	0.443623	3.01976	1.08326	1.03838	4.55936	2.71432	1.02671	1.8523	2.01353	1.03119
1700093K21Rik	-1.37352	0.373901	-1.10605	0.806019	RIKEN cDNA 1700093K21 gene	67358	0.0322798	0	0.0638343	0	0.149727	0.132756	0	0	0.0968395	0	0	0.191503	0.259121	0.0938904	0.0961704	0	0	1.03838	0	0	2.05341	2.77845	1.00677	1.03119
1700094D03Rik	1.4528	0.148271	1.50736	0.196753	RIKEN cDNA 1700094D03 gene	73545	1.05058	1.05016	1.11987	1.08959	0.756122	0.722849	1.05769	1.08278	1.01126	1.47231	0.834767	1.05252	0.640931	0.543825	1.08361	41.2701	42.2491	39.4585	57.448	32.5718	41.0682	25.0085	21.2196	42.2816
1700094J05Rik	1.43722	0.2713	-1.51857	0.340569	RIKEN cDNA 1700094J05 gene	67523	1.60493	1.57826	0.783708	0.723133	1.16688	1.09813	1.41707	2.03334	1.36437	0.770236	0.424577	1.15631	1.2169	1.60629	0.67746	15.0988	21.6652	14.5374	8.20686	4.52387	12.3205	12.9661	17.115	7.21832
1700094M24Rik	1		1		RIKEN cDNA 1700094M24 gene	74304	0	0	0	0	0	0	0	0	0	0	0	0	0	0	0	0	0	0	0	0	0	0	0	0
1700095A21Rik	-1.1245	0.832269	-1.88298	0.138109	RIKEN cDNA 1700095A21 gene	67524	0.239645	0	0.110742	0	0.287496	0.263758	0.346279	0.372656	0	0	0.155627	0.1766	0.159304	0.259756	0.443428	4.02635	4.33305	0	0	1.80955	2.05341	1.8523	3.0203	5.15595
1700095B10Rik	1.01193	0.373901	1		RIKEN cDNA 1700095B10 gene	67360	0.0345407	0	0	0	0	0	0	0	0.103622	0	0	0	0	0	0	0	0	1.03838	0	0	0	0	0	0
1700095J12Rik	1		1		RIKEN cDNA 1700095J12 gene	73563	0	0	0	0	0	0	0	0	0	0	0	0	0	0	0	0	0	0	0	0	0	0	0	0
1700096J18Rik	-1.45891	0.373901	-1.04184	0.939327	RIKEN cDNA 1700096J18 gene	67927	0	0	0.0915303	0	0.103507	0	0	0	0	0.274591	0	0	0	0	0.31052	0	0	0	0.911873	0	0	0	0	1.03119
1700096K18Rik	1.45815	0.127242	-1.13425	0.578474	RIKEN cDNA 1700096K18 gene	73571	4.67819	4.63047	2.84326	2.79972	3.26806	3.17558	4.3843	5.62313	4.02714	2.39394	3.56295	2.57289	3.09453	2.40278	4.30687	73.4809	94.2438	67.4949	40.1224	59.715	43.1216	51.8644	40.2707	72.1832
1700096P03Rik	1		1		RIKEN cDNA 1700096P03 gene	73557	0	0	0	0	0	0	0	0	0	0	0	0	0	0	0	0	0	0	0	0	0	0	0	0
1700097N02Rik	-2.22916	0.142189	-2.51112	0.00765134	RIKEN cDNA 1700097N02 gene	67522	1.48207	1.27129	1.13661	1.12854	2.90998	2.8339	2.45739	1.38525	0.603573	0.954067	1.26219	1.19357	2.90701	2.10671	3.71623	21.1383	11.9159	5.19191	8.20686	10.8573	10.2671	25.006	18.1218	31.9669
1700099I09Rik	-1.00003	0.999892	-1.16707	0.373901	RIKEN cDNA 1700099I09 gene	76624	0.0529823	0	0	0	0.0529873	0	0.158947	0	0	0	0	0	0	0.158962	0	1.00659	0	0	0	0	0	0	1.00668	0
1700100I10Rik	1.1576	0.373901	1		RIKEN cDNA 1700100I10 gene	74982	0.051707	0	0	0	0	0	0.155121	0	0	0	0	0	0	0	0	2.01318	0	0	0	0	0	0	0	0
1700100L14Rik	1		1		RIKEN cDNA 1700100L14 gene	73584	0	0	0	0	0	0	0	0	0	0	0	0	0	0	0	0	0	0	0	0	0	0	0	0
1700101E01Rik	-1.40717	0.358639	-1.8475	0.15092	cilia and flagella associated protein 77	329375	1.20023	1.15907	0.924166	0.882822	1.75714	1.63102	1.64955	0.887598	1.06353	1.30754	0.834017	0.630942	2.65602	1.03115	1.58424	16.1054	8.6661	10.3838	12.7662	8.14296	6.16023	25.9322	10.0677	15.4678
1700101I11Rik	1		1.41765	0.300852	RIKEN cDNA 1700101I11 gene	100504641	0	0	0.12211	0	0	0	0	0	0	0	0.112043	0.254286	0	0	0	0	0	0	0	0.904773	2.05341	0	0	0
1700101O22Rik	1		1		RIKEN cDNA 1700101O22 gene	73575	0	0	0	0	0	0	0	0	0	0	0	0	0	0	0	0	0	0	0	0	0	0	0	0
1700102H20Rik	-1.11662	0.570492	1.47731	0.378559	RIKEN cDNA 1700102H20 gene	68230	0.398081	0.397901	0.738276	0.656375	0.459126	0.444304	0.384277	0.413551	0.396415	0.348117	0.69082	1.17589	0.353569	0.630139	0.393669	1.00659	1.08326	1.03838	0.911873	1.80955	3.08012	0.92615	3.0203	1.03119
1700102P08Rik	-1.28736	0.647597	-1.89785	0.183732	RIKEN cDNA 1700102P08 gene	112418	0.263279	0.218515	0.136001	0	0.322994	0.298439	0.0837486	0.360512	0.345576	0.151736	0	0.256267	0.462337	0.335054	0.171591	1.00659	4.33305	4.15353	1.82375	0	3.08012	5.5569	4.02707	2.06238
1700104L18Rik	1		1		RIKEN cDNA 1700104L18 gene	73592	0	0	0	0	0	0	0	0	0	0	0	0	0	0	0	0	0	0	0	0	0	0	0	0
1700105P06Rik	4.04993	0.0589423	3.7565	0.0664799	RIKEN cDNA 1700105P06 gene	654802	1.10833	1.04954	1.02835	0.973498	0.278524	0	1.50397	1.15609	0.664916	0.778543	0.772482	1.53403	0.395366	0	0.440207	7.04612	5.41631	3.11515	3.64749	3.61909	7.18694	1.8523	0	2.06238
1700106J16Rik	1		1		coiled-coil domain containing 182	74297	0	0	0	0	0	0	0	0	0	0	0	0	0	0	0	0	0	0	0	0	0	0	0	0
1700108F19Rik	1.03897	0.883172	1.94872	0.0849812	RIKEN cDNA 1700108F19 gene	73272	0.544468	0.542803	1.04947	1.0181	0.552463	0.522445	0.564698	0.48617	0.582535	0.920813	1.42122	0.806378	0.519572	0.790718	0.3471	5.03294	4.33305	5.19191	8.20686	12.6668	7.18694	4.63075	7.04737	3.09357
1700108J01Rik	1		1		RIKEN cDNA 1700108J01 gene	68245	0	0	0	0	0	0	0	0	0	0	0	0	0	0	0	0	0	0	0	0	0	0	0	0
1700109G14Rik	1.02815	0.779487	-1.05146	0.373901	RIKEN cDNA 1700109G14 gene	67355	0.042114	0	0	0	0.0387487	0	0.126342	0	0	0	0	0	0.116246	0	0	1.00659	0	0	0	0	0	0.92615	0	0
1700109G15Rik	1		1		RIKEN cDNA 1700109G15 gene	78471	0	0	0	0	0	0	0	0	0	0	0	0	0	0	0	0	0	0	0	0	0	0	0	0
1700109H08Rik	1.21057	0.342806	-1.00781	0.95744	RIKEN cDNA 1700109H08 gene	77036	0.103302	0	0.044053	0	0.0450937	0	0	0.158231	0.151675	0	0.132159	0	0.135281	0	0	0	1.08326	1.03838	0	0.904773	0	0.92615	0	0
1700109I08Rik	1		1		RIKEN cDNA 1700109I08 gene	73591	0	0	0	0	0	0	0	0	0	0	0	0	0	0	0	0	0	0	0	0	0	0	0	0
1700109K24Rik	1.17571	0.842232	-1.35985	0.635273	RIKEN cDNA 1700109K24 gene	74303	0.352479	0	0.165572	0	0.257677	0	0	0.272837	0.784599	0	0.151921	0.344796	0	0.25357	0.519462	0	3.24979	9.34544	0	1.80955	4.1069	0	3.0203	6.18736
1700110C19Rik	1.36521	0.598157	-1.38709	0.373901	RIKEN cDNA 1700110C19 gene	76634	0.197053	0	0	0	0.088959	0	0.435084	0.156075	0	0	0	0	0.266877	0	0	3.01976	1.08326	0	0	0	0	1.8523	0	0
1700110I01Rik	1		1		RIKEN cDNA 1700110I01 gene	73549	0	0	0	0	0	0	0	0	0	0	0	0	0	0	0	0	0	0	0	0	0	0	0	0
1700110I07Rik	1		1		RIKEN cDNA 1700110I07 gene	77001	0	0	0	0	0	0	0	0	0	0	0	0	0	0	0	0	0	0	0	0	0	0	0	0
1700110K17Rik	1		1		RIKEN cDNA 1700110K17 gene	73558	0	0	0	0	0	0	0	0	0	0	0	0	0	0	0	0	0	0	0	0	0	0	0	0
1700111N16Rik	1		1		RIKEN cDNA 1700111N16 gene	74305	0	0	0	0	0	0	0	0	0	0	0	0	0	0	0	0	0	0	0	0	0	0	0	0
1700112E06Rik	1.29106	0.406637	-1.01977	0.373901	RIKEN cDNA 1700112E06 gene	76633	0.0760713	0	0	0	0.0353497	0	0	0.228214	0	0	0	0	0	0.106049	0	0	2.16652	0	0	0	0	0	1.00677	0
1700112H15Rik	1		1		RIKEN cDNA 1700112H15 gene	73590	0	0	0	0	0	0	0	0	0	0	0	0	0	0	0	0	0	0	0	0	0	0	0	0
1700112J05Rik	-1.18275	0.836931	-1.4286	0.615925	RIKEN cDNA 1700112J05 gene	68246	0.529237	0	0.378448	0	0.487655	0.448701	0.503661	1.08405	0	0.456269	0.679075	0	0.695119	0.251876	0.515971	4.02635	8.6661	0	3.64749	5.42864	0	5.5569	2.01353	4.12476
1700112J16Rik	-2.14594	0.307966	-7.03708	0.00254379	RIKEN cDNA 1700112J16 gene	76628	0.516349	0.388975	0.0906843	0.0752035	0.881582	0.834717	0.671504	0.762618	0.114924	0.0672816	0.166894	0.0378772	0.822848	0.560199	1.2617	6.03953	7.58283	3.11515	1.82375	4.52387	1.02671	11.1138	3.0203	9.2807
1700113A16Rik	1.0918	0.721427	1.64885	0.0243116	RIKEN cDNA 1700113A16 gene	76642	2.49117	2.3982	3.63724	3.62181	2.23086	2.19656	1.82738	2.17358	3.47256	4.09502	3.28509	3.53161	2.3008	1.73151	2.66027	19.1252	22.7485	36.3434	42.858	34.3814	36.9614	24.0799	18.1218	27.8421
1700113B09Rik	1.51323	0.373901	1		RIKEN cDNA 1700113B09 gene	78638	0.115502	0	0	0	0	0	0	0	0.346506	0	0	0	0	0	0	0	0	1.03838	0	0	0	0	0	0
1700113H08Rik	1		1		RIKEN cDNA 1700113H08 gene	76640	0.0218895	0	0.0198298	0	0	0	0.0656686	0	0	0.0594895	0	0	0	0	0	1.00659	0	0	0.911873	0	0	0	0	0
1700116B05Rik	1		1		RIKEN cDNA 1700116B05 gene	78639	0	0	0	0	0	0	0	0	0	0	0	0	0	0	0	0	0	0	0	0	0	0	0	0
1700119H24Rik	1		1		RIKEN cDNA 1700119H24 gene	76649	0	0	0	0	0	0	0	0	0	0	0	0	0	0	0	0	0	0	0	0	0	0	0	0
1700120C14Rik	-1.39547	0.508679	2.27319	0.170155	RIKEN cDNA 1700120C14 gene	73600	1.57126	1.52468	5.10371	4.83655	2.58819	2.12765	1.24194	1.33654	2.13529	6.00044	2.97686	6.33382	1.5236	4.96866	1.2723	3.01976	3.24979	5.19191	14.59	7.23819	15.4006	3.7046	12.0812	3.09357
1700120E14Rik	-1.76349	0.127025	-1.76349	0.127025	RIKEN cDNA 1700120E14 gene	73606	0.0155081	0	0	0	0.193598	0.176349	0	0.0465244	0	0	0	0	0.318213	0.129717	0.132864	0	1.08326	0	0	0	0	7.4092	3.0203	3.09357
1700120G07Rik	1		1		RIKEN cDNA 1700120G07 gene	74314	0	0	0	0	0	0	0	0	0	0	0	0	0	0	0	0	0	0	0	0	0	0	0	0
1700120K04Rik	-2.23268	0.373901	-1.40275	0.733801	RIKEN cDNA 1700120K04 gene	68232	0	0	0.134407	0	0.370987	0	0	0	0	0.403221	0	0	0	1.11296	0	0	0	0	1.82375	0	0	0	5.03384	0
1700121L16Rik	1		1		RIKEN cDNA 1700121L16 gene	76643	0	0	0	0	0	0	0	0	0	0	0	0	0	0	0	0	0	0	0	0	0	0	0	0
1700121N20Rik	1		1		RIKEN cDNA 1700121N20 gene	76639	0	0	0.0309052	0	0	0	0	0	0	0	0	0.0927157	0	0	0	0	0	0	0	0	1.02671	0	0	0
1700122C19Rik	1		1.74213	0.159995	RIKEN cDNA 1700122C19 gene	78640	0	0	0.159491	0	0	0	0	0	0	0	0.305269	0.173203	0	0	0	0	0	0	0	1.80955	1.02671	0	0	0
1700122O11Rik	1		1		RIKEN cDNA 1700122O11 gene	76651	0	0	0	0	0	0	0	0	0	0	0	0	0	0	0	0	0	0	0	0	0	0	0	0
1700123I01Rik	-1.63581	0.1758	-1.00517	0.983845	RIKEN cDNA 1700123I01 gene	622554	2.35993	2.27254	3.71083	3.69835	3.93357	3.71745	1.96277	3.31114	1.80587	3.89256	3.29006	3.94988	3.17256	2.75898	5.86918	37.2438	62.8292	34.2666	73.8617	62.4294	74.9495	60.1997	52.3519	111.368
1700123J17Rik	-1.02379	0.373901	-1.02379	0.373901	RIKEN cDNA 1700123J17 gene	76728	0	0	0	0	0.0357697	0	0	0	0	0	0	0	0	0	0.107309	0	0	0	0	0	0	0	0	2.06238
1700123K08Rik	1.22381	0.373901	1		RIKEN cDNA 1700123K08 gene	76658	0.0929668	0	0.0302053	0	0	0	0	0.0956074	0.183293	0	0	0.0906158	0	0	0	0	1.08326	2.07676	0	0	1.02671	0	0	0
1700123L14Rik	1		1		RIKEN cDNA 1700123L14 gene	78482	0	0	0	0	0	0	0	0	0	0	0	0	0	0	0	0	0	0	0	0	0	0	0	0
1700123M08Rik	3.79453	0.0267051	-1.15066	0.691153	RIKEN cDNA 1700123M08 gene	100503636	0.544746	0.50789	0.0820019	0	0.109596	0	0.434363	0.841409	0.358466	0.157397	0	0.0886088	0.239791	0	0.0889958	5.03294	9.74936	4.15353	1.82375	0	1.02671	2.77845	0	1.03119
1700123O12Rik	1		1		RIKEN cDNA 1700123O12 gene	73624	0	0	0	0	0	0	0	0	0	0	0	0	0	0	0	0	0	0	0	0	0	0	0	0
1700123O20Rik	1.41989	0.00243307	-1.02586	0.582988	RIKEN cDNA 1700123O20 gene	58248	54.2974	54.1833	37.2476	37.1984	38.1801	38.1602	49.4804	55.8737	57.5381	36.671	35.2298	39.8419	36.8372	39.822	37.881	1123.35	1268.5	1306.29	832.54	799.822	904.529	836.314	904.077	860.012
1700123O21Rik	1		1		RIKEN cDNA 1700123O21 gene	68238	0	0	0	0	0	0	0	0	0	0	0	0	0	0	0	0	0	0	0	0	0	0	0	0
1700124L16Rik	-1.1958	0.861537	-1.00781	0.994566	RIKEN cDNA 1700124L16 gene	67934	0.192601	0	0.321733	0	0.329334	0	0	0.577804	0	0	0.965199	0	0.988003	0	0	0	1.08326	0	0	1.80955	0	1.8523	0	0
1700125G02Rik	1		1		RIKEN cDNA 1700125G02 gene	73628	0	0	0	0	0	0	0	0	0	0	0	0	0	0	0	0	0	0	0	0	0	0	0	0
1700125G22Rik	1		1		RIKEN cDNA 1700125G22 gene	76657	0	0	0	0	0	0	0	0	0	0	0	0	0	0	0	0	0	0	0	0	0	0	0	0
1700125H03Rik	1		1		RIKEN cDNA 1700125H03 gene	73609	0	0	0	0	0	0	0	0	0	0	0	0	0	0	0	0	0	0	0	0	0	0	0	0
1700125H20Rik	-1.68874	0.137083	-1.44291	0.0190384	RIKEN cDNA 1700125H20 gene	73634	1.32735	1.23795	1.45599	1.44887	2.10015	2.09059	1.84644	0.732087	1.40351	1.32055	1.65968	1.38773	1.96714	1.94397	2.38935	19.1252	7.58283	14.5374	13.6781	17.1907	14.3739	20.3753	20.1353	24.7485
1700126H18Rik	1.57727	0.373901	1		RIKEN cDNA 1700126H18 gene	73639	0.130797	0	0	0	0	0	0	0	0.392391	0	0	0	0	0	0	0	0	1.03838	0	0	0	0	0	0
1700128A07Rik	1		1		RIKEN cDNA 1700128A07 gene	73631	0	0	0	0	0	0	0	0	0	0	0	0	0	0	0	0	0	0	0	0	0	0	0	0
1700128F08Rik	-1.18238	0.373901	-1.18238	0.373901	RIKEN cDNA 1700128F08 gene	76669	0	0	0.0247586	0	0.0804429	0	0	0	0	0	0.0742759	0	0.0760308	0.165298	0	0	0	0	0	0.904773	0	0.92615	2.01353	0
1700129C05Rik	1		1		RIKEN cDNA 1700129C05 gene	67932	0	0	0	0	0	0	0	0	0	0	0	0	0	0	0	0	0	0	0	0	0	0	0	0
1810006J02Rik	1		1		RIKEN cDNA 1810006J02 gene	69030	0	0	0	0	0	0	0	0	0	0	0	0	0	0	0	0	0	0	0	0	0	0	0	0
1810007C17Rik	1		1		RIKEN cDNA 1810007C17 gene	69054	0	0	0	0	0	0	0	0	0	0	0	0	0	0	0	0	0	0	0	0	0	0	0	0
1810007D17Rik	-1.41948	0.373901	-1.04456	0.929902	RIKEN cDNA 1810007D17 gene	69055	0	0	0.08365	0	0.0953377	0	0	0	0	0	0.25095	0	0	0	0.286013	0	0	0	0	1.80955	0	0	0	2.06238
1810008I18Rik	1		1		RIKEN cDNA 1810008I18 gene	100503969	0	0	0	0	0	0	0	0	0	0	0	0	0	0	0	0	0	0	0	0	0	0	0	0
1810009A15Rik	1.03479	0.270497	1.43164	0.000447127	RIKEN cDNA 1810009A15 gene	66276	167.514	167.437	231.861	231.652	161.85	161.809	171.935	170.148	160.46	224.647	225.042	245.893	166.585	161.288	157.677	1038.8	1030.18	969.849	1360.69	1359.14	1486.88	1009.5	975.557	953.029
1810009J06Rik	1		1		RIKEN cDNA 1810009J06 gene	73626	0	0	0	0	0	0	0	0	0	0	0	0	0	0	0	0	0	0	0	0	0	0	0	0
1810010D01Rik	-5.99593	0.00213256	-1.96327	0.170353	RIKEN cDNA 1810010D01 gene	100040049	0.105133	0	0.455395	0.40094	0.797983	0.787153	0.205059	0.110339	0	0.185763	0.552952	0.62747	0.943359	0.82038	0.63021	2.01318	1.08326	0	1.82375	5.42864	6.16023	9.2615	8.05414	6.18714
1810010H24Rik	-1.19197	0.54432	-1.02959	0.910405	RIKEN cDNA 1810010H24 gene	69066	0.811343	0.769836	0.928518	0.891248	0.932686	0.917621	0.501928	0.810241	1.12186	0.98518	1.20309	0.597285	0.769696	1.17137	0.856991	6.03953	9.74936	13.499	11.8543	14.4764	7.18694	9.2615	14.0947	10.3119
1810011H11Rik	1		1		RIKEN cDNA 1810011H11 gene	69069	0	0	0	0	0	0	0	0	0	0	0	0	0	0	0	0	0	0	0	0	0	0	0	0
1810011O10Rik	-1.09907	0.373901	-1.09907	0.373901	RIKEN cDNA 1810011O10 gene	69068	0.0238086	0	0.0426073	0	0.0442547	0	0	0.0714259	0	0.0601252	0	0.0676968	0	0.132764	0	0	1.08326	0	0.911873	0	1.02671	0	2.01353	0
1810012K16Rik	-1.64288	0.393554	-1.0796	0.903742	RIKEN cDNA 1810012K16 gene	69108	0.0767563	0	0.201165	0	0.226869	0	0	0	0.230269	0.202215	0.40128	0	0	0.223258	0.457348	0	0	1.03838	0.911873	1.80955	0	0	1.00677	2.06238
1810013A23Rik	1.32748	0.736951	-1.48619	0.373901	RIKEN cDNA 1810013A23 gene	69050	0.255967	0	0	0	0.109421	0	0	0.767901	0	0	0	0	0.328264	0	0	0	2.16652	0	0	0	0	0.92615	0	0
1810013L24Rik	1.11896	0.00152498	1.22723	0.0408952	RIKEN cDNA 1810013L24 gene	69053	26.1349	26.1297	28.7963	28.6578	23.352	23.3517	26.7767	25.497	26.131	32.8668	26.9967	26.5254	23.5195	23.2723	23.2642	1398.15	1331.33	1364.43	1716.14	1409.64	1385.03	1228.07	1215.17	1214.74
1810014B01Rik	-2.17623	0.00388816	1.01423	0.918541	RIKEN cDNA 1810014B01 gene	66263	0.750061	0.7414	1.65496	1.63642	1.62223	1.61346	0.633417	0.908888	0.707877	1.67363	1.94527	1.34599	1.6027	1.42544	1.83854	12.0791	17.3322	13.499	31.9155	37.0957	25.6676	30.5629	27.1827	35.0604
1810018F18Rik	1		1		RIKEN cDNA 1810018F18 gene	69166	0	0	0	0	0	0	0	0	0	0	0	0	0	0	0	0	0	0	0	0	0	0	0	0
1810019D21Rik	1.27564	0.177569	-1.82521	0.0152882	RIKEN cDNA 1810019D21 gene	69771	8.92063	8.87955	3.83105	3.81372	7.08724	6.96086	7.74071	9.44335	9.57782	3.52935	3.60884	4.35496	6.43035	5.82152	9.00985	128.843	164.655	159.91	62.0073	59.7139	73.9217	112.064	104.702	159.834
1810020O05Rik	1.38647	0.373901	1.1689	0.373901	Riken cDNA 1810020O05 gene	613264	0.0888403	0	0.053236	0	0.0272469	0	0.266521	0	0	0	0.159708	0	0.0817408	0	0	3.01976	0	0	0	1.80955	0	0.92615	0	0
1810021B22Rik	1.24913	0.791563	1.38861	0.721264	RIKEN cDNA 1810021B22 gene	69120	0.411229	0	0.517441	0	0.265241	0	0.334293	0.899393	0	1.21135	0	0.340974	0.461369	0.334353	0	2.01318	5.41631	0	7.29498	0	2.05341	2.77845	2.01353	0
1810022K09Rik	1.4753	0.0101185	-1.69316	0.0351386	RIKEN cDNA 1810022K09 gene	69126	371.704	371.204	151.944	148.605	253.046	251.612	379.312	390.33	345.469	114.074	191.651	150.108	266.193	216.347	276.598	988.469	1017.18	900.278	297.271	499.435	391.175	693.686	563.79	720.801
1810024B03Rik	-1.7631	0.121817	-1.36484	0.46613	RIKEN cDNA 1810024B03 gene	329509	0.0242246	0	0.0718563	0	0.156886	0	0	0	0.0726737	0	0	0.215569	0.259275	0.211383	0	0	0	1.03838	0	0	3.08012	3.7046	3.0203	0
1810026B05Rik	-1.44252	0.0219615	1.52131	0.0327321	RIKEN cDNA 1810026B05 gene	69170	2.27957	2.2563	5.03282	4.9515	3.25489	3.25477	1.94173	2.73035	2.16663	5.68209	3.81262	5.60374	3.21953	3.25588	3.28927	129.424	181.988	144.414	378.733	254.126	373.511	214.594	217.017	219.243
1810026J23Rik	1.50431	0.00373984	1.36426	0.0511099	RIKEN cDNA 1810026J23 gene	69773	23.5749	23.5478	21.5505	21.3555	15.7067	15.6536	22.117	24.8577	23.75	24.4351	17.7087	22.5077	17.34	15.6029	14.1771	884.791	994.435	950.12	977.528	708.437	900.421	693.686	624.196	567.154
1810030O07Rik	1.1717	0.133755	-1.61113	0.0295433	RIKEN cDNA 1810030O07 gene	69155	27.3537	27.3331	14.682	14.479	23.4746	23.3276	26.1987	28.7711	27.0913	11.5098	17.2294	15.3067	20.0731	23.9961	26.3546	836.475	918.606	864.973	367.485	550.102	488.712	640.896	766.15	841.45
1810032O08Rik	-1.22594	0.0474892	4.14581	0.00391945	RIKEN cDNA 1810032O08 gene	66293	6.76837	6.75171	36.2434	34.3158	8.29933	8.27722	6.12857	6.93697	7.23957	52.722	23.7886	32.2197	7.50182	8.44715	8.94903	76.5007	106.16	82.0322	478.733	256.051	329.572	86.1319	114.771	115.493
1810034E14Rik	-1.08876	0.373901	1.11809	0.454914	RIKEN cDNA 1810034E14 gene	66503	0.0472497	0	0.117958	0.115185	0.090543	0.0833103	0.0935148	0	0.0482343	0.0847155	0.126084	0.143076	0.129063	0.0467657	0.0958003	2.01318	0	1.03838	1.82375	2.71432	3.08012	2.77845	1.00677	2.06238
1810037I17Rik	1.33271	0.00539308	-1.52714	0.027221	RIKEN cDNA 1810037I17 gene	67704	77.0306	77.01	38.3144	37.8384	57.9302	57.7846	74.7321	79.0668	77.2929	30.1574	41.5252	43.2606	54.9188	55.0398	63.832	775.073	820.029	801.631	312.772	430.672	448.67	569.582	570.837	662.023
1810041H14Rik	2.09356	0.0814719	1.19317	0.71706	RIKEN cDNA 1810041H14 gene	78312	5.1183	4.99058	3.18175	2.84427	2.56492	2.38378	4.12255	4.43657	6.79577	1.40049	4.46544	3.67931	1.42241	2.57705	3.69531	8.0527	8.66609	9.34544	2.73562	8.14296	7.18691	2.77844	5.03383	7.21817
1810041L15Rik	-1.05525	0.373901	1.00212	0.979499	RIKEN cDNA 1810041L15 gene	72301	0.00897773	0	0.0929019	0.0904122	0.0654622	0.045529	0	0	0.0269332	0.118259	0.0938708	0.0665758	0.0120111	0.117509	0.0668666	0	0	2.07676	9.11873	7.23819	5.13353	0.92615	9.0609	5.15595
1810043G02Rik	1.07702	0.511633	1.17959	0.127246	RIKEN cDNA 1810043G02 gene	67884	7.05858	7.00755	7.70642	7.67491	6.52814	6.50643	6.06071	8.13949	6.97554	8.71209	7.20355	7.20363	7.05114	5.8113	6.72197	121.797	163.573	140.182	175.08	144.764	144.765	141.701	116.785	135.086
1810043H04Rik	-1.04892	0.444083	1.11636	0.148334	RIKEN cDNA 1810043H04 gene	208501	67.8082	67.807	79.4512	79.4001	71.3467	71.1239	67.7818	67.3337	68.3091	76.7548	83.4214	78.1773	77.7166	72.2265	64.0969	261.713	259.983	263.749	296.359	322.099	301.851	300.072	278.874	247.485
1810044D09Rik	1.81287	0.135174	-1.12668	0.615766	RIKEN cDNA 1810044D09 gene	69798	5.04594	4.78027	2.34299	2.34037	2.76632	2.63685	3.21846	7.21586	4.7035	2.42968	2.41076	2.18852	3.94835	1.87777	2.47284	12.0791	27.0816	17.6525	9.11873	9.04773	8.21364	14.8184	7.04737	9.2807
1810046K07Rik	1		1		RIKEN cDNA 1810046K07 gene	69809	0	0	0	0	0	0	0	0	0	0	0	0	0	0	0	0	0	0	0	0	0	0	0	0
1810053B23Rik	1		1		RIKEN cDNA 1810053B23 gene	69857	0	0	0	0	0	0	0	0	0	0	0	0	0	0	0	0	0	0	0	0	0	0	0	0
1810055G02Rik	2.42812	3.34418e-06	1.33422	0.0102227	RIKEN cDNA 1810055G02 gene	72056	50.6887	50.6695	27.9466	27.8423	20.8722	20.8678	50.2216	49.2557	52.5887	30.8147	28.0936	24.9315	20.6053	20.5286	21.4827	1135.43	1113.59	1188.95	696.671	635.151	563.661	465.853	464.12	485.69
1810058I24Rik	1.65497	0.000968845	-1.13818	0.173985	RIKEN cDNA 1810058I24 gene	67705	67.3709	67.2341	35.8667	35.6935	40.6797	40.6255	73.1691	62.7791	66.1645	34.8995	32.0691	40.6315	37.7646	42.422	41.8524	831.442	716.036	752.827	417.638	369.147	469.204	438.069	489.289	486.721
1810062G17Rik	-1.2701	0.408748	-1.26175	0.421624	RIKEN cDNA 1810062G17 gene	72282	0.0353433	0	0.0360497	0	0.0724143	0	0.10603	0	0	0	0	0.108149	0	0	0.217243	1.00659	0	0	0	0	1.02671	0	0	2.06238
1810062O18Rik	8.05008	0.0312294	-1.96042	0.40248	RIKEN cDNA 1810062O18 gene	75602	2.7955	2.62534	0.165495	0	0.393591	0	1.92193	2.21606	4.24851	0.37309	0.123395	0	0.631552	0.54922	0	14.0922	16.2489	31.1515	2.73562	0.904773	0	4.63075	4.02707	0
1810063I02Rik	-2.07038	0.545343	-4.59108	0.116336	RIKEN cDNA 1810063I02 gene	69854	0.363473	0	0	0	0.656761	0	0	1.09042	0	0	0	0	0.932272	0	1.03801	0	1.08326	0	0	0	0	0.92615	0	1.03119
1810064F22Rik	1.15992	0.795192	-1.09461	0.845419	RIKEN cDNA 1810064F22 gene	69862	0.217675	0	0.169169	0.146522	0.186748	0.131911	0.249145	0	0.403879	0.225703	0.063984	0.21782	0.196487	0.0355984	0.328158	7.04613	0	11.4222	6.38315	1.80955	6.16023	5.5569	1.00677	9.2807
1810065E05Rik	1		1		RIKEN cDNA 1810065E05 gene	69864	0	0	0	0	0	0	0	0	0	0	0	0	0	0	0	0	0	0	0	0	0	0	0	0
2010001A14Rik	1.59974	0.0741904	-1.0268	0.913159	RIKEN cDNA 2010001A14 gene	76516	4.74312	4.66915	2.92323	2.84253	2.98914	2.91869	3.88803	5.91558	4.42576	2.06473	3.01273	3.69224	3.9474	2.54779	2.47224	29.1911	44.4137	33.2282	15.5018	22.6193	27.721	29.6368	19.1286	18.5614
2010001E11Rik	1.35941	0.409295	1.07967	0.780125	major facilitator superfamily domain containing 4B2	72045	0.236062	0.225652	0.179687	0.179217	0.17669	0.165992	0.251184	0.308934	0.148067	0.162535	0.193523	0.183003	0.165079	0.107669	0.257323	7.04612	8.6661	4.15353	4.55936	5.42864	5.13353	4.63075	3.0203	7.21832
2010003K11Rik	-1.15847	0.373901	-1.15847	0.373901	RIKEN cDNA 2010003K11 gene	69861	0	0	0	0	0.051824	0	0	0	0	0	0	0	0	0.155472	0	0	0	0	0	0	0	0	2.01353	0
2010005H15Rik	-1.50322	0.542932	1.3826	0.500346	RIKEN cDNA 2010005H15 gene	76770	0.79726	0.632247	1.4132	1.31403	1.05392	0.950407	0.698965	0.250735	1.44208	0.84426	1.25653	2.1388	1.28622	1.39818	0.477365	3.01976	1.08326	6.23029	3.64749	5.42864	9.24035	5.5569	6.0406	2.06238
2010009K17Rik	-1.57448	0.117608	1.25835	0.653347	RIKEN cDNA 2010009K17 gene	72340	0	0	0.201747	0	0.131824	0	0	0	0	0	0.185115	0.420125	0.189489	0.205983	0	0	0	0	0	0.904773	2.05341	0.92615	1.00677	0
2010010A06Rik	1.08319	0.875574	1.51094	0.442621	RIKEN cDNA 2010010A06 gene	100503117	0.218038	0	0.352406	0.307337	0.219959	0.203407	0.323976	0.330139	0	0.432444	0.137871	0.486902	0.156958	0.153413	0.349505	2.01318	2.16652	0	2.73562	0.904773	3.08012	0.92615	1.00677	2.06238
2010012O05Rik	1.12481	0.436813	-1.09407	0.49655	BLOC-1 related complex subunit 7	66439	5.585	5.54311	4.51936	4.50434	4.98161	4.92806	6.51381	4.84993	5.39127	4.5629	4.05081	4.94437	5.2267	4.01504	5.7031	173.133	128.908	143.297	121.279	107.668	131.418	138.922	106.717	151.585
2010016I18Rik	1		1.14189	0.373901	RIKEN cDNA 2010016I18 gene	69206	0	0	0.0684038	0	0	0	0	0	0	0	0.148894	0.0563173	0	0	0	0	0	0	0	2.71467	1.02679	0	0	0
2010106C02Rik	-1.19369	0.373901	-1.19369	0.373901	RIKEN cDNA 2010106C02 gene	72104	0	0	0	0	0.0566957	0	0	0	0	0	0	0	0	0	0.170087	0	0	0	0	0	0	0	0	1.03119
2010106E10Rik	1		1		RIKEN cDNA 2010106E10 gene	67715	0	0	0	0	0	0	0	0	0	0	0	0	0	0	0	0	0	0	0	0	0	0	0	0
2010107E04Rik	1.25055	0.0103026	-1.06721	0.420099	RIKEN cDNA 2010107E04 gene	70257	1161.64	1159.94	872.835	869.131	928.416	927.543	1125.57	1108.32	1251.04	769.033	886.956	962.516	872.17	959.46	953.617	2391.65	2355.01	2658.26	1634.08	1884.64	2045.2	1853.23	2038.7	2026.29
2010107G12Rik	-1.76809	0.000440941	-1.11887	0.364914	RIKEN cDNA 2010107G12 gene	243753	0.527455	0.527349	0.840983	0.833343	0.934843	0.9324	0.535088	0.534715	0.512562	0.90023	0.687093	0.935627	0.984657	0.841003	0.978868	14.0922	14.0824	13.499	23.7087	18.0955	24.6409	25.9322	22.1489	25.7797
2010107G23Rik	-2.31248	0.00145149	-1.02453	0.73127	RIKEN cDNA 2010107G23 gene	69894	5.36885	5.32376	12.0344	12.0163	12.3455	12.3111	5.72567	4.42386	5.95701	11.2605	11.9646	12.8782	13.3279	12.5791	11.1296	117.771	90.994	122.529	231.616	246.098	264.89	274.14	258.739	228.924
2010109A12Rik	1.6539	0.373901	1.2538	0.373901	RIKEN cDNA 2010109A12 gene	75610	0.150803	0	0.0656993	0	0	0	0	0	0.452408	0	0.197098	0	0	0	0	0	0	2.07676	0	0.904773	0	0	0	0
2010109I03Rik	2.26155	0.0319721	1.5347	0.433516	RIKEN cDNA 2010109I03 gene	67038	0.350826	0.347464	0.269667	0.218707	0.143612	0.118148	0.399511	0.286628	0.366338	0.321706	0.0798002	0.407496	0.163371	0.22199	0.045475	9.05929	6.49957	8.30706	7.29498	1.80955	9.24035	3.7046	5.03384	1.03119
2010111I01Rik	1.27648	0.0485836	-1.16946	0.0719081	RIKEN cDNA 2010111I01 gene	72061	17.1132	17.0472	11.4242	11.4197	13.4057	13.3548	15.579	19.1887	16.5719	11.3239	11.8576	11.091	12.2005	13.0056	15.0109	382.505	485.301	411.199	265.355	275.956	255.65	273.214	309.077	340.292
2010204K13Rik	-1.74525	0.1519	-1.16307	0.474235	RIKEN cDNA 2010204K13 gene	68355	0.8596	0.799083	1.2231	1.19907	1.41882	1.3946	1.08921	1.03851	0.45108	0.985708	1.56856	1.11502	1.40452	1.74567	1.10627	6.03953	8.6661	2.07676	6.38311	8.14296	5.13353	7.4092	9.0609	8.24951
2010300C02Rik	-5.53772	0.0113603	-1.10613	0.521128	RIKEN cDNA 2010300C02 gene	72097	0.44209	0.389073	1.98345	1.94786	2.16135	2.15458	0.484527	0.656621	0.185123	2.53607	1.69368	1.72059	2.32811	2.22563	1.93032	27.1779	36.8309	10.3838	142.252	95.0012	96.5103	130.587	124.839	108.275
2010308F09Rik	-2.24398	0.373901	-1.05989	0.951436	RIKEN cDNA 2010308F09 gene	72122	0	0	0.208926	0	0.376647	0	0	0	0	0.255854	0	0.370923	0	1.12994	0	0	0	0	0.911873	0	2.05341	0	4.02707	0
2010310C07Rik	1.41492	0.271461	1.28132	0.373901	RIKEN cDNA 2010310C07 gene	72131	0.119696	0	0.0701213	0	0	0	0.117018	0	0.24207	0	0.210364	0	0	0	0	1.00659	0	2.08228	0	1.80955	0	0	0	0
2010315B03Rik	1.4517	0.37833	1.14725	0.699155	RIKEN cDNA 2010315B03 gene	630836	1.5424	1.48705	1.18243	1.17518	1.12156	1.02435	1.021	1.6285	1.9777	1.37084	1.10533	1.07112	1.4646	0.539306	1.36077	34.224	54.1631	66.4565	45.5936	37.0957	34.908	49.0859	18.1218	45.3723
2010320M18Rik	2.00288	0.0165	-1.46861	0.0413749	RIKEN cDNA 2010320M18 gene	72093	15.4401	15.2202	5.1807	5.17443	7.71473	7.5992	11.9381	17.6279	16.7544	4.90437	5.11574	5.52198	9.06826	5.9701	8.10583	86.5666	127.825	121.491	35.563	37.0957	40.0415	65.7566	43.291	58.7778
2200002D01Rik	-1.4772	0.042807	-1.16773	0.19533	RIKEN cDNA 2200002D01 gene	72275	45.1275	44.4144	56.636	56.1853	65.7251	65.6092	44.3859	35.691	55.3056	46.9863	59.8446	63.077	63.5528	62.3509	71.2716	179.173	144.074	223.252	189.67	241.574	254.623	256.543	251.692	287.702
2200002J24Rik	-3.25641	0.00657844	-1.5663	0.099229	RIKEN cDNA 2200002J24 gene	69147	1.58846	1.52407	3.28194	3.16862	4.99779	4.96301	1.85447	0.997867	1.91305	2.18397	3.50048	4.16138	5.80135	4.82249	4.36953	10.0659	5.41631	10.3838	11.8543	19.0002	22.5875	31.4891	26.1759	23.7174
2210010C04Rik	1		1		RIKEN cDNA 2210010C04 gene	67373	0.0132514	0	0.0247392	0	0	0	0	0	0.0397541	0.0349107	0	0.039307	0	0	0	0	0	1.03838	0.911873	0	1.02671	0	0	0
2210011C24Rik	-1.54316	0.00996065	1.26334	0.182304	RIKEN cDNA 2210011C24 gene	70134	5.10362	5.09067	10.0768	9.92439	7.90656	7.8557	4.63214	5.50847	5.17025	12.6317	9.00999	8.58867	7.26027	7.25261	9.20679	43.7246	51.9966	48.804	119.236	85.0487	81.0717	68.5325	68.4602	86.9064
2210013O21Rik	-1.12928	0.492477	-1.01476	0.943219	RIKEN cDNA 2210013O21 gene	70123	2.7456	2.71161	3.09074	3.01762	3.1011	3.06218	2.1856	2.84726	3.20395	2.29257	3.92906	3.05059	2.4343	3.45156	3.41744	19.1252	24.915	28.0363	20.0612	34.3814	26.6943	21.3014	30.203	29.9045
2210015D19Rik	1.9258	0.00245277	-1.19004	0.00702994	"ubiquitin-conjugating enzyme E2D, pseudogene"	76508	14.2989	14.1792	6.19026	6.18698	7.36743	7.36277	11.7825	15.2848	15.8293	6.3712	5.9111	6.28848	7.39537	7.03422	7.6727	259.7	336.894	348.896	140.428	130.287	138.605	163.002	155.042	169.115
2210016F16Rik	-1.50978	0.000318235	1.02866	0.640306	RIKEN cDNA 2210016F16 gene	70153	21.9329	21.9293	34.1265	34.057	33.1444	33.1083	22.3815	21.4169	22.0002	31.6401	33.7771	36.9623	30.9812	34.2198	34.2321	790.172	756.117	776.71	1117.04	1192.49	1304.94	1093.78	1208.12	1208.55
2210016L21Rik	1.09621	0.374279	1.11599	0.11345	RIKEN cDNA 2210016L21 gene	72357	22.2822	22.1314	22.5644	22.5308	20.2185	20.189	23.7276	24.3808	18.7381	22.2843	21.2071	24.2018	21.4614	20.3798	18.8142	356.332	366.143	281.402	334.657	318.48	363.454	322.3	306.057	282.546
2210018M11Rik	1.09346	0.1339	1.17584	0.09215	"EMSY, BRCA2-interacting transcriptional repressor"	233545	6.8893	6.88383	7.4309	7.40245	6.30468	6.29545	7.2452	6.57484	6.84785	7.89389	7.86764	6.53116	6.37795	6.67852	5.85758	372.438	337.978	352.012	405.783	404.434	335.733	327.857	343.308	301.107
2210019I11Rik	-1.26259	0.698411	1.0432	0.942536	RIKEN cDNA 2210019I11 gene	70147	0.0866673	0	0.183974	0.15411	0.203175	0.142739	0	0.260002	0	0.218865	0.271451	0.0616068	0.055573	0.120821	0.433131	0	4.33305	0	3.64749	4.52387	1.02671	0.92615	2.01353	7.21832
2210039B01Rik	1.2531	0.11048	-1.50689	0.0900534	RIKEN cDNA 2210039B01 gene	73644	5.79311	5.72809	3.12959	3.0335	4.57341	4.57114	6.189	6.5639	4.62644	3.65651	3.62804	2.10423	4.4565	4.48558	4.77816	69.4546	73.6618	51.9191	41.0343	40.7148	23.6142	50.0121	50.3384	53.6218
2210404E10Rik	1.27051	0.373901	1		RIKEN cDNA 2210404E10 gene	72305	0.0683613	0	0	0	0	0	0	0	0.205084	0	0	0	0	0	0	0	0	1.03838	0	0	0	0	0	0
2210404O09Rik	-1.10488	0.483875	-1.12035	0.654968	RIKEN cDNA 2210404O09 gene	70081	2.67008	2.63646	2.73792	2.60006	2.92524	2.91297	3.25814	2.2313	2.52079	3.92424	1.79709	2.49244	2.55492	3.1106	3.1102	88.5798	60.6627	68.5332	106.689	48.8578	67.7626	69.4612	84.5684	84.5575
2210406O10Rik	2.08803	0.133242	1.35792	0.373901	RIKEN cDNA 2210406O10 gene	76710	0.239594	0.20821	0.0834647	0	0.0223456	0	0.239454	0.0991503	0.380179	0.250394	0	0	0.0670367	0	0	2.01318	1.08326	4.15353	2.73562	0	0	0.92615	0	0
2210407C18Rik	1		1		RIKEN cDNA 2210407C18 gene	78354	0	0	0	0	0	0	0	0	0	0	0	0	0	0	0	0	0	0	0	0	0	0	0	0
2210408F21Rik	-1.2401	0.497265	1.60835	0.388485	RIKEN cDNA 2210408F21 gene	73652	0.0605	0	0.253099	0	0.12421	0	0	0.1815	0	0.368348	0	0.39095	0.176319	0	0.19631	0	1.08326	0	2.73562	0	2.05341	0.92615	0	1.03119
2210408I21Rik	-1.28169	0.138553	1.13935	0.635911	RIKEN cDNA 2210408I21 gene	72371	1.22245	1.20255	1.87975	1.75607	1.54291	1.54129	0.933876	1.44294	1.29053	2.90995	1.32897	1.40032	1.64399	1.48832	1.49643	29.1911	42.2472	37.3818	74.7736	33.4766	35.9347	42.6029	38.2571	34.0292
2210409D07Rik	1		1		RIKEN cDNA 2210409D07 gene	70157	0	0	0	0	0	0	0	0	0	0	0	0	0	0	0	0	0	0	0	0	0	0	0	0
2210409E12Rik	-1.094	0.408753	-1.02785	0.84062	RIKEN cDNA 2210409E12 gene	72381	411.133	407.43	440.655	433.652	445.788	445.73	448.121	335.729	449.548	344.084	534.287	443.594	455.691	442.912	438.76	1023.7	766.95	1026.96	786.034	1220.54	1013.36	1040.99	1011.8	1002.32
2210414B05Rik	1		1		RIKEN cDNA 2210414B05 gene	70143	0	0	0	0	0	0	0	0	0	0	0	0	0	0	0	0	0	0	0	0	0	0	0	0
2210416O15Rik	1		1		RIKEN cDNA 2210416O15 gene	70393	0	0	0	0	0	0	0	0	0	0	0	0	0	0	0	0	0	0	0	0	0	0	0	0
2210417A02Rik	-2.06036	0.146554	-1.14163	0.861911	RIKEN cDNA 2210417A02 gene	70138	0	0	0.195945	0	0.206394	0	0	0	0	0	0.587835	0	0.401149	0.218034	0	0	0	0	0	2.71432	0	1.8523	1.00677	0
2210420H20Rik	-1.52679	0.373901	-1.52679	0.373901	RIKEN cDNA 2210420H20 gene	76961	0	0	0	0	0.118635	0	0	0	0	0	0	0	0	0.355905	0	0	0	0	0	0	0	0	2.01353	0
2300002M23Rik	1		1.24885	0.373901	RIKEN cDNA 2300002M23 gene	69542	0	0	0.0892911	0	0.0464534	0	0	0	0	0.194773	0	0.0731003	0.0659408	0	0.0734195	0	0	0	2.73562	0	1.02671	0.92615	0	1.03119
2300003K06Rik	1		1		RIKEN cDNA 2300003K06 gene	100502865	0	0	0	0	0	0	0	0	0	0	0	0	0	0	0	0	0	0	0	0	0	0	0	0
2300005B03Rik	1		1		secreted Ly6/Plaur domain containing 2	69462	0	0	0	0	0	0	0	0	0	0	0	0	0	0	0	0	0	0	0	0	0	0	0	0
2300009A05Rik	1.03686	0.798469	-2.25251	0.0305762	RIKEN cDNA 2300009A05 gene	69478	7.34503	7.2909	3.27883	3.12173	7.10249	7.03173	6.69044	8.64008	6.70457	3.2902	2.06184	4.48444	7.73871	5.73568	7.83309	35.2306	45.497	35.305	17.3256	10.8573	23.6142	40.7506	30.203	41.2476
2310001H17Rik	1		1		RIKEN cDNA 2310001H17 gene	76432	0	0	0	0	0	0	0	0	0	0	0	0	0	0	0	0	0	0	0	0	0	0	0	0
2310001K24Rik	-1.39818	0.373901	1.43958	0.494823	RIKEN cDNA 2310001K24 gene	69517	0	0	0.190709	0	0.0911103	0	0	0	0	0.269118	0	0.303008	0.273331	0	0	0	0	0	0.911873	0	1.02671	0.92615	0	0
2310002D06Rik	1		1		RIKEN cDNA 2310002D06 gene	69522	0	0	0	0	0	0	0	0	0	0	0	0	0	0	0	0	0	0	0	0	0	0	0	0
2310002F09Rik	1		1		RIKEN cDNA 2310002F09 gene	100504720	0	0	0	0	0	0	0	0	0	0	0	0	0	0	0	0	0	0	0	0	0	0	0	0
2310002L09Rik	1		1		RIKEN cDNA 2310002L09 gene	71886	0	0	0	0	0	0	0	0	0	0	0	0	0	0	0	0	0	0	0	0	0	0	0	0
2310003N18Rik	1		1.39281	0.373901	RIKEN cDNA 2310003N18 gene	71873	0	0	0.090065	0	0	0	0	0	0	0.270195	0	0	0	0	0	0	0	0	0.911873	0	0	0	0	0
2310005A03Rik	1		1		RIKEN cDNA 2310005A03 gene	100504268	0	0	0	0	0	0	0	0	0	0	0	0	0	0	0	0	0	0	0	0	0	0	0	0
2310005E17Rik	1		1		RIKEN cDNA 2310005E17 gene	70090	0	0	0	0	0	0	0	0	0	0	0	0	0	0	0	0	0	0	0	0	0	0	0	0
2310007B03Rik	1		1		RIKEN cDNA 2310007B03 gene	71874	0.0122654	0	0.0213743	0	0	0	0	0	0.0367961	0	0.064123	0	0	0	0	0	0	1.03838	0	1.80955	0	0	0	0
2310008N11Rik	-1.24437	0.373901	-1.24437	0.373901	RIKEN cDNA 2310008N11 gene	72316	0	0	0	0	0.064228	0	0	0	0	0	0	0	0.192684	0	0	0	0	0	0	0	0	0.92615	0	0
2310009A05Rik	1.54194	0.0474088	-1.12859	0.303489	RIKEN cDNA 2310009A05 gene	66364	24.962	24.5794	14.1615	14.1243	16.0677	15.9406	19.6902	24.863	30.3328	14.7456	12.743	14.9958	15.4596	13.9169	18.8267	75.4941	95.3271	116.299	56.5361	48.8578	57.4955	59.2736	53.3587	72.1832
2310009B15Rik	1.93286	0.00442172	-1.24808	0.248437	RIKEN cDNA 2310009B15 gene	69549	27.4641	27.3724	11.5537	11.3467	14.294	14.1616	24.4401	28.2909	29.6612	10.0469	14.7684	9.84573	11.7159	16.2278	14.9383	119.784	138.658	145.374	49.2411	72.3819	48.2552	57.4213	79.5346	73.2144
2310010G23Rik	-1.19915	0.179359	-1.21407	0.505512	mitochondrial dynamic related lncRNA	69591	3.58436	3.55608	3.7408	3.51236	4.28432	4.26426	4.22077	3.38255	3.14977	2.19655	3.71313	5.31271	4.29662	3.77243	4.78392	47.3096	37.9142	35.305	24.6206	41.6196	59.5489	48.1598	42.2842	53.6218
2310010J17Rik	-1.22368	0.765396	1.79489	0.45721	RIKEN cDNA 2310010J17 gene	78329	1.19832	1.13204	2.95558	2.48637	1.83681	1.38525	0.871075	0.926683	1.7972	5.52383	1.56594	1.77698	3.20589	1.85837	0.446176	2.01318	3.24979	4.15353	12.7662	3.61909	4.10682	7.4092	5.03384	1.03119
2310011J03Rik	1.32464	0.00124642	1.11478	0.0749997	RIKEN cDNA 2310011J03 gene	66374	38.2804	38.2479	32.2441	32.1883	28.8841	28.8742	38.6272	36.2078	40.0062	31.6889	34.8124	30.2309	28.0733	29.9003	28.6787	756.954	709.544	783.979	620.988	682.199	592.417	550.137	585.938	562.001
2310015A10Rik	-2.7045	0.000508811	-2.0229	0.00650309	RIKEN cDNA 2310015A10 gene	69548	0.0501877	0.048004	0.134903	0.133694	0.272953	0.27045	0.0482169	0.0691862	0.0331599	0.13104	0.158913	0.114755	0.28097	0.225052	0.312837	3.01976	4.33305	2.07676	8.20686	9.95251	7.18694	17.5968	14.0947	19.5926
2310015D24Rik	1		1		RIKEN cDNA 2310015D24 gene	70100	0	0	0.0083076	0	0	0	0	0	0	0.0249228	0	0	0	0	0	0	0	0	0.911873	0	0	0	0	0
2310016D03Rik	1		1		RIKEN cDNA 2310016D03 gene	69566	0	0	0	0	0	0	0	0	0	0	0	0	0	0	0	0	0	0	0	0	0	0	0	0
2310020H05Rik	1		1		RIKEN cDNA 2310020H05 gene	69603	0	0	0	0	0	0	0	0	0	0	0	0	0	0	0	0	0	0	0	0	0	0	0	0
2310022A10Rik	1.50943	0.000792392	1.24494	0.0182013	RIKEN cDNA 2310022A10 gene	66367	32.575	32.5294	26.8997	26.8293	21.564	21.5507	34.3727	30.2751	33.0772	24.6416	26.6521	29.4055	22.5398	21.4583	20.6938	1063.96	995.518	989.578	779.651	824.248	939.436	681.646	687.622	638.306
2310022B05Rik	1.31501	0.0240377	1.99615	7.45289e-05	RIKEN cDNA 2310022B05 gene	69551	3.09449	3.0814	4.67758	4.67749	2.34722	2.34326	2.71755	3.39041	3.17552	4.70582	4.6908	4.63613	2.32337	2.52561	2.19268	113.744	141.907	132.913	196.965	196.336	194.047	97.2457	105.711	91.7758
2310030A07Rik	1		1		RIKEN cDNA 2310030A07 gene	75584	0	0	0	0	0	0	0	0	0	0	0	0	0	0	0	0	0	0	0	0	0	0	0	0
2310030G06Rik	-3.42212	0.000234441	1.14637	0.132255	RIKEN cDNA 2310030G06 gene	66952	4.40156	4.37816	17.1892	17.1756	15.05	14.9826	4.0367	4.11146	5.05653	17.5007	17.818	16.2489	13.53	14.6356	16.9845	56.3689	57.4129	70.61	244.382	248.813	226.902	188.935	204.374	237.174
2310033P09Rik	1.3766	0.0244281	1.00486	0.93495	RIKEN cDNA 2310033P09 gene	67862	22.9193	22.7636	16.6419	16.6164	16.5621	16.5361	20.9967	20.9654	26.7958	15.6874	17.9001	16.3382	17.46	15.2993	16.927	292.917	292.481	373.818	218.849	249.717	227.929	243.577	213.435	236.142
2310034C09Rik	1		1		RIKEN cDNA 2310034C09 gene	117172	0	0	0	0	0	0	0	0	0	0	0	0	0	0	0	0	0	0	0	0	0	0	0	0
2310034G01Rik	-1.83016	0.138629	1.60485	0.124111	RIKEN cDNA 2310034G01 gene	75579	1.6107	1.53544	4.51629	4.50981	2.97441	2.81011	1.02817	2.21297	1.59097	4.42426	4.27429	4.85032	2.83802	4.24195	1.84327	8.0527	17.3322	12.4606	34.6512	33.4766	37.9881	22.2276	33.2233	14.4366
2310034O05Rik	-5.7292	0.00088465	-2.22745	0.241816	RIKEN cDNA 2310034O05 gene	69571	0.0276367	0	0.333175	0.233803	0.595974	0.57292	0.0829101	0	0	0.0751086	0.670715	0.253701	0.533992	0.829248	0.424682	1.00659	0	0	0.911873	8.14296	3.08012	6.48305	10.0677	5.15595
2310035C23Rik	1.54478	0.00159137	-1.61933	0.00327857	RIKEN cDNA 2310035C23 gene	227446	11.6272	11.615	4.66057	4.64323	7.53537	7.5189	11.3697	12.3747	11.1372	4.46806	5.22858	4.28506	7.73062	8.01617	6.85932	798.224	868.776	781.902	313.684	365.528	300.825	542.724	562.783	481.565
2310036O22Rik	1.14216	0.0843672	-1.11919	0.125368	RIKEN cDNA 2310036O22 gene	68544	151.936	151.664	118.856	118.645	133.002	132.787	141.342	163.601	150.865	109.088	124.988	122.492	128.342	126.871	143.792	1305.54	1511.15	1393.51	1007.62	1154.49	1131.43	1185.47	1171.88	1328.17
2310039H08Rik	1.62025	0.00479006	-1.2832	0.392593	RIKEN cDNA 2310039H08 gene	67101	16.121	16.1033	8.25562	7.74529	9.99845	9.93879	16.3598	16.8961	15.1072	6.93214	12.4519	5.38283	8.49736	10.8205	10.6775	124.817	128.908	115.26	52.8886	95.0012	41.0682	64.8305	82.5549	81.4639
2310039L15Rik	1.11953	0.225332	1.38085	0.00987458	RIKEN cDNA 2310039L15 gene	69629	6.28588	6.27694	7.74288	7.74214	5.63314	5.60678	6.35548	6.65473	5.84744	7.62474	7.71977	7.88412	4.89934	5.84121	6.15887	37.2438	38.9974	34.2666	44.6818	45.2387	46.2017	28.7106	34.2301	36.0916
2310040G24Rik	-1.01514	0.944022	-1.09027	0.726483	RIKEN cDNA 2310040G24 gene	381792	4.79475	4.75785	4.51759	4.43	4.98507	4.82988	5.23187	3.98012	5.17225	4.927	5.29051	3.33527	5.01049	3.47653	6.4682	24.1581	19.4987	23.8828	24.6206	24.4289	15.4006	24.0799	19.1286	30.9357
2310043L19Rik	7.43161	0.000876125	1		RIKEN cDNA 2310043L19 gene	75589	0.780263	0.743161	0	0	0	0	1.06493	0.491165	0.784694	0	0	0	0	0	0	7.04612	3.24979	5.19191	0	0	0	0	0	0
2310043O21Rik	1		1		RIKEN cDNA 2310043O21 gene	69679	0	0	0	0	0	0	0	0	0	0	0	0	0	0	0	0	0	0	0	0	0	0	0	0
2310045N01Rik	1.19813	0.0278453	-1.4095	0.0379336	BLOC-1 related complex subunit 8	72368	16.1774	16.1348	9.66912	9.55417	13.4695	13.4666	16.253	14.7079	17.5714	7.65535	10.4452	10.9068	13.4215	13.8329	13.1541	286.878	313.063	288.67	137.693	173.716	185.834	213.015	223.502	233.049
2310045n01rik-mef2b	1		1		2310045N01Rik-mef2b readthrough	105980076	0	0	0	0	0	0	0	0	0	0	0	0	0	0	0	0	0	0	0	0	0	0	0	0
2310047M10Rik	2.55376	0.0230598	2.143	0.0522836	BLOC-1 related complex subunit 6	71923	1.76148	1.75712	1.4921	1.47449	0.7363	0.68805	1.58975	1.8618	1.8329	1.77903	1.21881	1.47845	1.11854	0.467657	0.622702	34.224	40.0807	39.4585	38.2987	26.2384	31.8279	24.0799	10.0677	13.4055
2310050C09Rik	1		1		RIKEN cDNA 2310050C09 gene	66533	0	0	0	0	0	0	0	0	0	0	0	0	0	0	0	0	0	0	0	0	0	0	0	0
2310057J18Rik	1		1		RIKEN cDNA 2310057J18 gene	67719	0	0	0	0	0	0	0	0	0	0	0	0	0	0	0	0	0	0	0	0	0	0	0	0
2310057M21Rik	-1.26048	0.00438577	1.2168	0.0314341	RIKEN cDNA 2310057M21 gene	68277	5.92394	5.9234	9.10489	9.08507	7.4777	7.46635	5.87026	6.03753	5.86404	9.96264	8.74963	8.60241	8.06755	7.17191	7.19364	159.041	163.573	158.873	269.914	237.051	233.062	218.571	194.306	194.895
2310057N15Rik	1		1		RIKEN cDNA 2310057N15 gene	69696	0	0	0	0	0	0	0	0	0	0	0	0	0	0	0	0	0	0	0	0	0	0	0	0
2310061I04Rik	-1.16375	0.0250878	1.11403	0.205933	RIKEN cDNA 2310061I04 gene	69662	28.1743	28.1668	36.6424	36.5169	32.8327	32.7792	27.3005	28.836	28.3863	32.4521	38.4316	39.0435	30.7673	35.3236	32.4071	380.49	401.89	395.624	452.289	535.626	544.154	428.807	492.309	451.661
2310061N02Rik	1		1		RIKEN cDNA 2310061N02 gene	69661	0	0	0	0	0	0	0	0	0	0	0	0	0	0	0	0	0	0	0	0	0	0	0	0
2310065F04Rik	1		1		RIKEN cDNA 2310065F04 gene	74184	0	0	0	0	0	0	0	0	0	0	0	0	0	0	0	0	0	0	0	0	0	0	0	0
2310067B10Rik	-1.53339	0.0103561	-1.25123	0.163146	transmembrane protein 94	71947	1.66941	1.66208	2.06324	2.0369	2.56017	2.54862	1.49428	1.87612	1.63782	2.01641	2.4904	1.68291	2.37738	2.91125	2.39187	96.6325	121.325	105.915	130.398	161.05	108.831	153.741	188.265	154.678
2310068J16Rik	1.76836	0.493909	-1.88624	0.349893	RIKEN cDNA 2310068J16 gene	70281	0.611495	0.494392	0.150634	0.139444	0.331894	0	0.816598	0.175714	0.842172	0.22187	0.146762	0.0832701	0	0.326612	0.66907	10.0685	2.16652	10.3838	2.73562	1.80955	1.02671	0	4.02707	8.24951
2310069B03Rik	-1.11277	0.373901	1.72028	0.189428	RIKEN cDNA 2310069B03 gene	69652	0.0487374	0	0.176881	0	0.0756955	0.0649418	0	0.0988397	0.0473724	0.249605	0	0.281038	0.0422522	0.13779	0.0470442	0	2.16652	1.03838	5.47124	0	6.16023	0.92615	3.0203	1.03119
2310069G16Rik	-1.0699	0.282266	1.72349	0.183682	RIKEN cDNA 2310069G16 gene	69659	0.037992	0	0.17995	0	0.111876	0.111758	0.113976	0	0	0	0.307343	0.232508	0.104868	0.113997	0.116762	1.00659	0	0	0	2.71432	2.05341	0.92615	1.00677	1.03119
2310075C17Rik	1		1		RIKEN cDNA 2310075C17 gene	70194	0	0	0	0	0	0	0	0	0	0	0	0	0	0	0	0	0	0	0	0	0	0	0	0
2310079G19Rik	1		1		RIKEN cDNA 2310079G19 gene	69699	0	0	0	0	0	0	0	0	0	0	0	0	0	0	0	0	0	0	0	0	0	0	0	0
2310081J21Rik	1		1		RIKEN cDNA 2310081J21 gene	69211	0	0	0	0	0	0	0	0	0	0	0	0	0	0	0	0	0	0	0	0	0	0	0	0
2400006E01Rik	1.05152	0.794479	-1.47484	0.103259	RIKEN cDNA 2400006E01 gene	78648	2.99421	2.98664	1.93351	1.92584	2.92906	2.8403	2.7995	3.29519	2.88793	2.06057	2.04452	1.69543	2.65628	2.1875	3.94339	32.2108	37.9142	33.2282	23.7087	23.5241	19.5074	30.5629	25.1692	45.3723
2410002F23Rik	1.81234	0.000226694	-1.32313	0.00966836	RIKEN cDNA 2410002F23 gene	668661	56.5597	56.5555	23.6198	23.5847	31.2716	31.2057	55.877	56.2902	57.5119	22.1126	25.2636	23.4831	32.5479	32.8178	28.4492	1338.76	1348.66	1377.93	529.798	605.293	562.635	779.818	786.285	681.616
2410003L11Rik	-1.13243	0.556776	-1.52174	0.133019	RIKEN cDNA 2410003L11 gene	69729	10.1612	10.1223	7.6485	7.53265	11.8295	11.4627	10.8872	8.93633	10.66	5.8508	8.62494	8.46977	13.7524	7.93616	13.7998	59.3887	48.7468	58.1494	31.9155	47.0482	46.2017	75.0181	43.291	75.2768
2410004B18Rik	-1.07004	0.465575	1.35102	0.0398216	RIKEN cDNA 2410004B18 gene	66421	25.6692	25.6656	37.2178	37.1034	27.6582	27.4632	26.2389	25.2047	25.564	40.3209	33.3683	37.9643	25.9304	24.6884	32.3558	271.779	261.066	264.788	417.638	345.623	393.228	268.583	255.719	335.136
2410004I01Rik	1.02449	0.373901	1		RIKEN cDNA 2410004I01 gene	69739	0.0358427	0	0	0	0	0	0	0.107528	0	0	0	0	0	0	0	0	1.08326	0	0	0	0	0	0	0
2410004P03Rik	-1.13899	0.373901	1.42174	0.519825	RIKEN cDNA 2410004P03 gene	73667	0.0165283	0	0.155949	0	0.110799	0.107925	0	0	0.0495848	0.424645	0.0432021	0	0.0884657	0.0961682	0.147762	0	0	1.03838	9.11873	0.904773	0	1.8523	2.01353	3.09357
2410006H16Rik	1.57769	0.000637701	2.13622	0.00712901	RIKEN cDNA 2410006H16 gene	69221	139.125	138.888	192.252	188.057	88.0789	88.0323	132.035	150.656	134.685	246.164	147.82	182.772	84.0625	90.2008	89.9734	450.951	514.549	460.003	840.747	504.863	624.237	287.106	308.071	307.294
2410012E07Rik	-1.15098	0.685295	-1.09397	0.698241	RIKEN cDNA 2410012E07 gene	73648	1.64102	1.51751	1.64328	1.59658	1.77297	1.74661	2.01092	0.837714	2.07444	1.93923	1.86582	1.1248	2.02928	1.36248	1.92716	31.2042	12.9991	32.1899	30.0918	28.9527	17.454	31.4891	21.1421	29.9045
2410015M20Rik	1.23668	0.00181195	-1.32653	0.067163	RIKEN cDNA 2410015M20 gene	224904	129.555	129.537	79.9184	78.9618	104.818	104.745	126.873	129.645	132.146	64.9366	79.7426	95.0761	100.309	109.858	104.287	937.133	957.604	976.079	479.645	589.007	702.267	740.92	811.454	770.298
2410016O06Rik	-1.03923	0.716007	1.16485	0.167525	RIKEN cDNA 2410016O06 gene	71952	20.1536	20.0516	24.365	24.2733	20.9334	20.8382	21.2992	17.3694	21.7921	27.3794	22.4975	23.2182	20.2707	23.6738	18.8557	615.025	501.55	629.26	790.594	649.627	670.439	585.327	683.595	544.468
2410017I17Rik	-1.01723	0.373901	1.1388	0.429566	RIKEN cDNA 2410017I17 gene	675325	0.0190669	0	0.0518187	0	0.054157	0	0.0572008	0	0	0.155456	0	0	0.10526	0.057211	0	1.00659	0	0	2.73562	0	0	1.8523	1.00677	0
2410018L13Rik	1.32478	0.00233746	1.22642	0.175539	RIKEN cDNA 2410018L13 gene	69732	9.64136	9.63606	9.04685	8.92059	7.28177	7.27368	10.0704	9.29883	9.55484	10.8122	9.16354	7.1648	6.80625	7.46088	7.57818	163.067	150.573	154.719	175.08	148.383	116.018	110.212	120.812	122.712
2410021H03Rik	-4.68506	0.00243864	-3.95314	0.0134297	RIKEN cDNA 2410021H03 gene	69750	0.094536	0	0.12701	0	0.613335	0.591256	0	0.144804	0.138804	0.243787	0	0.137243	0.619009	0.807469	0.413528	0	1.08326	1.03838	1.82375	0	1.02671	4.63075	6.0406	3.09357
2410089E03Rik	1.1722	0.308211	1.08306	0.605479	RIKEN cDNA 2410089E03 gene	73692	1.29097	1.27662	1.19502	1.17955	1.09756	1.08908	1.13303	1.57107	1.16882	1.07248	1.47542	1.03715	1.06922	1.27852	0.944949	157.028	217.736	161.988	148.635	204.479	143.739	148.184	177.191	130.961
2410124H12Rik	1.9958	0.140005	-1.44649	0.363143	RIKEN cDNA 2410124H12 gene	76785	0.412328	0.407021	0.141228	0.140989	0.19444	0	0.449971	0.322831	0.464183	0.135877	0.134819	0.152988	0.276008	0	0.307312	3.01976	2.16652	3.11515	0.911873	0.904773	1.02671	1.8523	0	2.06238
2410127L17Rik	1.18969	0.000671304	1.24408	0.00091142	carnosine N-methyltransferase 1	67383	75.3988	75.3848	78.8682	78.8312	63.3745	63.3652	77.4546	74.4662	74.2755	77.6128	76.7243	82.2675	63.5205	64.6229	61.9802	1972.91	1896.79	1891.93	1976.94	1954.31	2095.51	1617.98	1646.06	1578.75
2410131K14Rik	1.79989	0.000543883	1.98743	0.000477929	RIKEN cDNA 2410131K14 gene	76792	14.8443	14.8353	16.4063	16.381	8.26556	8.24235	14.1369	15.3441	15.0519	17.3315	15.1831	16.7043	8.04943	7.62984	9.11742	470.077	510.216	500.5	576.304	504.863	555.448	267.657	253.705	303.17
2410137M14Rik	-2.963	9.46731e-05	1.11076	0.878021	RIKEN cDNA 2410137M14 gene	76797	0.0797123	0	0.503658	0.370707	0.334093	0.333742	0	0.122098	0.117039	0.10278	0.713857	0.694338	0.313167	0.340427	0.348685	0	1.08326	1.03838	0.911873	6.33341	6.16023	2.77845	3.0203	3.09357
2410141K09Rik	1.18118	0.00318881	-1.43545	0.000448337	RIKEN cDNA 2410141K09 gene	76803	68.8251	68.7943	40.6114	40.574	58.256	58.2418	66.4466	71.4753	68.5533	42.9275	40.2099	38.6968	58.9419	56.4604	59.3657	825.402	814.613	839.013	537.093	462.339	439.43	693.686	727.893	701.209
2500002B13Rik	1.46273	0.0117477	-1.92111	0.136299	RIKEN cDNA 2500002B13 gene	78353	94.5271	94.363	37.1862	33.5803	64.8876	64.5114	86.8946	97.0257	99.6611	16.9502	49.2266	45.3817	57.7581	62.3361	74.5687	232.522	246.984	287.632	45.5936	118.525	114.991	186.156	181.218	208.3
2500004C02Rik	2.23167	0.00125741	2.56135	0.00983064	RIKEN cDNA 2500004C02 gene	72326	7.26476	7.20329	8.62454	8.26741	3.2311	3.22776	7.7618	5.98001	8.05246	12.305	6.46138	7.10724	3.08385	3.17585	3.4336	177.16	136.491	183.794	280.857	147.478	162.219	70.3874	72.4872	78.3704
2510002D24Rik	1.45677	0.0372279	-1.52014	0.0185216	RIKEN cDNA 2510002D24 gene	72307	20.5001	20.4135	9.22812	9.21817	14.1599	14.0129	18.6337	19.7397	23.1268	8.63799	9.61755	9.42881	11.3851	15.361	15.7336	257.687	272.982	319.822	119.455	133.002	130.392	157.445	212.428	217.581
2510003B16Rik	3.3526	0.0280377	-5.42816	0.0113068	RIKEN cDNA 2510003B16 gene	76786	2.9655	2.86827	0.131914	0	0.945225	0.855538	1.9735	3.30373	3.61926	0.198645	0.197098	0	0.605264	0.65795	1.57246	9.05929	15.1657	16.6141	0.911873	0.904773	0	2.77845	3.0203	7.21832
2510009E07Rik	-1.8987	0.0736337	-1.60274	0.0183466	RIKEN cDNA 2510009E07 gene	72190	1.5748	1.48431	1.77495	1.75841	2.83326	2.81827	1.87972	0.890076	1.9546	1.44401	1.93289	1.94796	2.47665	3.18857	2.83457	125.824	59.5794	130.836	96.6585	129.383	130.392	165.781	213.435	189.739
2510039O18Rik	1.59104	0.00149261	-1.61683	0.00180928	RIKEN cDNA 2510039O18 gene	77034	86.6882	86.4862	33.7222	33.6204	54.4239	54.3583	90.126	78.4894	91.4491	30.48	36.8806	33.8061	55.5	56.9925	50.7793	3071.1	2674.57	3116.19	1038.62	1256.73	1151.96	1891.2	1942.05	1730.34
2610001J05Rik	1.04883	0.374757	-1.51651	0.00896284	RIKEN cDNA 2610001J05 gene	66520	28.0157	28.0118	17.7088	17.6113	26.7643	26.7077	27.5696	28.6639	27.8137	15.4509	19.9928	17.6826	28.419	24.3964	27.4775	593.887	617.459	599.147	332.834	430.672	380.908	612.185	525.532	591.903
2610002M06Rik	-1.92703	0.0157132	-1.25225	0.186319	RIKEN cDNA 2610002M06 gene	67028	0.423227	0.415201	0.647293	0.638934	0.80582	0.800104	0.529216	0.412907	0.327559	0.551332	0.796775	0.593772	0.839946	0.899827	0.677687	40.2635	31.4146	24.9212	41.9461	60.6198	45.175	63.9043	68.4602	51.5595
2610005L07Rik	-1.18993	0.00262004	1.90636	0.00143396	RIKEN cDNA 2610005L07 gene	381598	13.8658	13.8644	31.6493	31.4505	16.5072	16.4977	13.7644	13.6945	14.1385	36.5906	30.2783	28.079	16.6334	17.1203	15.768	706.625	703.037	725.829	1878.46	1554.4	1441.49	853.91	878.908	809.484
2610008E11Rik	1.30029	0.277436	1.29742	0.32794	RIKEN cDNA 2610008E11 gene	72128	1.34852	1.30145	1.35911	1.29858	1.00702	1.00089	1.42716	0.897588	1.7208	1.44399	1.7826	0.850725	1.09142	1.0752	0.85444	77.5073	48.7468	93.4544	78.4211	96.8107	46.2017	59.2736	58.3925	46.4035
2610015P09Rik	-1.67653	0.0214503	1.06123	0.702434	coiled-coil domain containing 191	212153	1.09616	1.09016	1.9519	1.9396	1.85476	1.82769	0.998045	1.26086	1.02957	2.16206	1.65767	2.03598	1.51717	1.75774	2.28937	46.3031	58.4961	47.7656	100.306	76.9057	94.4569	70.3874	81.5481	106.212
2610016A17Rik	1		1		RIKEN cDNA 2610016A17 gene	100503074	0	0	0	0	0	0	0	0	0	0	0	0	0	0	0	0	0	0	0	0	0	0	0	0
2610020C07Rik	3.26543	0.0126431	1.0506	0.862381	RIKEN cDNA 2610020C07 gene	69918	1.22233	1.19832	0.391907	0.385539	0.385857	0.366972	1.30083	0.905832	1.46033	0.485237	0.378289	0.312196	0.457631	0.2296	0.470339	34.224	23.8318	38.4201	12.7662	9.95251	8.21364	12.0399	6.0406	12.3743
2610020H08Rik	-1.66182	0.021475	-1.58253	0.0173343	RIKEN cDNA 2610020H08 gene	434234	3.3434	3.2971	3.49348	3.46229	5.50536	5.47918	2.59866	3.59599	3.83556	4.04448	3.52376	2.91219	5.24945	6.26508	5.00156	60.3953	82.3279	87.2241	92.0992	79.62	67.7626	120.399	143.968	112.4
2610027K06Rik	-1.33364	0.302429	-1.20866	0.394995	RIKEN cDNA 2610027K06 gene	69909	0.809156	0.785334	0.874434	0.86654	1.08	1.04735	1.09085	0.719514	0.617104	0.988207	0.917254	0.71784	1.00378	1.44307	0.793148	31.2042	20.582	17.6525	28.2681	26.2384	20.5341	28.7135	41.2796	22.6883
2610028E06Rik	1		1		RIKEN cDNA 2610028E06 gene	72395	0	0	0.0218915	0	0.0379749	0	0	0	0	0	0.0200869	0.0455877	0	0.0223512	0.0915736	0	0	0	0	0.904773	2.05341	0	1.00677	4.12476
2610028H24Rik	1		1		RIKEN cDNA 2610028H24 gene	76964	0.0171937	0	0	0	0	0	0	0.0515811	0	0	0	0	0	0	0	0	1.08326	0	0	0	0	0	0	0
2610035D17Rik	-1.00512	0.992972	1.00813	0.989059	RIKEN cDNA 2610035D17 gene	72386	0.223704	0.160932	0.228105	0.157376	0.203625	0	0.0454458	0.39126	0.234406	0.411696	0.040849	0.23177	0.292699	0.318177	0	1.00659	8.6661	5.19191	9.11873	0.904773	5.13353	6.48305	7.04737	0
2610035F20Rik	1		1.32362	0.123965	RIKEN cDNA 2610035F20 gene	69248	0.027237	0	0.101699	0	0	0	0	0	0.0817109	0.143512	0	0.161584	0	0	0	0	0	1.03838	1.82375	0	2.05341	0	0	0
2610037D02Rik	1.39629	0.403195	-1.02609	0.907529	RIKEN cDNA 2610037D02 gene	70040	0.193335	0.164714	0.120418	0.112928	0.136069	0.132672	0.217727	0.0702935	0.291985	0.138068	0.156563	0.0666235	0.100164	0.174213	0.133829	10.0659	3.24979	13.499	6.38311	7.23819	3.08012	4.63075	8.05414	6.18714
2610042L04Rik	1		1		RIKEN cDNA 2610042L04 gene	554327	0	0	0.0302209	0	0	0	0	0	0	0	0	0.0906626	0	0	0	0	0	0	0	0	2.05341	0	0	0
2610044O15Rik8	1.28983	0.209244	-1.12866	0.346016	RIKEN cDNA 2610044O15 gene	72139	5.59955	5.47475	3.78504	3.76069	4.27176	4.24454	5.3712	7.16148	4.26597	4.39214	3.37527	3.58772	3.62995	4.75412	4.4312	113.744	151.657	90.3393	93.011	71.4771	75.9762	76.8704	100.677	93.8382
2610100L16Rik	1		1		Mir124-2 host gene (non-protein coding)	70441	0	0	0	0	0	0	0	0	0	0	0	0	0	0	0	0	0	0	0	0	0	0	0	0
2610203C22Rik	-1.247	0.588474	1.18098	0.752814	RIKEN cDNA 2610203C22 gene	72481	0.0494303	0	0.15655	0	0.0958507	0	0	0	0.148291	0	0.323026	0.146624	0	0.287552	0	0	0	2.07676	0	4.52387	2.05341	0	4.02707	0
2610206C17Rik	1.16353	0.282804	1.39333	0.177821	RIKEN cDNA 2610206C17 gene	72495	0.101811	0.0929316	0.111915	0	0.0484811	0.0484302	0.148174	0.106307	0.0509515	0.134232	0	0.201514	0.0454445	0.0494002	0.0505986	3.01976	2.16652	1.03838	2.73562	0	4.10682	0.92615	1.00677	1.03119
2610301B20Rik	1.48481	0.0107259	-1.05374	0.789783	RIKEN cDNA 2610301B20 gene	67157	7.29088	7.27554	4.78939	4.65009	4.92755	4.89997	6.67261	7.39084	7.8092	6.50429	3.96338	3.90049	4.77508	4.37114	5.63644	172.127	190.654	201.446	167.785	102.239	100.617	123.178	112.758	145.398
2610305D13Rik	-1.61157	0.19252	1.12544	0.704994	RIKEN cDNA 2610305D13 gene	112422	3.94601	3.83601	7.08523	6.95751	6.62155	6.18202	3.51583	5.28346	3.03874	5.33704	8.4557	7.46296	5.30403	4.37181	10.1888	111.731	167.906	96.5696	169.608	268.718	237.169	168.559	138.934	323.793
2610306M01Rik	-2.22589	0.0515316	-1.17186	0.292571	RIKEN cDNA 2610306M01 gene	67170	0.974994	0.910079	1.73948	1.72865	2.04826	2.02574	0.541432	1.35957	1.02398	1.8802	1.86556	1.47267	2.49082	1.80509	1.84888	6.03953	15.1657	11.4222	20.9731	20.8098	16.4273	27.7845	20.1353	20.6238
2610307P16Rik	1		1		RIKEN cDNA 2610307P16 gene	72518	0	0	0.020224	0	0.0322282	0	0	0	0	0	0.060672	0	0.0621054	0	0.0345793	0	0	0	0	1.80955	0	1.8523	0	1.03119
2610316D01Rik	1.01444	0.373901	1		RIKEN cDNA 2610316D01 gene	72511	0.0347987	0	0	0	0	0	0.104396	0	0	0	0	0	0	0	0	1.00659	0	0	0	0	0	0	0	0
2610318N02Rik	-2.0067	0.00943873	-1.41648	0.0281933	RIKEN cDNA 2610318N02 gene	70458	6.32792	6.2157	8.86239	8.80564	12.5279	12.473	6.05857	5.00377	7.92143	7.84981	10.2583	8.47906	11.1488	14.0217	12.4133	86.5666	71.4953	113.184	112.16	146.573	121.151	159.298	200.347	177.365
2610507B11Rik	1.18865	0.0245293	-1.03118	0.772935	RIKEN cDNA 2610507B11 gene	72503	29.8744	29.8656	24.5604	24.3658	25.1795	25.1256	30.8922	29.4984	29.2326	22.881	28.9989	21.8014	24.623	27.436	23.4795	3018.76	2882.56	2856.59	2235.91	2833.75	2130.41	2406.14	2681.02	2294.4
2610507I01Rik	-1.11787	0.793586	-1.38601	0.351872	RIKEN cDNA 2610507I01 gene	72203	0.39663	0.351134	0.300998	0.283204	0.407026	0.392523	0.663215	0.327128	0.199548	0.450607	0.198711	0.253676	0.406811	0.276389	0.537877	24.1581	11.9159	7.26868	16.4137	7.23819	9.24035	14.8184	10.0677	19.5926
2610524H06Rik	1.7355	0.00151448	1.03581	0.576817	RIKEN cDNA 2610524H06 gene	330173	46.1579	45.9375	27.4992	27.4171	26.479	26.4693	41.4665	52.3529	44.6543	24.921	27.4542	30.1225	26.8	25.4913	27.1457	412.701	521.049	444.428	248.029	273.242	299.798	266.731	253.705	270.172
2610528A11Rik	1.07047	0.875804	-1.50447	0.564796	RIKEN cDNA 2610528A11 gene	70045	0.55818	0.518896	0.45637	0.322198	0.524619	0.484737	0.680139	0.292779	0.701622	0.985826	0.244538	0.138746	0.750945	0.544208	0.278705	5.03294	2.16652	5.19191	7.29498	1.80955	1.02671	5.5569	4.02707	2.06238
2610528J11Rik	-2.65193	1.13306e-05	-1.64801	0.00060315	RIKEN cDNA 2610528J11 gene	66451	51.2835	51.2282	82.6287	82.4348	135.886	135.854	48.9196	54.5748	50.356	75.9302	82.1622	89.7937	131.83	138.876	136.953	467.057	521.049	480.771	724.939	784.438	857.299	1258.64	1325.91	1307.55
2700029M09Rik	-1.07724	0.298253	1.17165	0.0452104	histone PARylation factor 1	72612	55.1166	55.0473	69.5059	69.478	59.4533	59.2992	53.2067	59.0695	53.0735	72.3003	68.3017	67.9156	61.4046	53.5985	63.3567	700.585	777.782	698.831	951.995	899.345	894.261	808.529	705.744	834.232
2700038G22Rik	1.33762	0.0300588	1.00454	0.975419	RIKEN cDNA 2700038G22 gene	67194	9.20672	9.17063	6.99518	6.8871	6.88238	6.85595	9.71609	9.82371	8.08036	8.68327	5.68639	6.61589	6.5064	6.39157	7.74917	149.982	151.642	126.683	134.963	88.6729	102.671	100.952	98.6632	120.654
2700046A07Rik	-1.05967	0.373901	-1.05967	0.373901	RIKEN cDNA 2700046A07 gene	78449	0	0	0	0	0.0396633	0	0	0	0	0	0	0	0	0	0.11899	0	0	0	0	0	0	0	0	3.09357
2700046G09Rik	-1.04029	0.910515	-1.64041	0.158232	RIKEN cDNA 2700046G09 gene	67188	0.447277	0.435282	0.276153	0.276042	0.487631	0.452821	0.572123	0.447784	0.321924	0.282703	0.280502	0.265253	0.669968	0.260102	0.532823	11.0725	8.6661	6.23029	5.47124	5.42864	5.13353	12.9661	5.03384	10.3119
2700049A03Rik	1.02638	0.717602	1.09846	0.180556	RIKEN cDNA 2700049A03 gene	76967	4.02111	4.00575	4.29918	4.28707	3.9051	3.90281	3.53737	4.31136	4.2146	4.76317	4.06414	4.07022	3.91904	3.73513	4.06112	253.66	310.896	310.476	341.952	290.432	296.718	284.328	267.8	294.92
2700054A10Rik	1.61029	0.129489	1.01692	0.938246	RIKEN cDNA 2700054A10 gene	72578	0.707441	0.689089	0.436988	0.435169	0.443003	0.42793	0.558951	0.621579	0.941794	0.388205	0.485666	0.437093	0.291425	0.503145	0.534438	30.1976	33.5811	50.8807	20.9731	26.2384	23.6142	15.7445	27.1827	28.8733
2700060E02Rik	1.18932	0.0144478	1.04503	0.239438	RIKEN cDNA 2700060E02 gene	68045	186.158	185.919	163.451	163.364	156.4	156.324	178.432	180.442	199.599	160.968	158.48	170.904	149.952	157.566	161.681	3137.54	3172.87	3509.73	2830.45	2786.7	3005.17	2636.75	2770.62	2842.99
2700062C07Rik	-1.33011	0.0213605	1.23303	0.150877	RIKEN cDNA 2700062C07 gene	68046	32.3743	32.3457	53.5089	53.0487	43.2395	43.0232	32.9266	33.6824	30.514	61.0498	44.3942	55.0826	46.1089	37.2752	46.3343	366.398	374.809	339.551	679.345	494.006	612.943	513.087	414.788	515.595
2700069I18Rik	1		1		RIKEN cDNA 2700069I18 gene	72608	0	0	0	0	0	0	0	0	0	0	0	0	0	0	0	0	0	0	0	0	0	0	0	0
2700070H01Rik	1.47789	0.502231	1.43015	0.218363	RIKEN cDNA 2700070H01 gene	72609	0.222088	0.165684	0.16984	0.162023	0.0798793	0.0685312	0.0969201	0.469362	0.0999814	0.131701	0.130675	0.247143	0.0445875	0.145406	0.0496444	2.01318	9.74936	2.07676	2.73562	2.71432	5.13353	0.92615	3.0203	1.03119
2700081O15Rik	1.81081	0.0513531	1.43977	0.20658	RIKEN cDNA 2700081O15 gene	108899	0.246962	0.245911	0.198854	0.195524	0.124477	0.106261	0.249411	0.218106	0.27337	0.169457	0.252207	0.174897	0.200795	0.124728	0.0479075	16.1054	14.0839	17.6525	10.9425	16.2859	11.2938	12.9661	8.05414	3.09357
2700089I24Rik	1		1		RIKEN cDNA 2700089I24 gene	72647	0	0	0	0	0	0	0	0	0	0	0	0	0	0	0	0	0	0	0	0	0	0	0	0
2700094K13Rik	1.14321	0.028099	-1.24902	0.00774958	RIKEN cDNA 2700094K13 gene	72657	255.041	254.815	178.694	178.455	223.047	222.894	254.249	242.272	268.603	175.327	169.358	191.396	211.551	227.61	229.98	1592.42	1520.9	1685.29	1104.28	1065.82	1199.19	1331.8	1431.62	1443.66
2700097O09Rik	1.5282	0.001154	1.20775	0.0297534	RIKEN cDNA 2700097O09 gene	72658	50.5693	50.4397	39.989	39.863	33.0089	33.006	55.7506	48.3666	47.5906	40.2306	36.0043	43.7321	32.9917	32.4831	33.5518	677.434	592.544	580.456	492.411	443.339	534.914	400.097	394.653	408.351
2700099C18Rik	1.61116	0.000788257	1.09404	0.19557	RIKEN cDNA 2700099C18 gene	77022	22.9526	22.9165	15.5966	15.5613	14.2393	14.2236	23.5409	24.1312	21.1858	14.9344	14.7553	17.1001	13.3043	14.672	14.7417	339.22	347.727	305.284	215.202	212.622	246.409	191.713	211.421	212.425
2810001G20Rik	-1.29359	0.13837	-1.10664	0.442041	RIKEN cDNA 2810001G20 gene	66456	4.13962	4.08633	4.8158	4.77665	5.3173	5.28604	4.51754	3.2411	4.66023	5.55406	4.83405	4.05928	6.03687	4.62593	5.28909	42.2767	30.3313	43.6121	51.9767	45.2387	37.9881	56.4951	43.291	49.4971
2810002D19Rik	1.10407	0.638712	-1.41952	0.114396	RIKEN cDNA 2810002D19 gene	66457	0.46595	0.457933	0.295318	0.292189	0.42304	0.41477	0.351018	0.503675	0.543158	0.264991	0.262928	0.358034	0.322968	0.526621	0.41953	6.03953	8.6661	9.34544	4.55936	4.52387	6.16023	5.5569	9.0609	7.21832
2810004N23Rik	1.09108	0.127491	1.16381	0.0424729	RIKEN cDNA 2810004N23 gene	66523	68.4445	68.3421	73.0516	72.8976	62.6713	62.6371	63.2329	70.7141	71.3864	78.6778	67.1087	73.3682	62.9697	60.0057	65.0385	1002.56	1121.18	1131.84	1247.44	1064.01	1163.26	998.389	951.395	1031.19
2810006K23Rik	1.28784	0.00247637	1.13316	0.190244	RIKEN cDNA 2810006K23 gene	72650	11.1217	11.1209	9.83288	9.78517	8.64683	8.63529	10.9367	11.187	11.2413	8.51435	10.2813	10.703	9.27573	8.23815	8.42661	219.436	224.235	225.329	170.52	206.288	214.581	186.156	165.11	169.115
2810013P06Rik	1.57897	0.0258281	2.07646	0.0100542	RIKEN cDNA 2810013P06 gene	100503178	4.78248	4.77645	6.34015	6.28137	3.0729	3.02504	4.996	4.45109	4.90034	7.5679	5.52131	5.93124	3.6548	2.37557	3.18833	122.804	109.409	120.452	186.022	135.716	145.792	89.8365	58.3925	78.3704
2810021J22Rik	1.04958	0.678556	1.48868	0.106923	RIKEN cDNA 2810021J22 gene	69944	2.38334	2.37179	3.47027	3.36405	2.27531	2.25975	2.21163	2.72256	2.21583	4.72775	2.98904	2.69401	2.54728	2.35525	1.92339	139.916	172.239	140.182	299.094	189.098	170.433	161.15	149.002	121.68
2810025M15Rik	1.10394	0.0840312	1.13503	0.0817313	RIKEN cDNA 2810025M15 gene	69953	62.7205	62.6591	64.5613	64.424	56.8093	56.7595	58.9629	65.488	63.7106	59.9204	63.5987	70.1649	53.6946	59.427	57.3063	785.139	872.026	848.358	797.889	846.868	934.302	714.987	791.319	763.08
2810029C07Rik	1.33027	0.49759	1.58244	0.402068	RIKEN cDNA 2810029C07 gene	100504687	0.233795	0.222753	0.300537	0.264978	0.166564	0.127099	0.341493	0.183752	0.17614	0.46404	0.306951	0.130619	0.157102	0.298859	0.0437298	8.0527	4.33305	4.15353	10.9425	7.23819	3.08012	3.7046	7.04737	1.03119
2810032G03Rik	-1.42749	0.373901	-1.42749	0.373901	RIKEN cDNA 2810032G03 gene	72669	0	0	0.0241347	0	0.0969603	0	0	0	0	0	0	0.072404	0	0	0.290881	0	0	0	0	0	1.02671	0	0	4.12476
2810047C21Rik1	1.09479	0.403912	1.36174	0.012581	RIKEN cDNA 2810047C21 gene 1	72716	2.35339	2.33833	2.91421	2.90848	2.1425	2.13586	2.128	2.73695	2.19522	2.68007	2.93912	3.12345	1.91019	2.28412	2.23318	41.2701	53.0798	42.5737	51.9767	57.0007	60.5756	37.046	44.2978	43.3099
2810049E08Rik	1		1		RIKEN cDNA 2810049E08 gene	72677	0	0	0	0	0	0	0	0	0	0	0	0	0	0	0	0	0	0	0	0	0	0	0	0
2810403A07Rik	1.02294	0.812531	-1.55891	0.0401471	RIKEN cDNA 2810403A07 gene	74200	8.74319	8.72214	5.56039	5.46954	8.57443	8.52651	7.95755	8.85107	9.42095	4.42687	6.88863	5.36567	7.5182	8.46642	9.73867	299.963	333.645	355.127	166.873	259.67	202.261	283.402	319.145	367.103
2810403D21Rik	1.056	0.719894	-2.43496	0.05057	RIKEN cDNA 2810403D21 gene	69964	0.483425	0.477646	0.200583	0.18286	0.455741	0.452315	0.561136	0.503232	0.385907	0.254168	0.252189	0.0953918	0.516294	0.467696	0.383233	6.03953	5.41631	4.15353	2.73562	2.71432	1.02671	5.5569	5.03384	4.12476
2810404M03Rik	1		1		RIKEN cDNA 2810404M03 gene	69966	0	0	0	0	0	0	0	0	0	0	0	0	0	0	0	0	0	0	0	0	0	0	0	0
2810405F15Rik	1		1		RIKEN cDNA 2810405F15 gene	69974	0	0	0	0	0	0	0	0	0	0	0	0	0	0	0	0	0	0	0	0	0	0	0	0
2810408A11Rik	1.35313	0.312536	-3.80828	0.0020913	RIKEN cDNA 2810408A11 gene	70419	0.601661	0.573947	0.093807	0.0868386	0.434483	0.424163	0.457563	0.875406	0.472015	0.138169	0.0913957	0.0518564	0.327443	0.559343	0.416663	9.05929	17.3322	9.34544	2.73562	1.80955	1.02671	6.48305	11.0744	8.24951
2810408I11Rik	2.84381	0.000517544	1.37801	0.0491464	RIKEN cDNA 2810408I11 gene	69941	56.7049	56.6614	27.5534	27.4561	20.1238	19.9244	56.0931	54.3293	59.6922	30.8902	25.8731	25.8969	18.607	17.5691	24.1954	382.503	370.476	407.046	210.643	176.431	176.593	126.882	119.805	164.99
2810410L24Rik	-1.55351	0.250211	-1.76664	0.130285	RIKEN cDNA 2810410L24 gene	100042332	0.0668181	0	0.0936325	0.0934739	0.175987	0.140629	0.149163	0	0.0512914	0.0900849	0.0893835	0.101429	0.274486	0.0497298	0.203745	3.01976	0	1.03838	1.82375	1.80955	2.05341	5.5569	1.00677	4.12476
2810417H13Rik	1.00226	0.995362	-1.24597	0.581129	RIKEN cDNA 2810417H13 gene	68026	0.150885	0.115849	0.0839277	0	0.149265	0.109705	0.239425	0.036809	0.17642	0.216896	0	0.0348872	0.0314703	0.171048	0.245277	7.04612	1.08326	5.19191	6.38311	0	1.02671	0.92615	5.03384	7.21832
2810428I15Rik	1.07078	0.407723	-1.00691	0.951981	RIKEN cDNA 2810428I15 gene	66462	73.4736	73.4474	68.5482	68.1221	68.9406	68.5926	72.5549	71.6492	76.2168	73.2482	58.0528	74.3437	60.0354	70.0769	76.7094	439.879	434.388	462.08	444.082	351.957	450.724	363.977	424.856	465.066
2810429I04Rik	-1.92499	0.0863564	1.01601	0.968901	RIKEN cDNA 2810429I04 gene	76937	0.749329	0.700268	1.58784	1.36959	1.36033	1.34801	0.988747	0.851249	0.407991	2.86627	0.888737	1.00851	1.27363	1.18671	1.62066	5.03294	4.33305	2.07676	14.59	4.52387	5.13353	6.48305	6.0406	8.24951
2810433D01Rik	1		1		RIKEN cDNA 2810433D01 gene	77132	0	0	0	0	0	0	0	0	0	0	0	0	0	0	0	0	0	0	0	0	0	0	0	0
2810442N19Rik	1		1		RIKEN cDNA 2810442N19 gene	72753	0	0	0	0	0	0	0	0	0	0	0	0	0	0	0	0	0	0	0	0	0	0	0	0
2810454H06Rik	2.41418	0.0658466	1.61361	0.291067	RIKEN cDNA 2810454H06 gene	72813	0.32085	0.285966	0.220203	0.191136	0.104072	0.0955004	0.541096	0.245184	0.17627	0.180593	0.102393	0.377623	0.0524059	0.113935	0.145874	19.1252	8.6661	6.23029	6.38311	3.61909	13.3472	1.8523	4.02707	5.15595
2810459M11Rik	-1.73975	0.199483	3.77744	0.0477368	RIKEN cDNA 2810459M11 gene	72792	0.0249848	0	0.714187	0.657179	0.181322	0.13599	0	0.0256945	0.0492599	0.778775	0.364834	0.998951	0.153775	0.0477601	0.342431	0	1.08326	2.07676	32.8274	15.3811	42.0949	6.48305	2.01353	14.4366
2810468N07Rik	-1.00808	0.954245	-1.10203	0.373901	RIKEN cDNA 2810468N07 gene	72834	0.0660108	0	0.0197255	0	0.044613	0	0.130646	0	0.0673865	0.0591766	0	0	0	0	0.133839	2.01318	0	1.03838	0.911873	0	0	0	0	2.06238
2810471M01Rik	1		1		RIKEN cDNA 2810471M01 gene	72818	0	0	0	0	0	0	0	0	0	0	0	0	0	0	0	0	0	0	0	0	0	0	0	0
2810474O19Rik	1.07728	0.5616	-1.2545	0.0171887	RIKEN cDNA 2810474O19 gene	67246	12.4572	12.3264	9.12448	9.12091	11.4754	11.4421	13.2845	14.0596	10.0275	9.38799	9.20398	8.78146	11.8557	10.2852	12.2852	1059.94	1124.43	795.401	750.471	732.866	703.293	944.673	820.515	979.63
2900005J15Rik	1		1.03267	0.373901	RIKEN cDNA 2900005J15 gene	67261	0	0	0.036708	0	0.0278912	0	0	0	0	0	0.110124	0	0	0	0.0836735	0	0	0	0	2.71432	0	0	0	2.06238
2900008C10Rik	1		1.20698	0.373901	RIKEN cDNA 2900008C10 gene	72937	0.0454802	0	0.0806088	0	0.019843	0	0	0.0696976	0.066743	0.175834	0	0.0659925	0.0595291	0	0	0	1.08435	1.03838	2.73562	0	1.02671	0.92615	0	0
2900009J06Rik	8.52704	0.00690922	1.31335	0.559839	RIKEN cDNA 2900009J06 gene	100502745	10.4692	10.0366	1.63237	1.54585	1.32531	1.17703	13.107	6.58249	11.7182	1.05544	2.35624	1.48543	1.33995	2.03922	0.596769	45.2965	22.7485	40.4969	3.64749	8.14296	5.13353	4.63075	7.04737	2.06238
2900011O08Rik	1		1		RIKEN cDNA 2900011O08 gene	67254	0.0354444	0	0.0104007	0	0.0115732	0	0.0347134	0	0.0716198	0	0.0312022	0	0	0.0347196	0	1.00659	0	2.07676	0	0.904773	0	0	1.00677	0
2900026A02Rik	1.18555	0.715082	1.48079	0.301445	RIKEN cDNA 2900026A02 gene	243219	0.364705	0.335158	0.418776	0.418624	0.314341	0.282703	0.264749	0.242178	0.587189	0.419715	0.404549	0.432064	0.499364	0.158878	0.28478	20.1318	18.4155	44.6504	31.9155	30.7623	32.8546	37.9721	12.0812	21.655
2900041M22Rik	-1.06482	0.373901	-1.06482	0.373901	RIKEN cDNA 2900041M22 gene	78403	0	0	0.0394705	0	0.040245	0	0	0	0	0.0594371	0.0589743	0	0.120735	0	0	0	0	0	0.911873	0.904773	0	1.8523	0	0
2900052N01Rik	1		1		RIKEN cDNA 2900052N01 gene	73040	0	0	0	0	0	0	0	0	0	0	0	0	0	0	0	0	0	0	0	0	0	0	0	0
2900055J20Rik	-1.00006	0.999737	-1.12907	0.373901	RIKEN cDNA 2900055J20 gene	73001	0.0479693	0	0	0	0.047978	0	0.143908	0	0	0	0	0	0	0.143934	0	1.00659	0	0	0	0	0	0	1.00677	0
2900057B20Rik	1		1		RIKEN cDNA 2900057B20 gene	73009	0	0	0.0313643	0	0	0	0	0	0	0	0	0.0940929	0	0	0	0	0	0	0	0	1.02671	0	0	0
2900060B14Rik	5.5774	0.0170528	1.40999	0.476944	RIKEN cDNA 2900060B14 gene	68204	4.99024	4.84853	1.26226	1.22573	1.03456	0.869317	6.32435	3.50617	5.14021	0.86807	1.55036	1.36834	1.93965	0.575043	0.588993	33.2174	18.4155	26.9979	4.55936	8.14296	7.18694	10.1876	3.0203	3.09357
2900076A07Rik	-1.11721	0.832907	-1.45511	0.238144	RIKEN cDNA 2900076A07 gene	100504421	1.73264	1.45473	1.16412	1.11692	1.67342	1.62524	0.576939	2.35936	2.26162	0.731712	1.34831	1.41233	1.274	1.50031	2.24595	5.03294	20.582	19.7293	6.38311	11.7621	12.3205	11.1138	13.088	19.5926
2900079G21Rik	1		1		RIKEN cDNA 2900079G21 gene	620760	0	0	0	0	0	0	0	0	0	0	0	0	0	0	0	0	0	0	0	0	0	0	0	0
2900092C05Rik	1		1		RIKEN cDNA 2900092C05 gene	73090	0	0	0	0	0	0	0	0	0	0	0	0	0	0	0	0	0	0	0	0	0	0	0	0
2900092D14Rik	1		1		RIKEN cDNA 2900092D14 gene	73100	0	0	0.0256422	0	0	0	0	0	0	0.0769267	0	0	0	0	0	0	0	0	2.73562	0	0	0	0	0
2900097C17Rik	-1.07697	0.360433	-1.88332	0.00060244	RIKEN cDNA 2900097C17 gene	347740	18.3605	18.3292	10.4886	10.4815	19.8075	19.74	17.4092	19.8764	17.7958	10.2082	11.0392	10.2184	20.969	20.9106	17.5428	1107.25	1264.17	1131.84	649.253	702.104	649.905	1333.66	1329.94	1115.75
3000002C10Rik	2.49104	0.0140868	-1.80473	0.107164	RIKEN cDNA 3000002C10 gene	378954	6.42463	6.23879	1.47776	1.38773	2.54762	2.50449	4.38847	7.19657	7.68886	0.883453	2.12882	1.42101	3.20459	2.3688	2.06946	63.415	103.993	111.107	12.7662	30.7623	20.5341	46.3075	34.2301	29.9045
3010001F23Rik	1.05533	0.373901	1		RIKEN cDNA 3010001F23 gene	75693	0.0391787	0	0	0	0	0	0	0	0.117536	0	0	0	0	0	0	0	0	1.03838	0	0	0	0	0	0
3010026O09Rik	2.70932	3.26936e-05	1.22641	0.0488309	RIKEN cDNA 3010026O09 gene	68067	64.7767	64.7493	29.4086	29.3096	23.9451	23.8987	62.5397	64.6354	67.155	29.7765	26.3098	32.1395	22.7372	26.0762	23.0219	787.152	813.53	845.243	374.78	331.147	404.522	286.18	328.206	289.764
3100003L05Rik	-3.78954	0.202119	-2.81876	0.275389	RIKEN cDNA 3100003L05 gene	73076	0.691277	0	0.908455	0.573571	1.83895	1.61676	0.49044	1.58339	0	0.148097	1.91028	0.666989	1.35374	0.981055	3.18204	3.01976	9.74936	0	0.911873	11.7621	4.10682	8.33535	6.0406	19.5926
3110001I22Rik	-1.72593	0.00311002	-1.40525	0.0683554	RIKEN cDNA 3110001I22 gene	66598	3.42338	3.41618	4.25322	4.19577	5.92769	5.89609	3.71864	3.37303	3.17848	5.14936	3.43802	4.17227	5.37661	6.80101	5.60545	70.4612	63.9125	60.2262	97.5706	65.1439	79.0565	101.877	128.866	106.213
3110002H16Rik	1.36786	0.000117989	-1.3492	0.00112548	RIKEN cDNA 3110002H16 gene	76482	77.9603	77.9435	42.2789	42.2338	56.9949	56.982	80.1171	76.1991	77.5648	44.9178	40.2089	41.71	55.295	57.7799	57.9097	2078.6	1976.95	2012.39	1165.37	1043.2	1082.15	1434.61	1499.08	1502.44
3110009E18Rik	2.21281	0.00153972	1.03275	0.851387	RIKEN cDNA 3110009E18 gene	73103	19.1622	19.1296	9.07604	8.9281	8.72109	8.64496	20.6146	17.8841	18.9879	6.93221	9.5825	10.7134	9.05158	9.90661	7.20508	83.5468	70.412	74.7635	29.1799	38.0005	44.1483	35.1937	40.2707	28.8733
3110009F21Rik	1		1		RIKEN cDNA 3110009F21 gene	67280	0	0	0	0	0	0	0	0	0	0	0	0	0	0	0	0	0	0	0	0	0	0	0	0
3110015C05Rik	1		1		RIKEN cDNA 3110015C05 gene	73129	0	0	0	0	0	0	0	0	0	0	0	0	0	0	0	0	0	0	0	0	0	0	0	0
3110021A11Rik	1.58617	0.591496	-2.88405	0.279485	RIKEN cDNA 3110021A11 gene	67289	0.756477	0.727831	0.149911	0	0.660381	0	0.484034	0.911582	0.873815	0	0.326306	0.123427	1.11338	0	0.867762	4.02635	7.58283	7.26868	0	2.71432	1.02671	9.2615	0	7.21832
3110021N24Rik	-5.77197	0.00091742	-1.10679	0.616237	RIKEN cDNA 3110021N24 gene	73133	0.354102	0.349709	1.83944	1.82376	2.07071	2.01851	0.278795	0.400042	0.383468	2.18887	1.67064	1.65881	2.18039	2.55608	1.47565	6.03953	8.6661	8.30706	47.4174	36.1909	35.9347	47.2336	55.3722	31.9669
3110035E14Rik	1		1		RIKEN cDNA 3110035E14 gene	76982	0	0	0.0074958	0	0.0083408	0	0	0	0	0	0.0224874	0	0	0.0250224	0	0	0	0	0	0.904773	0	0	1.00677	0
3110039I08Rik	1		1		RIKEN cDNA 3110039I08 gene	73144	0	0	0	0	0	0	0	0	0	0	0	0	0	0	0	0	0	0	0	0	0	0	0	0
3110039M20Rik	1		1		RIKEN cDNA 3110039M20 gene	67293	0	0	0	0	0	0	0	0	0	0	0	0	0	0	0	0	0	0	0	0	0	0	0	0
3110040N11Rik	1.23534	0.0968115	1.02269	0.785058	RIKEN cDNA 3110040N11 gene	67290	30.7429	30.5131	25.3551	25.2607	24.7531	24.7002	26.5313	35.7213	29.976	27.3644	26.3254	22.3756	23.1431	26.9956	24.1206	232.522	313.063	262.711	239.823	230.717	196.101	202.827	236.59	211.394
3110043O21Rik	2.55107	0.00160803	1.12635	0.189279	RIKEN cDNA 3110043O21 gene	73205	8.06313	7.97078	3.52706	3.51927	3.13509	3.12448	9.42198	8.26196	6.50544	3.72578	3.65196	3.20343	2.79795	3.41545	3.19188	380.49	333.645	262.711	150.459	147.478	129.365	112.99	137.927	128.899
3110045C21Rik	1.12635	0.856034	-1.27418	0.652105	RIKEN cDNA 3110045C21 gene	67303	0.382346	0.289399	0.244722	0.198076	0.287587	0.269631	0.562838	0.0865301	0.497671	0.218519	0.433635	0.0820124	0.29592	0.402099	0.164741	7.04612	1.08326	6.23029	2.73562	5.42864	1.02671	3.7046	5.03384	2.06238
3110052M02Rik	-1.2812	0.600465	-1.19928	0.566002	RIKEN cDNA 3110052M02 gene	73229	0.377562	0.323912	0.368087	0.346036	0.424913	0.414994	0.627185	0.154276	0.351226	0.551936	0.241605	0.310721	0.511115	0.304687	0.458938	35.2306	8.6661	19.7293	31.0037	13.5716	17.454	28.7106	17.115	25.7797
3110056K07Rik	-1.07107	0.694014	1.02974	0.860426	RIKEN cDNA 3110056K07 gene	73204	1.45401	1.44836	1.60061	1.59742	1.58475	1.55129	1.4288	1.62306	1.31016	1.74503	1.51848	1.53832	1.15298	1.86716	1.73411	18.1186	20.582	16.6141	20.9731	17.1907	19.5074	13.8922	23.1556	21.655
3110057O12Rik	3.89693	0.00391443	1.3342	0.277726	abhydrolase domain containing 18	269423	3.84761	3.81501	1.31846	1.30616	1.02292	0.97898	4.56835	3.40632	3.56815	1.53715	1.31987	1.09835	0.930728	1.43602	0.702001	140.922	105.076	110.069	47.4174	40.7148	33.8813	28.7106	44.2978	21.655
3110062M04Rik	-1.22757	0.369382	-1.18171	0.395776	RIKEN cDNA 3110062M04 gene	78412	1.26632	1.22154	1.30286	1.26894	1.50794	1.49952	1.1655	1.7289	0.904568	1.74327	1.07617	1.08913	1.52174	1.30774	1.69433	55.3623	77.9949	41.5353	77.5092	48.8578	48.2552	67.6089	56.3788	75.2768
3110070M22Rik	2.00498	0.180984	1.29137	0.693154	RIKEN cDNA 3110070M22 gene	67304	0.815379	0.713784	0.593114	0.459734	0.367136	0.356005	0.891191	1.22064	0.334305	0.807333	0.145645	0.826365	0.447258	0.405158	0.248992	11.0725	15.1657	4.15353	10.0306	1.80955	10.2671	5.5569	5.03384	3.09357
3110079O15Rik	1		1.44133	0.373901	RIKEN cDNA 3110079O15 gene	73234	0	0	0.099809	0	0	0	0	0	0	0	0	0.299427	0	0	0	0	0	0	0	0	1.02671	0	0	0
3110082I17Rik	-1.12963	0.28567	-1.17129	0.0906327	RIKEN cDNA 3110082I17 gene	73212	34.0669	33.9019	32.7042	32.6961	38.4847	38.2966	29.4444	36.5524	36.2039	31.7392	32.8822	33.4912	34.7537	36.8864	43.814	498.261	618.543	612.646	537.093	556.436	566.741	588.105	624.196	741.425
3110082J24Rik	1		1.06502	0.373901	RIKEN cDNA 3110082J24 gene	433868	0	0	0.0402677	0	0	0	0	0	0	0.120803	0	0	0	0	0	0	0	0	0.911873	0	0	0	0	0
3110099E03Rik	1		1		RIKEN cDNA 3110099E03 gene	100043232	0	0	0	0	0	0	0	0	0	0	0	0	0	0	0	0	0	0	0	0	0	0	0	0
3200001D21Rik	1.15895	0.355315	1.4971	0.332434	RIKEN cDNA 3200001D21 gene	71818	0.135948	0.135162	0.196254	0.173199	0.118033	0.11629	0.143672	0.115962	0.14821	0.0976149	0.161425	0.329723	0.0991432	0.107773	0.147183	4.02635	3.24979	4.15353	2.73562	4.52387	9.24035	2.77845	3.0203	4.12476
3300002I08Rik	1.19248	0.644267	1.12124	0.715379	RIKEN cDNA 3300002I08 gene	69277	0.762093	0.72983	0.689277	0.686225	0.657952	0.612025	0.50828	0.729329	1.04867	0.767422	0.609158	0.691251	0.779437	0.847284	0.347135	3.01976	4.33305	6.23029	4.55936	3.61909	4.10682	4.63075	5.03384	2.06238
3300002P13Rik	1		1		RIKEN cDNA 3300002P13 gene	70230	0	0	0	0	0	0	0	0	0	0	0	0	0	0	0	0	0	0	0	0	0	0	0	0
3300005D01Rik	-1.09554	0.373901	1.11958	0.640102	RIKEN cDNA 3300005D01 gene	78512	0	0	0.0615087	0	0.0438297	0	0	0	0	0	0	0.184526	0	0.131489	0	0	0	0	0	0	2.05341	0	1.00677	0
3425401B19Rik	1		1		RIKEN cDNA 3425401B19 gene	100504518	0	0	0.0210758	0	0	0	0	0	0	0.0632275	0	0	0	0	0	0	0	0	4.55936	0	0	0	0	0
3632451O06Rik	2.05255	0.100546	-1.11789	0.712395	RIKEN cDNA 3632451O06 gene	67419	0.321105	0.298881	0.101444	0	0.137049	0.118574	0.498816	0.252617	0.211882	0	0.184619	0.119714	0.0539947	0.146737	0.210415	17.112	8.6661	7.26868	0	6.33341	4.10682	1.8523	5.03384	7.21832
3632454L22Rik	1		1		RIKEN cDNA 3632454L22 gene	320606	0	0	0	0	0	0	0	0	0	0	0	0	0	0	0	0	0	0	0	0	0	0	0	0
3830403N18Rik	-1.34466	0.443487	1.17222	0.643656	RIKEN cDNA 3830403N18 gene	70691	3.27488	3.20402	5.06394	5.05029	4.72003	4.30833	3.85538	2.37089	3.59838	5.48838	5.11561	4.58784	4.81418	2.38709	6.95883	42.2767	25.9983	39.4585	60.1836	56.0959	50.3086	52.7905	26.1759	76.308
3830406C13Rik	-1.14934	0.126893	-1.53916	0.110873	RIKEN cDNA 3830406C13 gene	218734	5.79561	5.78764	4.49027	4.32183	6.67826	6.65198	5.69884	6.20941	5.47858	2.91198	4.89101	5.66781	6.36069	6.15153	7.52256	170.113	186.321	159.911	88.4517	147.478	169.406	191.713	182.225	222.737
3830408C21Rik	1.49959	0.0334947	1.05793	0.694833	RIKEN cDNA 3830408C21 gene	100040322	0.166921	0.165956	0.111257	0.108642	0.0587046	0	0.176405	0.142381	0.181977	0.0799029	0.118921	0.134948	0.0405769	0	0.135537	4.02635	3.24979	4.15353	1.82375	2.71432	3.08012	0.92615	0	3.09357
3830417A13Rik	-1.28872	0.474104	1.05706	0.688046	RIKEN cDNA 3830417A13 gene	70696	4.27391	3.92451	5.39658	5.34618	5.09214	5.05761	5.63774	2.11516	5.06883	4.40442	5.71836	6.06695	4.3782	5.0697	5.82851	109.718	41.164	98.6463	85.716	111.287	118.071	85.2058	98.6632	113.431
3830432H09Rik	1		1		RIKEN cDNA 3830432H09 gene	320069	0.0116174	0	0.0101225	0	0	0	0	0	0.0348521	0	0.0303676	0	0	0	0	0	0	1.03838	0	0.904773	0	0	0	0
3930402G23Rik	1		1		RIKEN cDNA 3930402G23 gene	665306	0	0	0	0	0	0	0	0	0	0	0	0	0	0	0	0	0	0	0	0	0	0	0	0
4430402I18Rik	-1.44418	0.135698	-1.35422	0.209624	RIKEN cDNA 4430402I18 gene	381218	0	0	0.0735653	0	0.128345	0.102042	0	0	0	0	0.103382	0.117314	0.0352749	0.153382	0.196378	0	0	0	0	2.71432	3.08012	0.92615	4.02707	5.15595
4631405J19Rik	1		1		RIKEN cDNA 4631405J19 gene	433456	0	0	0.0218298	0	0.0223456	0	0	0	0	0	0.0654895	0	0.0670367	0	0	0	0	0	0	0.904773	0	0.92615	0	0
4632404H12Rik	1.50922	0.0453917	2.62023	0.00661094	RIKEN cDNA 4632404H12 gene	74034	1.47247	1.44414	2.5963	2.50723	0.957932	0.956875	1.84759	1.14037	1.42946	3.59363	1.9782	2.21708	0.974971	0.896786	1.00204	68.448	42.2472	52.9575	133.133	73.2866	82.1364	36.1198	33.2233	37.1228
4632415L05Rik	-1.89595	0.0196139	-1.1346	0.460037	RIKEN cDNA 4632415L05 gene	70808	0.707259	0.698055	1.17703	1.16648	1.34282	1.32348	0.553328	0.800813	0.767636	1.05438	1.40633	1.07039	1.03578	1.52669	1.466	29.1911	42.2472	40.4969	55.6242	74.1914	56.4688	54.6428	80.5414	77.3392
4632427E13Rik	-1.61457	0.00365675	-1.16298	0.0185238	RIKEN cDNA 4632427E13 gene	666737	5.01003	4.98568	6.92399	6.92163	8.05957	8.04972	5.17461	4.3506	5.50487	7.17804	6.83146	6.76247	8.62948	7.76329	7.78595	32.2108	27.0816	34.2666	44.6818	42.5243	42.0949	53.7167	48.3248	48.4659
4632428C04Rik	1		1		RIKEN cDNA 4632428C04 gene	100043102	0	0	0	0	0.0205927	0	0	0	0	0	0	0	0.0617781	0	0	0	0	0	0	0	0	1.8523	0	0
4632428N05Rik	2.09686	0.0929063	1.05146	0.925614	V-set immunoregulatory receptor	74048	0.516096	0.484322	0.278987	0.217917	0.243837	0.230975	0.771803	0.328776	0.447708	0.436705	0.0722433	0.328012	0.192271	0.176851	0.362388	48.3162	20.582	28.0363	27.3562	4.52387	20.5341	12.0399	11.0744	22.6862
4732416N19Rik	2.08984	0.265044	-1.04198	0.912134	RIKEN cDNA 4732416N19 gene	320737	0.300921	0	0.065683	0	0.074308	0	0.434718	0.468044	0	0.197049	0	0	0	0	0.222924	2.01318	2.16751	0	0.912533	0	0	0	0	1.03236
4732456N10Rik	1		1		keratin 90	239673	0	0	0	0	0	0	0	0	0	0	0	0	0	0	0	0	0	0	0	0	0	0	0	0
4732471J01Rik	-1.1392	0.53384	1.28905	0.29151	RIKEN cDNA 4732471J01 gene	654804	0.42872	0.428083	0.634082	0.628636	0.504974	0.487672	0.419629	0.405486	0.461044	0.54952	0.749765	0.60296	0.673295	0.351341	0.490286	13.0856	10.8326	10.3838	15.5018	18.0955	16.4273	21.3014	11.0744	15.4678
4732490B19Rik	1		1		RIKEN cDNA 4732490B19 gene	319871	0	0	0	0	0	0	0	0	0	0	0	0	0	0	0	0	0	0	0	0	0	0	0	0
4732491K20Rik	1.03841	0.938939	1.16242	0.79124	RIKEN cDNA 4732491K20 gene	224523	0.322434	0.308317	0.384596	0.345136	0.352234	0.296912	0.201021	0.351541	0.41474	0.182106	0.587235	0.384447	0.161837	0.251321	0.643543	8.0527	14.0824	16.6141	7.29498	23.5241	15.4006	6.48305	10.0677	25.7797
4831407H17Rik	1		1		RIKEN cDNA 4831407H17 gene	77710	0.0253866	0	0	0	0.0260189	0	0.0761599	0	0	0	0	0	0	0	0.0780566	1.00796	0	0	0	0	0	0	0	1.03306
4831440E17Rik	-1.09304	0.531162	-1.5137	0.0581731	RIKEN cDNA 4831440E17 gene	320965	0.317014	0.315163	0.230616	0.227579	0.348327	0.344487	0.316854	0.358936	0.275252	0.256824	0.179876	0.255147	0.337565	0.416987	0.290429	19.1252	21.6652	16.6141	15.5018	10.8573	15.4006	20.3753	25.1692	17.5302
4833411C07Rik	1		1		RIKEN cDNA 4833411C07 gene	71624	0	0	0	0	0	0	0	0	0	0	0	0	0	0	0	0	0	0	0	0	0	0	0	0
4833412C05Rik	1		1		RIKEN cDNA 4833412C05 gene	73904	0	0	0	0	0	0	0	0	0	0	0	0	0	0	0	0	0	0	0	0	0	0	0	0
4833415N18Rik	1		1.62958	0.146758	RIKEN cDNA 4833415N18 gene	73761	0.032362	0	0.173652	0.160752	0	0	0	0	0.0970859	0.255773	0.169188	0.0959941	0	0	0	0	0	1.03838	2.73562	1.80955	1.02671	0	0	0
4833417C18Rik	1.38844	0.222429	1.32689	0.266347	RIKEN cDNA 4833417C18 gene	73906	1.28757	1.2478	1.22634	1.19249	0.91437	0.898709	1.54301	0.86637	1.45333	1.39782	0.844222	1.43699	1.04935	1.00649	0.68727	23.1515	12.9991	21.806	20.9731	12.6668	21.5608	15.7445	15.1015	10.3119
4833418N02Rik	5.57073	0.00892404	-1.19153	0.373901	RIKEN cDNA 4833418N02 gene	74597	0.736616	0.663768	0.0530851	0.0529952	0.092932	0.0797296	0.563787	0.424712	1.22135	0.0510737	0.0506761	0.0575054	0.0518733	0.169166	0.0577566	10.0659	7.58283	21.806	0.911873	0.904773	1.02671	0.92615	3.0203	1.03119
4833419F23Rik	1.04543	0.373901	1.65081	0.11892	RIKEN cDNA 4833419F23 gene	73915	0.0380853	0	0.141684	0	0	0	0	0	0.114256	0	0.199109	0.225942	0	0	0	0	0	1.03838	0	1.80955	2.05341	0	0	0
4833420G17Rik	-1.00301	0.972852	-1.49785	0.000382122	RIKEN cDNA 4833420G17 gene	67392	8.47355	8.4223	5.64354	5.63987	8.45348	8.44766	9.37468	8.8226	7.22336	5.58946	5.91643	5.42473	8.48651	8.8193	8.05463	306.003	288.148	235.713	182.375	193.621	177.62	277.845	288.942	263.984
4833422C13Rik	1		1		RIKEN cDNA 4833422C13 gene	373852	0.0158298	0	0.0352414	0	0	0	0	0	0.0474894	0	0.0767065	0.0290176	0	0	0	0	0	1.03838	0	2.71432	1.02681	0	0	0
4833422M21Rik	1.39082	0.576766	-1.56308	0.288121	RIKEN cDNA 4833422M21 gene	75768	0.217446	0	0.0193013	0	0.1469	0	0.386519	0	0.265818	0	0.0579038	0	0.118544	0.322156	0	6.03953	0	4.15353	0	0.904773	0	1.8523	5.03384	0
4833423E24Rik	1		1		RIKEN cDNA 4833423E24 gene	228151	0	0	0	0	0	0	0	0	0	0	0	0	0	0	0	0	0	0	0	0	0	0	0	0
4833427F10Rik	1		1		RIKEN cDNA 4833427F10 gene	74601	0	0	0.0377643	0	0.020088	0	0	0	0	0.053291	0	0.060002	0	0	0.060264	0	0	0	0.911873	0	1.02671	0	0	1.03119
4833427G06Rik	-1.10434	0.373901	2.41694	0.161681	RIKEN cDNA 4833427G06 gene	235345	0	0	0.296965	0	0.044894	0	0	0	0	0	0.354512	0.536384	0	0	0.134682	0	0	0	0	2.71432	4.10682	0	0	1.03119
4833428L15Rik	1		1		RIKEN cDNA 4833428L15 gene	74602	0	0	0	0	0	0	0	0	0	0	0	0	0	0	0	0	0	0	0	0	0	0	0	0
4833439L19Rik	1.10046	0.100622	-1.22371	0.0301211	RIKEN cDNA 4833439L19 gene	97820	56.3234	56.277	41.898	41.7902	51.2011	51.1393	57.9997	57.8468	53.1237	38.5275	45.8595	41.3071	49.9189	54.7478	48.9366	1897.42	1892.45	1721.64	1220.08	1489.25	1334.72	1648.55	1793.05	1583.9
4921501E09Rik	1		1.12795	0.373901	RIKEN cDNA 4921501E09 gene	74042	0	0	0.0598795	0	0	0	0	0	0	0	0.0361324	0.143506	0	0	0	0	0	0	0	1.80955	7.18694	0	0	0
4921504A21Rik	1		1		RIKEN cDNA 4921504A21 gene	70832	0	0	0	0	0.0245759	0	0	0	0	0	0	0	0.0737277	0	0	0	0	0	0	0	0	1.8523	0	0
4921504E06Rik	1		1		RIKEN cDNA 4921504E06 gene	70909	0.0276654	0	0.0124335	0	0	0	0.0829962	0	0	0	0.0373006	0	0	0	0	2.01318	0	0	0	0.904773	0	0	0	0
4921506M07Rik	1		1		tetratricopeptide repeat domain 6	70846	0	0	0.0177078	0	0	0	0	0	0	0.0531233	0	0	0	0	0	0	0	0	0.911873	0	0	0	0	0
4921507L20Rik	-1.53953	0.243634	-1.34414	0.574127	"alkB homolog 3, opposite strand 1"	70852	0.116717	0	0.182361	0.125822	0.218508	0.213194	0.111077	0.239075	0	0.100625	0.0499207	0.396538	0.204401	0.166645	0.284479	2.01318	4.33305	0	1.82375	0.904773	7.18694	3.7046	3.0203	5.15595
4921507P07Rik	1		1.0802	0.373901	RIKEN cDNA 4921507P07 gene	70821	0.0241091	0	0.042014	0	0.023375	0	0	0	0.0723272	0	0.126042	0	0	0.0701251	0	0	0	2.07676	0	3.61909	0	0	2.01353	0
4921508D12Rik	1		1		RIKEN cDNA 4921508D12 gene	70845	0	0	0.0259604	0	0	0	0	0	0	0.0778812	0	0	0	0	0	0	0	0	0.911873	0	0	0	0	0
4921509C19Rik	1		1		RIKEN cDNA 4921509C19 gene	381393	0.0108065	0	0	0	0	0	0	0.0324196	0	0	0	0	0	0	0	0	1.08326	0	0	0	0	0	0	0
4921509O07Rik	1		1		RIKEN cDNA 4921509O07 gene	70917	0	0	0	0	0	0	0	0	0	0	0	0	0	0	0	0	0	0	0	0	0	0	0	0
4921511C10Rik	1.24335	0.706466	-1.10884	0.715441	RIKEN cDNA 4921511C10 gene	70924	0.220775	0	0.112118	0	0.155083	0.152614	0.5345	0.127825	0	0.215203	0	0.121152	0.163929	0.118799	0.182521	9.05929	2.16652	0	3.64749	0	2.05341	2.77845	2.01353	3.09357
4921511C20Rik	1		1		RIKEN cDNA 4921511C20 gene	245598	0	0	0	0	0	0	0	0	0	0	0	0	0	0	0	0	0	0	0	0	0	0	0	0
4921511H03Rik	1		1		RIKEN cDNA 4921511H03 gene	70920	0	0	0	0	0	0	0	0	0	0	0	0	0	0	0	0	0	0	0	0	0	0	0	0
4921511I17Rik	-1.06576	0.373901	-1.06576	0.373901	RIKEN cDNA 4921511I17 gene	70858	0	0	0	0	0.0403517	0	0	0	0	0	0	0	0.121055	0	0	0	0	0	0	0	0	1.8523	0	0
4921511M17Rik	1		1		RIKEN cDNA 4921511M17 gene	667256	0	0	0	0	0	0	0	0	0	0	0	0	0	0	0	0	0	0	0	0	0	0	0	0
4921513I03Rik	1		1		RIKEN cDNA 4921513I03 gene	70874	0	0	0	0	0	0	0	0	0	0	0	0	0	0	0	0	0	0	0	0	0	0	0	0
4921515E04Rik	1		1		RIKEN cDNA 4921515E04 gene	70886	0	0	0	0	0	0	0	0	0	0	0	0	0	0	0	0	0	0	0	0	0	0	0	0
4921517D22Rik	1		1		RIKEN cDNA 4921517D22 gene	70900	0	0	0	0	0.0169374	0	0	0	0	0	0	0	0	0.0508123	0	0	0	0	0	0	0	0	2.01353	0
4921518K17Rik	1		1		RIKEN cDNA 4921518K17 gene	78758	0	0	0	0	0	0	0	0	0	0	0	0	0	0	0	0	0	0	0	0	0	0	0	0
4921524J17Rik	1.86347	0.000364335	1.61384	0.00166648	RIKEN cDNA 4921524J17 gene	66714	25.9421	25.892	22.4871	22.4235	13.9108	13.8945	26.1158	27.816	23.8945	23.7513	20.1415	23.5684	13.5399	13.329	14.8634	489.202	521.049	446.504	444.082	377.29	441.483	251.913	249.678	278.421
4921524L21Rik	1		1		RIKEN cDNA 4921524L21 gene	70901	0	0	0	0	0	0	0	0	0	0	0	0	0	0	0	0	0	0	0	0	0	0	0	0
4921525O09Rik	-1.16141	0.373901	-1.16141	0.373901	RIKEN cDNA 4921525O09 gene	74050	0	0	0	0	0.0603297	0	0	0	0	0	0	0	0.156661	0.0243282	0	0	0	0	0	0	0	6.48305	1.00677	0
4921529L05Rik	1		1.00755	0.373901	RIKEN cDNA 4921529L05 gene	320178	0	0	0.0340937	0	0	0	0	0	0	0	0.102281	0	0	0	0	0	0	0	0	1.80955	0	0	0	0
4921530L21Rik	1		1		RIKEN cDNA 4921530L21 gene	66732	0	0	0	0	0	0	0	0	0	0	0	0	0	0	0	0	0	0	0	0	0	0	0	0
4921531C22Rik	2.18449	0.000901799	1.11978	0.814913	RIKEN cDNA 4921531C22 gene	66730	1.80542	1.80299	1.11977	0.924217	0.830565	0.82536	1.75677	1.93785	1.72165	2.02912	0.434246	0.89594	0.88901	0.702833	0.899852	40.2635	44.4137	39.4585	46.5055	9.95251	20.5341	20.3753	16.1083	20.6238
4921531P14Rik	1		1		RIKEN cDNA 4921531P14 gene	70960	0	0	0	0	0	0	0	0	0	0	0	0	0	0	0	0	0	0	0	0	0	0	0	0
4921533I20Rik	1		1		Riken cDNA 4921533I20 gene	664619	0	0	0	0	0	0	0	0	0	0	0	0	0	0	0	0	0	0	0	0	0	0	0	0
4921534H16Rik	1		1		RIKEN cDNA 4921534H16 gene	66737	0	0	0	0	0	0	0	0	0	0	0	0	0	0	0	0	0	0	0	0	0	0	0	0
4921536K21Rik	-1.73734	0.152803	1.70237	0.262234	RIKEN cDNA 4921536K21 gene	67430	0.0734606	0	0.344786	0.320798	0.207606	0.188442	0.0927749	0	0.127607	0.196106	0.333564	0.504689	0.341444	0.154652	0.126723	3.01976	0	4.15353	6.38311	10.8573	16.4273	11.1138	5.03384	4.12476
4921539E11Rik	1		1		RIKEN cDNA 4921539E11 gene	70941	0	0	0	0	0	0	0	0	0	0	0	0	0	0	0	0	0	0	0	0	0	0	0	0
4922502D21Rik	1		1		RIKEN cDNA 4922502D21 gene	381816	0	0	0	0	0	0	0	0	0	0	0	0	0	0	0	0	0	0	0	0	0	0	0	0
4922502H24Rik	1		1		RIKEN cDNA 4922502H24 gene	78136	0	0	0	0	0	0	0	0	0	0	0	0	0	0	0	0	0	0	0	0	0	0	0	0
4922502N22Rik	1		1		RIKEN cDNA 4922502N22 gene	70962	0	0	0	0	0	0	0	0	0	0	0	0	0	0	0	0	0	0	0	0	0	0	0	0
4930401C15Rik	1		1		RIKEN cDNA 4930401C15 gene	73803	0	0	0	0	0	0	0	0	0	0	0	0	0	0	0	0	0	0	0	0	0	0	0	0
4930401O10Rik	1		1		RIKEN cDNA 4930401O10 gene	73816	0	0	0	0	0	0	0	0	0	0	0	0	0	0	0	0	0	0	0	0	0	0	0	0
4930401O12Rik	1		1		RIKEN cDNA 4930401O12 gene	73924	0	0	0	0	0	0	0	0	0	0	0	0	0	0	0	0	0	0	0	0	0	0	0	0
4930402F06Rik	1		1		RIKEN cDNA 4930402F06 gene	74854	0	0	0	0	0	0	0	0	0	0	0	0	0	0	0	0	0	0	0	0	0	0	0	0
4930402F11Rik	1		1		RIKEN cDNA 4930402F11 gene	73796	0	0	0	0	0	0	0	0	0	0	0	0	0	0	0	0	0	0	0	0	0	0	0	0
4930402H24Rik	-1.59991	0.00430456	-1.88502	0.000420303	RIKEN cDNA 4930402H24 gene	228602	5.10001	5.07131	4.31606	4.30426	8.11962	8.11363	4.38395	5.259	5.65708	3.97144	4.74557	4.23116	8.24073	8.42371	7.69442	280.838	336.894	362.395	254.413	304.004	271.05	527.905	539.627	492.908
4930402K13Rik	1		1		RIKEN cDNA 4930402K13 gene	75775	0	0	0	0	0	0	0	0	0	0	0	0	0	0	0	0	0	0	0	0	0	0	0	0
4930404A05Rik	1		1		RIKEN cDNA 4930404A05 gene	73820	0	0	0	0	0	0	0	0	0	0	0	0	0	0	0	0	0	0	0	0	0	0	0	0
4930404H11Rik	1		1		RIKEN cDNA 4930404H11 gene	73815	0	0	0	0	0	0	0	0	0	0	0	0	0	0	0	0	0	0	0	0	0	0	0	0
4930404I05Rik	1.8411	0.184885	2.02471	0.182458	RIKEN cDNA 4930404I05 gene	67394	0.267552	0.262688	0.306582	0.288885	0.0968197	0	0.290408	0.312529	0.19972	0.350776	0.174022	0.394949	0	0.290459	0	3.01976	3.24979	2.07676	3.64749	1.80955	4.10682	0	3.0203	0
4930404N11Rik	1.17922	0.296345	1.47221	0.0339264	RIKEN cDNA 4930404N11 gene	432479	5.16877	5.14414	6.42721	6.42225	4.42203	4.36234	5.05134	4.61246	5.84252	6.10138	6.46664	6.7136	5.07019	4.74604	3.44986	33.2174	30.3313	38.4201	40.1224	42.5243	44.1483	33.3414	31.2098	22.6862
4930405A10Rik	1		1		RIKEN cDNA 4930405A10 gene	74896	0	0	0	0	0	0	0	0	0	0	0	0	0	0	0	0	0	0	0	0	0	0	0	0
4930405A21Rik	-1.62417	0.302328	4.01018	0.0259284	RIKEN cDNA 4930405A21 gene	74846	0.0971163	0	0.842464	0.811025	0.220802	0.193173	0.189423	0.101926	0	0.772194	0.595919	1.15928	0.0871426	0.284184	0.291078	2.01318	1.08327	0	8.20686	6.33341	12.3208	0.92615	3.0203	3.09357
4930405D11Rik	1.19124	0.373901	1		RIKEN cDNA 4930405D11 gene	73922	0.0563473	0	0	0	0	0	0.169042	0	0	0	0	0	0	0	0	1.00659	0	0	0	0	0	0	0	0
4930405J17Rik	1.02387	0.938611	1.13077	0.645698	RIKEN cDNA 4930405J17 gene	73811	0.0635213	0	0.106814	0	0.0591817	0	0	0.190564	0	0.161002	0.15944	0	0	0.177545	0	0	1.08326	0	0.915221	0.906341	0	0	1.00926	0
4930405L22Rik	1		1		RIKEN cDNA 4930405L22 gene	78106	0	0	0	0	0	0	0	0	0	0	0	0	0	0	0	0	0	0	0	0	0	0	0	0
4930405O22Rik	-1.23803	0.401615	-1.26722	0.354926	RIKEN cDNA 4930405O22 gene	414079	0.035747	0	0	0	0.131036	0.123108	0	0.107241	0	0	0	0	0.091687	0.199336	0.102086	0	1.08326	0	0	0	0	0.92615	2.01353	1.03119
4930406D18Rik	1		1		RIKEN cDNA 4930406D18 gene	73806	0	0	0	0	0	0	0	0	0	0	0	0	0	0	0	0	0	0	0	0	0	0	0	0
4930407G08Rik	1		1		RIKEN cDNA 4930407G08 gene	77223	0	0	0	0	0	0	0	0	0	0	0	0	0	0	0	0	0	0	0	0	0	0	0	0
4930407I10Rik	1		1		RIKEN cDNA 4930407I10 gene	328573	0	0	0	0	0	0	0	0	0	0	0	0	0	0	0	0	0	0	0	0	0	0	0	0
4930407I19Rik	1		1		RIKEN cDNA 4930407I19 gene	77198	0	0	0	0	0	0	0	0	0	0	0	0	0	0	0	0	0	0	0	0	0	0	0	0
4930412B13Rik	1		1		RIKEN cDNA 4930412B13 gene	73938	0	0	0	0	0	0	0	0	0	0	0	0	0	0	0	0	0	0	0	0	0	0	0	0
4930412C18Rik	1		1		RIKEN cDNA 4930412C18 gene	320152	0.0398405	0	0.031426	0	0.0533327	0	0.0990796	0	0.0204418	0.053854	0	0.0404239	0	0.0990973	0.0609007	5.03294	0	1.03838	2.73562	0	2.05341	0	5.03384	3.09357
4930412O13Rik	-2.21828	0.117999	-1.54292	0.371385	RIKEN cDNA 4930412O13 gene	381347	0.0271312	0.0253792	0.147233	0.143771	0.246948	0.204047	0.0194538	0.0418714	0.0200683	0.10574	0.157375	0.178584	0.304287	0.0778292	0.358727	1.00659	2.16652	1.03838	5.47124	8.14296	9.24035	15.7445	4.02707	18.5614
4930413E15Rik	-1.12171	0.373901	-1.12171	0.373901	RIKEN cDNA 4930413E15 gene	74627	0	0	0	0	0.047046	0	0	0	0	0	0	0	0	0	0.141138	0	0	0	0	0	0	0	0	2.06238
4930413F20Rik	1		1.31639	0.373901	RIKEN cDNA 4930413F20 gene	71637	0.0568419	0	0.104577	0	0.0823902	0.0823037	0.0839373	0	0.0865885	0.228117	0	0.0856148	0.0772297	0.0839522	0.0859887	1.00659	0	1.03838	2.73562	0	1.02671	0.92615	1.00677	1.03119
4930413G21Rik	1.43458	0.0792695	-1.41576	0.25954	RIKEN cDNA 4930413G21 gene	73951	0.732399	0.723766	0.37655	0.356356	0.510488	0.504514	0.811503	0.806138	0.579555	0.395847	0.224437	0.509367	0.459479	0.624344	0.447642	13.0856	12.9991	9.34544	6.38311	3.61909	8.21364	7.4092	10.0677	7.21832
4930413M19Rik	1		1		RIKEN cDNA 4930413M19 gene	73889	0	0	0	0	0	0	0	0	0	0	0	0	0	0	0	0	0	0	0	0	0	0	0	0
4930414N06Rik	2.18275	0.0179139	1.10886	0.764949	RIKEN cDNA 4930414N06 gene	73894	3.07098	3.06834	1.65357	1.55875	1.46569	1.40572	2.96716	2.9936	3.25219	1.84797	2.16697	0.945769	1.1944	1.11288	2.08978	16.1054	16.2489	17.6525	10.0306	11.7621	5.13353	6.48305	6.0406	11.3431
4930415F15Rik	1.26271	0.120475	1		RIKEN cDNA 4930415F15 gene	73862	0.0946573	0	0	0	0	0	0.136777	0.147195	0	0	0	0	0	0	0	1.00659	1.08326	0	0	0	0	0	0	0
4930415L06Rik	1		1		RIKEN cDNA 4930415L06 gene	245511	0	0	0.00933837	0	0	0	0	0	0	0.0280151	0	0	0	0	0	0	0	0	0.911873	0	0	0	0	0
4930415O20Rik	-1.11782	0.874164	1.06278	0.925557	RIKEN cDNA 4930415O20 gene	73863	0.141025	0	0.196082	0.19575	0.208285	0	0.208248	0	0.214826	0.188653	0.187184	0.21241	0	0.624856	0	1.00659	0	1.03838	0.911873	0.904773	1.02671	0	3.0203	0
4930417O13Rik	1		1		RIKEN cDNA 4930417O13 gene	73870	0	0	0.0254323	0	0	0	0	0	0	0.0762969	0	0	0	0	0	0	0	0	0.911873	0	0	0	0	0
4930417O22Rik	1.20012	0.719241	-1.04184	0.939704	RIKEN cDNA 4930417O22 gene	73887	0.15499	0	0.118087	0	0.104206	0	0.22887	0	0.236099	0.276446	0	0.0778146	0	0	0.312618	3.01976	0	3.11515	3.64749	0	1.02671	0	0	4.12476
4930419G24Rik	1		1		RIKEN cDNA 4930419G24 gene	73874	0	0	0	0	0	0	0	0	0	0	0	0	0	0	0	0	0	0	0	0	0	0	0	0
4930423M02Rik	1		1		RIKEN cDNA 4930423M02 gene	73872	0	0	0	0	0	0	0	0	0	0	0	0	0	0	0	0	0	0	0	0	0	0	0	0
4930425K10Rik	1		1		RIKEN cDNA 4930425K10 gene	73865	0	0	0	0	0	0	0	0	0	0	0	0	0	0	0	0	0	0	0	0	0	0	0	0
4930425L21Rik	-1.43464	0.561976	-2.20481	0.103809	RIKEN cDNA 4930425L21 gene	75024	0.120992	0	0	0	0.252192	0.220481	0	0.362977	0	0	0	0	0.413776	0.112448	0.230353	0	3.24979	0	0	0	0	3.7046	1.00677	2.06238
4930425O10Rik	1		1		RIKEN cDNA 4930425O10 gene	74635	0	0	0	0	0	0	0	0	0	0	0	0	0	0	0	0	0	0	0	0	0	0	0	0
4930426D05Rik	1		1		RIKEN cDNA 4930426D05 gene	74644	0	0	0	0	0	0	0	0	0	0	0	0	0	0	0	0	0	0	0	0	0	0	0	0
4930426L09Rik	1		1		RIKEN cDNA 4930426L09 gene	74629	0.020054	0	0	0	0	0	0	0	0.060162	0	0	0	0	0	0	0	0	1.03838	0	0	0	0	0	0
4930427A07Rik	2.2065	0.00242238	1.09254	0.443023	RIKEN cDNA 4930427A07 gene	104732	27.9512	27.8637	13.8025	13.7966	12.7568	12.628	26.6189	31.1187	26.116	13.28	14.2622	13.8653	13.2482	14.6383	10.3838	1131.4	1322.66	1110.03	564.449	606.198	589.329	563.099	622.182	441.349
4930428D20Rik	1		1		RIKEN cDNA 4930428D20 gene	78110	0	0	0	0	0	0	0	0	0	0	0	0	0	0	0	0	0	0	0	0	0	0	0	0
4930428E07Rik	1		1		RIKEN cDNA 4930428E07 gene	73867	0	0	0	0	0	0	0	0	0	0	0	0	0	0	0	0	0	0	0	0	0	0	0	0
4930428G15Rik	1		1		RIKEN cDNA 4930428G15 gene	73856	0	0	0	0	0	0	0	0	0	0	0	0	0	0	0	0	0	0	0	0	0	0	0	0
4930428O21Rik	1		1.0947	0.373901	RIKEN cDNA 4930428O21 gene	654809	0	0	0.043729	0	0	0	0	0	0	0	0.131187	0	0	0	0	0	0	0	0	2.71432	0	0	0	0
4930429B21Rik	1.30031	0.551174	1.11393	0.813577	RIKEN cDNA 4930429B21 gene	67576	0.192898	0.169491	0.15636	0.116006	0.140944	0.130354	0.0855692	0.184174	0.308952	0.31007	0.115371	0.0436397	0.118097	0.0855844	0.219151	2.01318	4.33305	7.26868	7.29498	2.71432	1.02671	2.77845	2.01353	5.15595
4930429D17Rik	1		1		RIKEN cDNA 4930429D17 gene	74624	0	0	0	0	0	0	0	0	0	0	0	0	0	0	0	0	0	0	0	0	0	0	0	0
4930429F11Rik	1		1		RIKEN cDNA 4930429F11 gene	74622	0	0	0	0	0	0	0	0	0	0	0	0	0	0	0	0	0	0	0	0	0	0	0	0
4930429F24Rik	1		1		RIKEN cDNA 4930429F24 gene	74633	0	0	0.0171543	0	0	0	0	0	0	0.051463	0	0	0	0	0	0	0	0	0.911873	0	0	0	0	0
4930430A15Rik	1		1		RIKEN cDNA 4930430A15 gene	67575	0	0	0	0	0	0	0	0	0	0	0	0	0	0	0	0	0	0	0	0	0	0	0	0
4930430F08Rik	2.3172	0.0081633	1.22195	0.254952	RIKEN cDNA 4930430F08 gene	68281	4.88082	4.80882	2.55509	2.53587	2.10774	2.07527	4.55065	6.05812	4.0337	2.90099	2.15123	2.61305	2.63626	1.75316	1.93381	135.889	180.905	120.452	86.6279	64.2389	78.0296	78.7227	52.3519	57.7466
4930430F21Rik	1		1		RIKEN cDNA 4930430F21 gene	73784	0	0	0	0	0	0	0	0	0	0	0	0	0	0	0	0	0	0	0	0	0	0	0	0
4930430J02Rik	3.10288	0.153819	1		RIKEN cDNA 4930430J02 gene	73772	0.41753	0	0	0	0	0	0.932083	0	0.320508	0	0	0	0	0	0	3.01976	0	1.03838	0	0	0	0	0	0
4930431F12Rik	-1.38657	0.0665719	-1.3649	0.260624	RIKEN cDNA 4930431F12 gene	75783	2.13799	2.11297	2.26524	2.14652	2.94589	2.92978	1.77798	2.57725	2.05873	1.8079	3.35935	1.62846	2.63746	3.37513	2.82508	49.3228	71.4953	57.111	50.153	93.1916	45.175	73.1658	93.6293	78.3704
4930431P03Rik	1		1		RIKEN cDNA 4930431P03 gene	73895	0	0	0	0	0	0	0	0	0	0	0	0	0	0	0	0	0	0	0	0	0	0	0	0
4930432J09Rik	1		1		RIKEN cDNA 4930432J09 gene	73877	0	0	0	0	0.0084977	0	0	0	0	0	0	0	0	0.0254931	0	0	0	0	0	0	0	0	1.00677	0
4930432K21Rik	-1.75484	0.0702004	1.32251	0.31389	RIKEN cDNA 4930432K21 gene	74666	1.48188	1.46415	3.45894	3.39797	2.67661	2.56934	1.79314	1.41871	1.2338	2.62749	4.15932	3.59002	2.48457	1.84486	3.7004	55.3623	42.2472	36.3434	78.4211	126.668	107.804	75.0181	55.3722	112.4
4930432M17Rik	1		1		RIKEN cDNA 4930432M17 gene	619318	0	0	0	0	0	0	0	0	0	0	0	0	0	0	0	0	0	0	0	0	0	0	0	0
4930433B08Rik	1		1		RIKEN cDNA 4930433B08 gene	73959	0	0	0	0	0	0	0	0	0	0	0	0	0	0	0	0	0	0	0	0	0	0	0	0
4930433I11Rik	1		1		RIKEN cDNA 4930433I11 gene	243944	0	0	0	0	0	0	0	0	0	0	0	0	0	0	0	0	0	0	0	0	0	0	0	0
4930433N12Rik	-2.61933	0.0917452	-2.53656	0.13881	RIKEN cDNA 4930433N12 gene	114673	0.266018	0.204262	0.295729	0.204092	0.623167	0.622513	0.0634868	0.341614	0.392953	0.057513	0.570652	0.259023	0.584135	0.634981	0.650385	1.00659	5.41631	6.23029	0.911873	9.04773	4.10682	9.2615	10.0677	10.3119
4930434J06Rik	1		1		RIKEN cDNA 4930434J06 gene	74667	0	0	0	0	0	0	0	0	0	0	0	0	0	0	0	0	0	0	0	0	0	0	0	0
4930435E12Rik	1		1		RIKEN cDNA 4930435E12 gene	74663	0	0	0	0	0	0	0	0	0	0	0	0	0	0	0	0	0	0	0	0	0	0	0	0
4930438E09Rik	1		1		RIKEN cDNA 4930438E09 gene	73977	0	0	0	0	0	0	0	0	0	0	0	0	0	0	0	0	0	0	0	0	0	0	0	0
4930440C22Rik	1		1		RIKEN cDNA 4930440C22 gene	74689	0	0	0	0	0	0	0	0	0	0	0	0	0	0	0	0	0	0	0	0	0	0	0	0
4930440I19Rik	1		1		RIKEN cDNA 4930440I19 gene	78158	0	0	0	0	0	0	0	0	0	0	0	0	0	0	0	0	0	0	0	0	0	0	0	0
4930441H08Rik	1		1		RIKEN cDNA 4930441H08 gene	78156	0	0	0	0	0	0	0	0	0	0	0	0	0	0	0	0	0	0	0	0	0	0	0	0
4930441J16Rik	1		1		RIKEN cDNA 4930441J16 gene	73962	0	0	0	0	0	0	0	0	0	0	0	0	0	0	0	0	0	0	0	0	0	0	0	0
4930442J19Rik	1		1		RIKEN cDNA 4930442J19 gene	74660	0	0	0	0	0	0	0	0	0	0	0	0	0	0	0	0	0	0	0	0	0	0	0	0
4930442L01Rik	-5.92437	0.01835	-2.05743	0.0185494	RIKEN cDNA 4930442L01 gene	67583	0.226372	0.154263	0.595582	0.594484	1.26532	1.22311	0.202199	0.435201	0.0417171	0.622787	0.54524	0.61872	1.71157	1.17296	0.911418	5.03294	10.8326	1.03838	15.5018	13.5716	15.4006	42.6029	29.1962	22.6862
4930443O20Rik	1		1		RIKEN cDNA 4930443O20 gene	74687	0	0	0	0	0	0	0	0	0	0	0	0	0	0	0	0	0	0	0	0	0	0	0	0
4930444F02Rik	1		1		RIKEN cDNA 4930444F02 gene	73968	0	0	0	0	0	0	0	0	0	0	0	0	0	0	0	0	0	0	0	0	0	0	0	0
4930444G20Rik	1.24017	0.373901	1		RIKEN cDNA 4930444G20 gene	114671	0.0799767	0	0.0143993	0	0.0158978	0	0.190739	0	0.049191	0.0431979	0	0	0	0.0476933	0	4.02635	0	1.03838	0.911873	0	0	0	1.00677	0
4930444M15Rik	-1.47665	0.127824	1.66736	0.0382278	RIKEN cDNA 4930444M15 gene	75789	0.336079	0.330756	0.816669	0.814355	0.500423	0.488411	0.411211	0.3319	0.265125	0.838165	0.877841	0.734001	0.614819	0.359873	0.526576	8.0527	6.49957	5.19191	16.4137	17.1907	14.3739	12.0399	7.04737	10.3119
4930444P10Rik	-2.40261	0.0669676	-1.35111	0.342563	RIKEN cDNA 4930444P10 gene	75799	0.384139	0.35318	0.658458	0.628045	0.878501	0.848554	0.563224	0.202027	0.387167	0.509722	0.506923	0.95873	1.20977	0.656952	0.768781	7.04612	3.24979	6.23029	8.20686	5.42864	10.2671	13.8922	10.0677	10.3119
4930445N18Rik	-1.00384	0.373901	-1.00384	0.373901	RIKEN cDNA 4930445N18 gene	73985	0	0	0	0	0.0337183	0	0	0	0	0	0	0	0.101155	0	0	0	0	0	0	0	0	0.92615	0	0
4930447A16Rik	1		1		RIKEN cDNA 4930447A16 gene	74892	0	0	0	0	0	0	0	0	0	0	0	0	0	0	0	0	0	0	0	0	0	0	0	0
4930447C04Rik	-1.56371	0.224884	-1.91377	0.105877	RIKEN cDNA 4930447C04 gene	75801	0.332789	0.329572	0.271967	0.269288	0.560905	0.515355	0.350322	0.377006	0.27104	0.277688	0.314887	0.223327	0.523781	0.306586	0.852348	8.0527	8.6661	6.23029	6.38311	7.23819	5.13353	12.0399	7.04737	19.5926
4930447F24Rik	-3.96948	0.00656444	-1.34969	0.377428	RIKEN cDNA 4930447F24 gene	76873	0	0	0.299968	0.294102	0.424552	0.396948	0	0	0	0.220418	0.343479	0.336007	0.423691	0.243356	0.606608	0	0	0	2.73562	4.52387	5.13353	6.48302	3.0203	9.2807
4930447J18Rik	1		1		RIKEN cDNA 4930447J18 gene	73961	0	0	0	0	0	0	0	0	0	0	0	0	0	0	0	0	0	0	0	0	0	0	0	0
4930447K03Rik	1		1		RIKEN cDNA 4930447K03 gene	432745	0	0	0	0	0.0301214	0	0	0	0	0	0	0	0	0.0903641	0	0	0	0	0	0	0	0	1.00677	0
4930447M23Rik	1		1		RIKEN cDNA 4930447M23 gene	108871	0.0125519	0	0	0	0	0	0	0.0376558	0	0	0	0	0	0	0	0	1.08326	0	0	0	0	0	0	0
4930447N08Rik	1		1		RIKEN cDNA 4930447N08 gene	71647	0	0	0	0	0	0	0	0	0	0	0	0	0	0	0	0	0	0	0	0	0	0	0	0
4930448C13Rik	1		1		RIKEN cDNA 4930448C13 gene	73972	0	0	0	0	0	0	0	0	0	0	0	0	0	0	0	0	0	0	0	0	0	0	0	0
4930448F12Rik	1		1		RIKEN cDNA 4930448F12 gene	73992	0	0	0	0	0	0	0	0	0	0	0	0	0	0	0	0	0	0	0	0	0	0	0	0
4930448H16Rik	1		1		RIKEN cDNA 4930448H16 gene	74872	0	0	0	0	0	0	0	0	0	0	0	0	0	0	0	0	0	0	0	0	0	0	0	0
4930448I06Rik	1		1		RIKEN cDNA 4930448I06 gene	74897	0	0	0	0	0	0	0	0	0	0	0	0	0	0	0	0	0	0	0	0	0	0	0	0
4930448I18Rik	1		1		RIKEN cDNA 4930448I18 gene	73965	0	0	0	0	0	0	0	0	0	0	0	0	0	0	0	0	0	0	0	0	0	0	0	0
4930448K20Rik	1		1		RIKEN cDNA 4930448K20 gene	74662	0	0	0	0	0	0	0	0	0	0	0	0	0	0	0	0	0	0	0	0	0	0	0	0
4930449E01Rik	1		1.19467	0.373901	RIKEN cDNA 4930449E01 gene	74864	0	0	0.056836	0	0	0	0	0	0	0	0.170508	0	0	0	0	0	0	0	0	0.904773	0	0	0	0
4930449E18Rik	1		1		RIKEN cDNA 4930449E18 gene	78120	0	0	0	0	0	0	0	0	0	0	0	0	0	0	0	0	0	0	0	0	0	0	0	0
4930449I24Rik	1		1		RIKEN cDNA 4930449I24 gene	67410	0	0	0	0	0	0	0	0	0	0	0	0	0	0	0	0	0	0	0	0	0	0	0	0
4930451G09Rik	-1.09221	0.781004	1.36951	0.128051	RIKEN cDNA 4930451G09 gene	74684	1.44934	1.34726	2.05687	2.01523	1.48076	1.47149	1.85756	1.72909	0.761365	2.55098	2.06911	1.55053	1.71806	1.3901	1.33411	45.2965	41.164	18.6909	62.0073	47.953	35.9347	40.7506	32.2165	34.0292
4930451I11Rik	1.40822	0.373901	1.36259	0.373901	RIKEN cDNA 4930451I11 gene	78118	0.0930867	0	0.0843277	0	0	0	0.27926	0	0	0.252983	0	0	0	0	0	1.00659	0	0	0.911873	0	0	0	0	0
4930452A19Rik	1		1		RIKEN cDNA 4930452A19 gene	71092	0	0	0	0	0	0	0	0	0	0	0	0	0	0	0	0	0	0	0	0	0	0	0	0
4930452B06Rik	-1.15795	0.182754	-1.10757	0.52109	RIKEN cDNA 4930452B06 gene	74430	3.87547	3.87389	4.10353	4.05007	4.52051	4.48575	3.72205	3.97403	3.93032	4.11522	3.29289	4.90249	5.09648	3.78134	4.68371	127.837	136.491	134.99	141.34	113.097	168.38	175.042	129.873	160.866
4930452G13Rik	1		1.37781	0.373901	RIKEN cDNA 4930452G13 gene	73989	0.0306629	0	0.112797	0	0.0284976	0	0	0.0919886	0	0	0.0768317	0.261558	0	0.0854928	0	0	1.08326	0	0	0.904773	3.08012	0	1.00677	0
4930452N14Rik	1		1		RIKEN cDNA 4930452N14 gene	78112	0	0	0	0	0	0	0	0	0	0	0	0	0	0	0	0	0	0	0	0	0	0	0	0
4930453H23Rik	1		1.14709	0.373901	RIKEN cDNA 4930453H23 gene	100503481	0.016442	0	0.0801018	0	0.0328899	0	0.049326	0	0	0.0893694	0	0.150936	0	0.0986696	0	1.00659	0	0	1.82375	0	3.08012	0	2.01353	0
4930453L07Rik	1		1		RIKEN cDNA 4930453L07 gene	74688	0	0	0	0	0	0	0	0	0	0	0	0	0	0	0	0	0	0	0	0	0	0	0	0
4930453N24Rik	1.46817	0.000567576	1.13823	0.122115	RIKEN cDNA 4930453N24 gene	67609	47.4284	47.413	36.8782	36.7579	32.3311	32.294	45.7292	48.3554	48.2006	41.0054	33.8852	35.7439	34.0752	32.5936	30.3246	693.539	733.368	731.021	621.897	513.911	542.101	516.791	494.323	459.91
4930455B14Rik	-1.18811	0.373901	-1.18811	0.373901	RIKEN cDNA 4930455B14 gene	74859	0	0	0.0251208	0	0.055905	0	0	0	0	0	0.0753623	0	0	0.167715	0	0	0	0	0	0.904773	0	0	2.01353	0
4930455C13Rik	-1.0423	0.66339	1.22438	0.0353253	RIKEN cDNA 4930455C13 gene	73990	8.07968	8.02179	10.2751	10.2372	8.36515	8.36111	6.82644	9.1334	8.27919	11.3654	9.20394	10.2561	8.6575	8.02711	8.41084	74.4875	99.6601	90.3393	124.015	100.43	111.911	94.4673	87.5887	91.7758
4930455D15Rik	-1.17616	0.373901	-1.17616	0.373901	RIKEN cDNA 4930455D15 gene	75795	0	0	0.0339978	0	0.0542353	0	0	0	0	0.0479653	0	0.0540282	0	0	0.162706	0	0	0	0.912091	0	1.02738	0	0	3.09397
4930455F16Rik	1		1		RIKEN cDNA 4930455F16 gene	76397	0	0	0	0	0	0	0	0	0	0	0	0	0	0	0	0	0	0	0	0	0	0	0	0
4930455G09Rik	-4.03689	0.0385785	-3.67566	0.00511025	RIKEN cDNA 4930455G09 gene	78917	0.248821	0	0.273257	0.26422	0.989993	0.971184	0	0.381127	0.365337	0.320827	0.318329	0.180614	0.814625	0.885534	1.26982	0	2.16652	2.07676	1.82375	1.80955	1.02671	4.63075	5.03384	7.21832
4930455H04Rik	1		1		RIKEN cDNA 4930455H04 gene	74654	0	0	0	0	0	0	0	0	0	0	0	0	0	0	0	0	0	0	0	0	0	0	0	0
4930455J16Rik	1		1		RIKEN cDNA 4930455J16 gene	67585	0	0	0	0	0	0	0	0	0	0	0	0	0	0	0	0	0	0	0	0	0	0	0	0
4930456L15Rik	1		1		RIKEN cDNA 4930456L15 gene	71650	0	0	0	0	0	0	0	0	0	0	0	0	0	0	0	0	0	0	0	0	0	0	0	0
4930459C07Rik	1		1		RIKEN cDNA 4930459C07 gene	74881	0	0	0	0	0	0	0	0	0	0	0	0	0	0	0	0	0	0	0	0	0	0	0	0
4930459L07Rik	1		1		RIKEN cDNA 4930459L07 gene	78163	0	0	0	0	0	0	0	0	0	0	0	0	0	0	0	0	0	0	0	0	0	0	0	0
4930461G14Rik	-3.75603	0.0275856	1.16572	0.7557	RIKEN cDNA 4930461G14 gene	74879	0.494624	0.479963	2.2948	2.10151	2.04868	1.80276	0.390957	0.420737	0.672177	2.00696	1.28851	3.58894	1.55876	3.51924	1.06803	3.01976	3.24979	5.19191	15.5018	9.95251	27.721	12.0399	27.1827	8.24951
4930463O16Rik	1		1		RIKEN cDNA 4930463O16 gene	75804	0	0	0	0	0	0	0	0	0	0	0	0	0	0	0	0	0	0	0	0	0	0	0	0
4930465K10Rik	-3.30209	0.00588719	1.1366	0.794834	RIKEN cDNA 4930465K10 gene	67640	0.0478885	0	0.440026	0.375315	0.345746	0.330209	0.0707159	0	0.0729495	0.768742	0.190689	0.360646	0.390389	0.212185	0.434665	1.00659	0	1.03838	10.9425	2.71432	5.13353	5.5569	3.0203	6.18714
4930465M20Rik	1		1		RIKEN cDNA 4930465M20 gene	74968	0	0	0	0	0	0	0	0	0	0	0	0	0	0	0	0	0	0	0	0	0	0	0	0
4930467D21Rik	-1.10174	0.373901	-1.10174	0.373901	RIKEN cDNA 4930467D21 gene	75814	0.00891383	0	0.009092	0	0.044577	0	0.0267415	0	0	0	0	0.027276	0	0.133731	0	1.00659	0	0	0	0	1.02671	0	5.03384	0
4930467E23Rik	1		1		RIKEN cDNA 4930467E23 gene	626415	0	0	0	0	0	0	0	0	0	0	0	0	0	0	0	0	0	0	0	0	0	0	0	0
4930467K11Rik	1.14298	0.373901	1.79751	0.223482	RIKEN cDNA 4930467K11 gene	74928	0.0497727	0	0.180339	0	0	0	0	0	0.149318	0.393379	0	0.147639	0	0	0	0	0	1.03838	2.73562	0	1.02671	0	0	0
4930469G21Rik	1		1.45139	0.373901	RIKEN cDNA 4930469G21 gene	100502590	0	0	0.131851	0	0	0	0	0	0	0	0.089811	0.305743	0	0	0	0	0	0	0	0.904773	3.08012	0	0	0
4930470H14Rik	-1.08826	0.525228	-1.78476	0.0146029	RIKEN cDNA 4930470H14 gene	75815	45.0669	44.7458	27.6116	27.2838	49.0844	48.6951	42.8337	52.614	39.7529	22.5652	32.9696	27.2999	45.8369	57.9359	43.4803	882.778	1084.35	819.284	465.055	679.485	562.635	944.673	1194.03	896.103
4930470O06Rik	1		1		RIKEN cDNA 4930470O06 gene	75017	0	0	0	0	0	0	0	0	0	0	0	0	0	0	0	0	0	0	0	0	0	0	0	0
4930470P17Rik	1		1		RIKEN cDNA 4930470P17 gene	67637	0	0	0	0	0	0	0	0	0	0	0	0	0	0	0	0	0	0	0	0	0	0	0	0
4930471C04Rik	1		1		RIKEN cDNA 4930471C04 gene	78176	0	0	0	0	0	0	0	0	0	0	0	0	0	0	0	0	0	0	0	0	0	0	0	0
4930471G03Rik	1		1		RIKEN cDNA 4930471G03 gene	74966	0	0	0	0	0	0	0	0	0	0	0	0	0	0	0	0	0	0	0	0	0	0	0	0
4930471M09Rik	-1.77902	0.117043	-1.77902	0.117043	RIKEN cDNA 4930471M09 gene	75787	0	0	0.0247039	0	0.158329	0	0	0	0	0	0.0741116	0	0.227588	0.247398	0	0	0	0	0	0.904773	0	2.77845	3.0203	0
4930473A02Rik	1.46626	0.00932302	-2.20361	0.0219596	RIKEN cDNA 4930473A02 gene	321014	4.09867	4.07182	1.31823	1.26021	2.77764	2.77701	4.77865	3.74014	3.77722	0.843376	1.33883	1.77248	2.74081	2.7311	2.861	77.5085	60.6642	61.2656	13.6794	21.7155	28.7491	44.4552	44.2978	46.4048
4930473O22Rik	1		1		RIKEN cDNA 4930473O22 gene	75025	0	0	0	0	0	0	0	0	0	0	0	0	0	0	0	0	0	0	0	0	0	0	0	0
4930474G06Rik	1		1		RIKEN cDNA 4930474G06 gene	320624	0	0	0	0	0	0	0	0	0	0	0	0	0	0	0	0	0	0	0	0	0	0	0	0
4930474H20Rik	1		1		RIKEN cDNA 4930474H20 gene	74967	0	0	0	0	0	0	0	0	0	0	0	0	0	0	0	0	0	0	0	0	0	0	0	0
4930474M22Rik	1		1		RIKEN cDNA 4930474M22 gene	74917	0	0	0	0	0	0	0	0	0	0	0	0	0	0	0	0	0	0	0	0	0	0	0	0
4930474N05Rik	1		1		RIKEN cDNA 4930474N05 gene	218921	0	0	0	0	0	0	0	0	0	0	0	0	0	0	0	0	0	0	0	0	0	0	0	0
4930474N09Rik	1		1		RIKEN cDNA 4930474N09 gene	67639	0	0	0	0	0	0	0	0	0	0	0	0	0	0	0	0	0	0	0	0	0	0	0	0
4930477N07Rik	-3.09693	0.0258081	1.15925	0.784772	RIKEN cDNA 4930477N07 gene	74905	0	0	0.407774	0.359011	0.344901	0.309693	0	0	0	0.166332	0.49513	0.561859	0.286983	0.183407	0.564313	0	0	0	0.911873	2.71432	3.08012	1.8523	1.00677	3.09357
4930478L05Rik	-1.22241	0.373901	-1.22241	0.373901	RIKEN cDNA 4930478L05 gene	75818	0.0148601	0	0	0	0.0757486	0	0.0445804	0	0	0	0	0	0	0.0445839	0.182662	1.00669	0	0	0	0	0	0	1.00677	4.12476
4930478P22Rik	1		1		RIKEN cDNA 4930478P22 gene	74429	0	0	0	0	0	0	0	0	0	0	0	0	0	0	0	0	0	0	0	0	0	0	0	0
4930479D17Rik	1.01554	0.978942	-1.5697	0.373901	RIKEN cDNA 4930479D17 gene	74925	0.143071	0	0	0	0.128923	0	0.14012	0	0.289092	0	0	0	0.386768	0	0	1.00659	0	2.07676	0	0	0	2.77845	0	0
4930480E11Rik	1		1		RIKEN cDNA 4930480E11 gene	74910	0	0	0	0	0	0	0	0	0	0	0	0	0	0	0	0	0	0	0	0	0	0	0	0
4930480G23Rik	1		1		RIKEN cDNA 4930480G23 gene	74988	0	0	0	0	0	0	0	0	0	0	0	0	0	0	0	0	0	0	0	0	0	0	0	0
4930480K15Rik	1		1		RIKEN cDNA 4930480K15 gene	78800	0	0	0	0	0	0	0	0	0	0	0	0	0	0	0	0	0	0	0	0	0	0	0	0
4930480K23Rik	1.03537	0.950044	-1.64503	0.405673	RIKEN cDNA 4930480K23 gene	75016	0.406078	0.338571	0.250167	0.198783	0.34948	0.327004	0.690219	0.380069	0.147945	0.108271	0.495949	0.146282	0.197932	0.489896	0.360612	15.0988	12.9991	6.23029	4.55936	7.23819	6.16023	8.33535	10.0677	11.3431
4930480M12Rik	1		1		RIKEN cDNA 4930480M12 gene	74930	0	0	0	0	0	0	0	0	0	0	0	0	0	0	0	0	0	0	0	0	0	0	0	0
4930481A15Rik	1.84555	0.101435	1.37295	0.372963	RIKEN cDNA 4930481A15 gene	74931	0.31801	0.297444	0.237766	0.221276	0.164493	0.161168	0.488653	0.249732	0.215645	0.126562	0.314821	0.271915	0.128244	0.209177	0.156059	8.0527	4.33305	5.19191	1.82375	8.14296	7.18694	2.77845	5.03384	4.12476
4930482G09Rik	1		1		RIKEN cDNA 4930482G09 gene	75001	0	0	0	0	0	0	0	0	0	0	0	0	0	0	0	0	0	0	0	0	0	0	0	0
4930483J18Rik	-3.17566	0.0247648	-1.65588	0.0248407	RIKEN cDNA 4930483J18 gene	67638	0.0841267	0	0.26304	0.261109	0.438002	0.432367	0.25238	0	0	0.304843	0.226852	0.257424	0.464424	0.50485	0.344731	3.01976	0	0	3.64749	2.71432	3.08012	5.5569	6.0406	4.12476
4930483K19Rik	1.46666	0.188918	1.15695	0.565869	RIKEN cDNA 4930483K19 gene	74953	2.6364	2.5894	2.0688	2.04261	1.83498	1.76551	2.39033	3.35192	2.16694	2.36226	1.62769	2.21645	1.99937	2.31831	1.18727	33.2174	46.5803	30.1131	32.8274	22.6193	30.8012	27.7845	32.2165	16.499
4930483O08Rik	1		1		RIKEN cDNA 4930483O08 gene	74970	0	0	0	0	0	0	0	0	0	0	0	0	0	0	0	0	0	0	0	0	0	0	0	0
4930484H19Rik	1		1		RIKEN cDNA 4930484H19 gene	75813	0	0	0	0	0	0	0	0	0	0	0	0	0	0	0	0	0	0	0	0	0	0	0	0
4930486F22Rik	1		1		RIKEN cDNA 4930486F22 gene	78170	0	0	0	0	0	0	0	0	0	0	0	0	0	0	0	0	0	0	0	0	0	0	0	0
4930486I03Rik	1		1		RIKEN cDNA 4930486I03 gene	75028	0	0	0	0	0	0	0	0	0	0	0	0	0	0	0	0	0	0	0	0	0	0	0	0
4930486L24Rik	-2.26927	0.000654866	-1.76411	0.0689481	RIKEN cDNA 4930486L24 gene	214639	2.67599	2.6667	3.58824	3.43032	6.07393	6.05144	2.36716	2.82288	2.83792	2.20238	4.25545	4.3069	6.06307	6.71882	5.4399	37.2438	44.4137	44.6504	34.6512	66.9532	67.7626	95.3934	105.711	85.5887
4930487D11Rik	1		1		RIKEN cDNA 4930487D11 gene	78172	0	0	0	0	0	0	0	0	0	0	0	0	0	0	0	0	0	0	0	0	0	0	0	0
4930487H11Rik	1		1		RIKEN cDNA 4930487H11 gene	74992	0	0	0	0	0	0	0	0	0	0	0	0	0	0	0	0	0	0	0	0	0	0	0	0
4930488B22Rik	1		1		RIKEN cDNA 4930488B22 gene	74971	0	0	0	0	0	0	0	0	0	0	0	0	0	0	0	0	0	0	0	0	0	0	0	0
4930488L21Rik	1		1		RIKEN cDNA 4930488L21 gene	75809	0	0	0	0	0	0	0	0	0	0	0	0	0	0	0	0	0	0	0	0	0	0	0	0
4930500F04Rik	1		1		RIKEN cDNA 4930500F04 gene	70969	0	0	0	0	0	0	0	0	0	0	0	0	0	0	0	0	0	0	0	0	0	0	0	0
4930500L23Rik	1		1		RIKEN cDNA 4930500L23 gene	74973	0	0	0	0	0	0	0	0	0	0	0	0	0	0	0	0	0	0	0	0	0	0	0	0
4930502A04Rik	1		1		RIKEN cDNA 4930502A04 gene	74951	0	0	0	0	0	0	0	0	0	0	0	0	0	0	0	0	0	0	0	0	0	0	0	0
4930502E09Rik	-1.19282	0.701573	-1.09098	0.870904	RIKEN cDNA 4930502E09 gene	74995	0.0937207	0	0.122492	0	0.1803	0.168356	0	0	0.281162	0	0.367477	0	0.125386	0.136301	0.279214	0	0	2.07676	0	2.71432	0	0.92615	1.00677	2.06238
4930502E18Rik	-1.87441	0.0627046	1.56395	0.00942256	RIKEN cDNA 4930502E18 gene	75013	0.691118	0.649818	1.91883	1.90494	1.22041	1.21803	1.04873	0.483694	0.54093	2.23941	1.68332	1.83376	1.30955	1.12384	1.22785	14.0922	6.49957	7.26868	30.0918	22.6193	24.6409	17.5968	15.1015	16.499
4930503B20Rik	1		1		RIKEN cDNA 4930503B20 gene	75015	0	0	0	0	0	0	0	0	0	0	0	0	0	0	0	0	0	0	0	0	0	0	0	0
4930503E14Rik	-1.44887	0.018695	-1.49183	0.0738819	RIKEN cDNA 4930503E14 gene	74954	0.475248	0.474725	0.469702	0.461055	0.693693	0.687814	0.482646	0.445208	0.497891	0.499692	0.557777	0.351637	0.824713	0.620655	0.635711	7.04612	6.49957	7.26868	7.29498	8.14296	5.13353	12.0399	9.0609	9.2807
4930503E24Rik	1		1		RIKEN cDNA 4930503E24 gene	75030	0	0	0	0	0	0	0	0	0	0	0	0	0	0	0	0	0	0	0	0	0	0	0	0
4930503F20Rik	1		1		RIKEN cDNA 4930503F20 gene	218902	0	0	0	0	0	0	0	0	0	0	0	0	0	0	0	0	0	0	0	0	0	0	0	0
4930503H13Rik	1		1		RIKEN cDNA 4930503H13 gene	74941	0	0	0	0	0	0	0	0	0	0	0	0	0	0	0	0	0	0	0	0	0	0	0	0
4930503L19Rik	-1.30907	0.520199	-1.49445	0.281838	RIKEN cDNA 4930503L19 gene	269033	0.688437	0.643335	0.578421	0.563531	0.909661	0.84217	0.608261	0.42356	1.03349	0.518613	0.450253	0.766398	0.855941	1.35988	0.513163	17.112	11.9159	29.0747	14.59	12.6668	21.5608	24.0799	38.2571	14.4366
4930503O07Rik	1		1		RIKEN cDNA 4930503O07 gene	74942	0	0	0	0	0	0	0	0	0	0	0	0	0	0	0	0	0	0	0	0	0	0	0	0
4930504C09Rik	-1.05438	0.783284	-1.17121	0.532305	RIKEN cDNA 4930504C09 gene	75076	1.79503	1.75672	1.64846	1.58149	1.87322	1.85225	1.58588	2.33545	1.46376	1.58788	2.25074	1.10676	2.15032	1.50268	1.96666	19.1252	28.1648	17.6525	19.1493	27.1432	13.3472	25.9322	18.1218	23.7174
4930504O13Rik	-1.90271	0.151388	-1.90271	0.151388	RIKEN cDNA 4930504O13 gene	403200	0	0	0	0	0.182529	0	0	0	0	0	0	0	0.35176	0	0.195827	0	0	0	0	0	0	1.8523	0	1.03119
4930505A04Rik	-1.99637	0.168653	-1.99637	0.168653	RIKEN cDNA 4930505A04 gene	75087	0	0	0	0	0.202405	0	0	0	0	0	0	0	0.191304	0.415912	0	0	0	0	0	0	0	1.8523	4.02707	0
4930505G20Rik	1		1		RIKEN cDNA 4930505G20 gene	75088	0	0	0	0	0	0	0	0	0	0	0	0	0	0	0	0	0	0	0	0	0	0	0	0
4930505K13Rik	1		1		RIKEN cDNA 4930505K13 gene	75073	0	0	0	0	0	0	0	0	0	0	0	0	0	0	0	0	0	0	0	0	0	0	0	0
4930505K14Rik	1		1		RIKEN cDNA 4930505K14 gene	78015	0	0	0	0	0	0	0	0	0	0	0	0	0	0	0	0	0	0	0	0	0	0	0	0
4930506A18Rik	1		1		RIKEN cDNA 4930506A18 gene	75044	0	0	0	0	0	0	0	0	0	0	0	0	0	0	0	0	0	0	0	0	0	0	0	0
4930506C21Rik	1.49465	0.0723227	1.09533	0.529551	RIKEN cDNA 4930506C21 gene	75060	11.9829	11.825	8.69686	8.66571	8.02632	7.91152	14.1885	12.2363	9.52383	7.74725	9.52132	8.822	10.0145	7.0955	6.96895	146.962	126.742	98.6463	80.2448	98.6203	91.3768	103.729	73.494	72.1832
4930507D05Rik	-1.44976	0.0649126	1.13812	0.260485	RIKEN cDNA 4930507D05 gene	74706	1.41708	1.39575	2.30983	2.30297	2.03731	2.02349	1.7638	1.1712	1.31625	2.31177	2.09138	2.52633	2.00267	1.76412	2.34514	47.3096	31.4146	35.305	62.0073	56.0959	67.7626	53.7167	47.3181	62.9025
4930507D10Rik	1		1		RIKEN cDNA 4930507D10 gene	75043	0	0	0	0	0	0	0	0	0	0	0	0	0	0	0	0	0	0	0	0	0	0	0	0
4930509E16Rik	1.16791	0.504123	1.5349	0.395957	RIKEN cDNA 4930509E16 gene	75115	0.104949	0	0.207882	0.163176	0.051785	0	0.151648	0.1632	0	0.137379	0.408928	0.0773396	0	0	0.155355	2.01318	2.16652	0	1.82375	5.42864	1.02671	0	0	2.06238
4930509J09Rik	1		1		RIKEN cDNA 4930509J09 gene	74693	0	0	0	0	0	0	0	0	0	0	0	0	0	0	0	0	0	0	0	0	0	0	0	0
4930509K18Rik	1.26049	0.373901	1		RIKEN cDNA 4930509K18 gene	75819	0.082265	0	0.0278787	0	0.031774	0	0.0465239	0.200271	0	0	0.0836361	0	0	0	0.0953219	1.00659	4.33305	0	0	1.80955	0	0	0	2.06238
4930511A02Rik	1		1		RIKEN cDNA 4930511A02 gene	74712	0	0	0	0	0	0	0	0	0	0	0	0	0	0	0	0	0	0	0	0	0	0	0	0
4930511A08Rik	-1.60693	0.373901	-1.04456	0.94902	RIKEN cDNA 4930511A08 gene	78178	0	0	0.12136	0	0.138316	0	0	0	0	0	0.36408	0	0	0	0.414949	0	0	0	0	0.904775	0	0	0	1.03119
4930511E03Rik	1		1		RIKEN cDNA 4930511E03 gene	78773	0	0	0	0	0	0	0	0	0	0	0	0	0	0	0	0	0	0	0	0	0	0	0	0
4930511M06Rik	1.39345	0.0282073	-1.114	0.518419	RIKEN cDNA 4930511M06 gene	75084	0.705752	0.705321	0.460612	0.454368	0.510688	0.506167	0.671154	0.722278	0.723824	0.359272	0.493582	0.528983	0.421035	0.579735	0.531293	22.1449	23.8318	23.8828	11.8543	16.2859	17.454	13.8922	19.1286	17.5302
4930512B01Rik	1		1.18334	0.373901	RIKEN cDNA 4930512B01 gene	74724	0	0	0.0552347	0	0.0209824	0	0	0	0	0	0.165704	0	0	0	0.0629471	0	0	0	0	2.71453	0	0	0	1.03119
4930512J16Rik	1		1		RIKEN cDNA 4930512J16 gene	75131	0	0	0	0	0	0	0	0	0	0	0	0	0	0	0	0	0	0	0	0	0	0	0	0
4930512M02Rik	-1.36577	0.360685	-2.21333	0.391689	RIKEN cDNA 4930512M02 gene	100503589	0.541548	0.538417	0.557971	0	0.797265	0.735352	0.572316	0.461933	0.590394	0.259232	1.41468	0	0.789872	0.429314	1.17261	4.02635	3.24979	4.15353	1.82375	9.95251	0	5.5569	3.0203	8.24951
4930513D17Rik	1		1		RIKEN cDNA 4930513D17 gene	75095	0.0268989	0	0	0	0	0	0	0.0806968	0	0	0	0	0	0	0	0	1.08326	0	0	0	0	0	0	0
4930513N10Rik	1.0093	0.953731	-1.21382	0.563939	RIKEN cDNA 4930513N10 gene	319960	1.31431	1.29717	1.14426	1.05881	1.29719	1.28521	1.09137	1.60721	1.24435	0.598413	1.57473	1.25965	1.45338	1.379	1.0592	38.2503	56.3296	43.6121	20.9732	55.1912	44.1483	50.9382	48.3314	37.1228
4930513O06Rik	1		1		RIKEN cDNA 4930513O06 gene	75125	0	0	0	0	0	0	0	0	0	0	0	0	0	0	0	0	0	0	0	0	0	0	0	0
4930515B02Rik	1		1		RIKEN cDNA 4930515B02 gene	75128	0	0	0	0	0	0	0	0	0	0	0	0	0	0	0	0	0	0	0	0	0	0	0	0
4930515G01Rik	-1.04841	0.920903	1.46383	0.360701	RIKEN cDNA 4930515G01 gene	67642	0.875641	0.772985	1.27895	1.1863	0.860764	0.810405	1.35777	0.384526	0.884628	0.77685	1.09197	1.96803	0.854764	1.21507	0.512458	19.1252	5.41631	12.4606	10.9425	15.3811	27.721	12.0399	17.115	7.21832
4930515G16Rik	1		1		myc induced nuclear antigen pseudogene	75070	0	0	0	0	0	0	0	0	0	0	0	0	0	0	0	0	0	0	0	0	0	0	0	0
4930515L03Rik	1		1		RIKEN cDNA 4930515L03 gene	75069	0	0	0	0	0	0	0	0	0	0	0	0	0	0	0	0	0	0	0	0	0	0	0	0
4930515L19Rik	1		1		RIKEN cDNA 4930515L19 gene	75133	0	0	0	0	0	0	0	0	0	0	0	0	0	0	0	0	0	0	0	0	0	0	0	0
4930517E11Rik	1		1		RIKEN cDNA 4930517E11 gene	74702	0	0	0	0	0	0	0	0	0	0	0	0	0	0	0	0	0	0	0	0	0	0	0	0
4930517M08Rik	1		1		RIKEN cDNA 4930517M08 gene	75117	0	0	0	0	0	0	0	0	0	0	0	0	0	0	0	0	0	0	0	0	0	0	0	0
4930518J21Rik	1.28201	0.373901	1		RIKEN cDNA 4930518J21 gene	75123	0.070235	0	0	0	0	0	0	0	0.210705	0	0	0	0	0	0	0	0	1.03838	0	0	0	0	0	0
4930518P08Rik	-1.45056	0.373901	-1.45056	0.373901	RIKEN cDNA 4930518P08 gene	71654	0	0	0.0230371	0	0.101738	0	0	0	0	0.0691114	0	0	0	0.305214	0	0	0	0	0.911873	0	0	0	4.02707	0
4930519D14Rik	1		1		RIKEN cDNA 4930519D14 gene	75090	0	0	0	0	0	0	0	0	0	0	0	0	0	0	0	0	0	0	0	0	0	0	0	0
4930519F09Rik	3.61148	0.00213237	1.2835	0.340533	RIKEN cDNA 4930519F09 gene	114676	1.47946	1.47836	0.536964	0.525399	0.423042	0.40935	1.56089	1.43982	1.43767	0.454506	0.701504	0.454882	0.307748	0.390292	0.571085	28.1845	25.9983	25.9596	8.20686	12.6668	8.21364	5.5569	7.04737	10.3119
4930519F16Rik	-2.98661	0.0313201	-1.75492	0.325838	RIKEN cDNA 4930519F16 gene	75106	0.0538443	0	0.189997	0.157563	0.330597	0.298661	0.0778032	0.0837296	0	0.140965	0.349668	0.0793582	0.357929	0.155634	0.478228	1.00659	1.08326	0	1.82375	4.52387	1.02671	4.63075	2.01353	6.18714
4930519F24Rik	1		1		RIKEN cDNA 4930519F24 gene	108970	0	0	0	0	0	0	0	0	0	0	0	0	0	0	0	0	0	0	0	0	0	0	0	0
4930519G04Rik	1.04136	0.85209	1.06137	0.770309	RIKEN cDNA 4930519G04 gene	67593	0.74704	0.731084	0.757396	0.74513	0.715799	0.702048	0.691227	0.962667	0.587226	0.699854	0.950239	0.622095	0.785634	0.528679	0.833083	17.112	23.8318	14.5374	17.3256	23.5241	15.4006	19.4491	13.088	20.6238
4930519H02Rik	1		1		RIKEN cDNA 4930519H02 gene	75058	0	0	0	0	0	0	0	0	0	0	0	0	0	0	0	0	0	0	0	0	0	0	0	0
4930519K11Rik	1		1		RIKEN cDNA 4930519K11 gene	78019	0	0	0	0	0	0	0	0	0	0	0	0	0	0	0	0	0	0	0	0	0	0	0	0
4930520O04Rik	-2.24553	0.30604	-1.12282	0.379529	RIKEN cDNA 4930520O04 gene	75116	0.404448	0.24405	0.506078	0.504567	0.572838	0.566538	0.168231	0.0905122	0.9546	0.536981	0.529297	0.451957	0.696614	0.504827	0.517073	2.01291	1.08299	11.4219	7.29498	6.33312	6.15858	8.33508	6.04032	6.18685
4930520P13Rik	1		1		RIKEN cDNA 4930520P13 gene	75086	0	0	0	0	0	0	0	0	0	0	0	0	0	0	0	0	0	0	0	0	0	0	0	0
4930521E06Rik	1		1		RIKEN cDNA 4930521E06 gene	75066	0	0	0	0	0	0	0	0	0	0	0	0	0	0	0	0	0	0	0	0	0	0	0	0
4930522H14Rik	-1.10318	0.118744	-1.04766	0.550965	RIKEN cDNA 4930522H14 gene	67646	0	0	0.038919	0	0.077252	0	0	0	0	0	0	0.116757	0	0.114489	0.117267	0	0	0	0	0	1.02671	0	1.00677	1.03119
4930522O17Rik	1		1		RIKEN cDNA 4930522O17 gene	78180	0	0	0	0	0	0	0	0	0	0	0	0	0	0	0	0	0	0	0	0	0	0	0	0
4930523C07Rik	1		1		RIKEN cDNA 4930523C07 gene	67647	0.00698767	0	0	0	0	0	0	0.020963	0	0	0	0	0	0	0	0	1.08326	0	0	0	0	0	0	0
4930523O13Rik	1		1		RIKEN cDNA 4930523O13 gene	74726	0	0	0	0	0	0	0	0	0	0	0	0	0	0	0	0	0	0	0	0	0	0	0	0
4930524B15Rik	1.08742	0.745381	1.30123	0.292821	RIKEN cDNA 4930524B15 gene	67592	0.100662	0	0.158694	0.156635	0.0984396	0.0834726	0.170259	0	0.131727	0.192798	0.153037	0.130246	0.0783265	0.0425722	0.17442	4.02635	0	3.11515	4.55936	3.61909	3.08012	1.8523	1.00677	4.12476
4930524B17Rik	1		1		RIKEN cDNA 4930524B17 gene	74725	0	0	0	0	0	0	0	0	0	0	0	0	0	0	0	0	0	0	0	0	0	0	0	0
4930524C18Rik	1		1		RIKEN cDNA 4930524C18 gene	75822	0	0	0	0	0	0	0	0	0	0	0	0	0	0	0	0	0	0	0	0	0	0	0	0
4930524N10Rik	1		1		RIKEN cDNA 4930524N10 gene	75071	0	0	0	0	0	0	0	0	0	0	0	0	0	0	0	0	0	0	0	0	0	0	0	0
4930524O05Rik	-1.2394	0.701855	-1.58445	0.373901	RIKEN cDNA 4930524O05 gene	75096	0.069644	0	0	0	0.132592	0	0	0.208932	0	0	0	0	0	0	0.397776	0	1.08326	0	0	0	0	0	0	2.06238
4930524O08Rik	1		1		RIKEN cDNA 4930524O08 gene	74700	0	0	0	0	0	0	0	0	0	0	0	0	0	0	0	0	0	0	0	0	0	0	0	0
4930525C09Rik	1		1		RIKEN cDNA 4930525C09 gene	78127	0	0	0	0	0	0	0	0	0	0	0	0	0	0	0	0	0	0	0	0	0	0	0	0
4930525D18Rik	1		1		RIKEN cDNA 4930525D18 gene	75100	0	0	0	0	0	0	0	0	0	0	0	0	0	0	0	0	0	0	0	0	0	0	0	0
4930525G20Rik	1		1		RIKEN cDNA 4930525G20 gene	320163	0	0	0	0	0.009158	0	0	0	0	0	0	0	0	0	0.027474	0	0	0	0	0	0	0	0	1.03119
4930526H09Rik	1		1		"predicted gene, 38397"	75139	0	0	0	0	0	0	0	0	0	0	0	0	0	0	0	0	0	0	0	0	0	0	0	0
4930526I15Rik	1.23165	0.0511331	1.27438	0.0389932	RIKEN cDNA 4930526I15 gene	75135	1.90964	1.90233	1.97713	1.96833	1.54755	1.54454	1.8144	1.7659	2.14861	1.75036	2.20652	1.97452	1.6637	1.42771	1.55125	22.1449	21.6652	29.0747	21.8849	29.8575	26.6943	21.3014	16.1083	20.6238
4930526L06Rik	1		1		RIKEN cDNA 4930526L06 gene	75138	0	0	0	0	0	0	0	0	0	0	0	0	0	0	0	0	0	0	0	0	0	0	0	0
4930527F14Rik	1		1		RIKEN cDNA 4930527F14 gene	67651	0	0	0	0	0	0	0	0	0	0	0	0	0	0	0	0	0	0	0	0	0	0	0	0
4930527G23Rik	1		1		RIKEN cDNA 4930527G23 gene	78199	0	0	0	0	0	0	0	0	0	0	0	0	0	0	0	0	0	0	0	0	0	0	0	0
4930528A17Rik	1.06139	0.854381	1.09172	0.803059	RIKEN cDNA 4930528A17 gene	67735	0.376844	0.373045	0.393309	0.383704	0.378565	0.351469	0.311516	0.377151	0.441864	0.423306	0.280007	0.476613	0.429934	0.506304	0.199456	8.0527	9.74936	11.4222	10.9425	7.23819	12.3205	11.1138	13.088	5.15595
4930528D03Rik	-1.0593	0.930325	1.22094	0.777721	RIKEN cDNA 4930528D03 gene	75223	0.228342	0.184612	0.332444	0.266035	0.263426	0.195571	0.0722936	0.389002	0.223731	0.654911	0.194944	0.147477	0.199549	0.0723065	0.518423	1.00659	5.41631	3.11515	9.11873	2.71432	2.05341	2.77845	1.00677	7.21832
4930528G23Rik	1		1		RIKEN cDNA 4930528G23 gene	75831	0.0176477	0	0	0	0	0	0	0.0529431	0	0	0	0	0	0	0	0	1.08326	0	0	0	0	0	0	0
4930528H21Rik	1		1		RIKEN cDNA 4930528H21 gene	78034	0	0	0	0	0	0	0	0	0	0	0	0	0	0	0	0	0	0	0	0	0	0	0	0
4930528P14Rik	1		1		RIKEN cDNA 4930528P14 gene	78193	0	0	0	0	0	0	0	0	0	0	0	0	0	0	0	0	0	0	0	0	0	0	0	0
4930529C04Rik	1		1		RIKEN cDNA 4930529C04 gene	619677	0	0	0	0	0	0	0	0	0	0	0	0	0	0	0	0	0	0	0	0	0	0	0	0
4930529K09Rik	1		1		RIKEN cDNA 4930529K09 gene	75155	0	0	0	0	0	0	0	0	0	0	0	0	0	0	0	0	0	0	0	0	0	0	0	0
4930529L06Rik	1		1		RIKEN cDNA 4930529L06 gene	78023	0	0	0	0	0	0	0	0	0	0	0	0	0	0	0	0	0	0	0	0	0	0	0	0
4930532I03Rik	1		1		RIKEN cDNA 4930532I03 gene	75833	0	0	0	0	0	0	0	0	0	0	0	0	0	0	0	0	0	0	0	0	0	0	0	0
4930532M18Rik	1		1		RIKEN cDNA 4930532M18 gene	75233	0	0	0	0	0	0	0	0	0	0	0	0	0	0	0	0	0	0	0	0	0	0	0	0
4930533B01Rik	1		1		RIKEN cDNA 4930533B01 gene	75166	0	0	0	0	0.0278445	0	0	0	0	0	0	0	0.0835335	0	0	0	0	0	0	0	0	0.926152	0	0
4930533N22Rik	-1.32672	0.254367	-2.10779	0.152811	RIKEN cDNA 4930533N22 gene	75205	0.330109	0.32285	0.236333	0.203214	0.438284	0.428332	0.339041	0.243245	0.408042	0.10238	0.203165	0.403454	0.571905	0.395619	0.347328	6.03953	4.33305	7.26868	1.82375	3.61909	7.18694	10.1876	7.04737	6.18714
4930533P14Rik	1		1		RIKEN cDNA 4930533P14 gene	75159	0	0	0	0	0	0	0	0	0	0	0	0	0	0	0	0	0	0	0	0	0	0	0	0
4930538K18Rik	1.68555	0.257229	-1.26646	0.398735	RIKEN cDNA 4930538K18 gene	75180	0.236593	0.216414	0.0347323	0	0.109364	0.0895144	0.230039	0.123781	0.355958	0.104197	0	0	0.211656	0.0575201	0.0589154	4.02635	2.16652	6.23029	1.82375	0	0	3.7046	1.00677	1.03119
4930539C22Rik	1		1		RIKEN cDNA 4930539C22 gene	75208	0	0	0	0	0	0	0	0	0	0	0	0	0	0	0	0	0	0	0	0	0	0	0	0
4930539E08Rik	-1.95773	0.100371	-1.38443	0.300488	RIKEN cDNA 4930539E08 gene	207819	0.141861	0.134828	0.202941	0.201306	0.298377	0.278694	0.0849605	0.182864	0.157759	0.215505	0.168007	0.225312	0.187611	0.254927	0.452592	5.03294	10.8326	9.34544	12.7662	9.95251	13.3472	11.1138	15.1015	26.8109
4930539J05Rik	1.24289	0.607058	-1.0857	0.840661	RIKEN cDNA 4930539J05 gene	319587	4.92728	4.82083	3.62728	3.57257	4.34319	3.87873	6.40544	4.41175	3.96466	2.7853	3.91513	4.18141	1.88594	5.89405	5.24959	25.1647	17.3322	15.5757	10.9425	15.3811	16.4273	7.4092	23.1556	20.6238
4930539M17Rik	-2.65547	0.12451	-1.52799	0.583487	RIKEN cDNA 4930539M17 gene	75149	0	0	0.228463	0.173788	0.295094	0	0	0	0	0.10551	0.104689	0.47519	0.535812	0.349471	0	0	0	0	0.911873	0.904773	4.10682	4.63075	3.0203	0
4930539N22Rik	1		1		RIKEN cDNA 4930539N22 gene	75203	0	0	0	0	0	0	0	0	0	0	0	0	0	0	0	0	0	0	0	0	0	0	0	0
4930540M03Rik	1		1		RIKEN cDNA 4930540M03 gene	78025	0	0	0	0	0	0	0	0	0	0	0	0	0	0	0	0	0	0	0	0	0	0	0	0
4930542C21Rik	1		1		RIKEN cDNA 4930542C21 gene	75175	0.0333058	0	0	0	0	0	0.0999175	0	0	0	0	0	0	0	0	1.00659	0	0	0	0	0	0	0	0
4930542D17Rik	1		1		RIKEN cDNA 4930542D17 gene	75211	0	0	0	0	0	0	0	0	0	0	0	0	0	0	0	0	0	0	0	0	0	0	0	0
4930543E12Rik	-1.15285	0.11737	-1.15285	0.11737	RIKEN cDNA 4930543E12 gene	75239	0	0	0.0183195	0	0.0825277	0	0	0	0	0	0.0549584	0	0	0.122308	0.125275	0	0	0	0	0.904773	0	0	2.01353	2.06238
4930543N07Rik	1		1		RIKEN cDNA 4930543N07 gene	75187	0	0	0	0	0	0	0	0	0	0	0	0	0	0	0	0	0	0	0	0	0	0	0	0
4930544D05Rik	-1.49644	0.373901	-1.49644	0.373901	RIKEN cDNA 4930544D05 gene	668433	0	0	0	0	0.111701	0	0	0	0	0	0	0	0	0.335104	0	0	0	0	0	0	0	0	2.01353	0
4930544G11Rik	1		1		RIKEN cDNA 4930544G11 gene	67653	0	0	0	0	0	0	0	0	0	0	0	0	0	0	0	0	0	0	0	0	0	0	0	0
4930544M13Rik	1		1		RIKEN cDNA 4930544M13 gene	75161	0	0	0	0	0	0	0	0	0	0	0	0	0	0	0	0	0	0	0	0	0	0	0	0
4930545E07Rik	1		1		RIKEN cDNA 4930545E07 gene	75162	0	0	0	0	0	0	0	0	0	0	0	0	0	0	0	0	0	0	0	0	0	0	0	0
4930545H06Rik	1		1		RIKEN cDNA 4930545H06 gene	75148	0	0	0	0	0	0	0	0	0	0	0	0	0	0	0	0	0	0	0	0	0	0	0	0
4930545L23Rik	1		1		RIKEN cDNA 4930545L23 gene	78805	0	0	0	0	0	0	0	0	0	0	0	0	0	0	0	0	0	0	0	0	0	0	0	0
4930546C10Rik	1		1		RIKEN cDNA 4930546C10 gene	78931	0	0	0	0	0	0	0	0	0	0	0	0	0	0	0	0	0	0	0	0	0	0	0	0
4930546K05Rik	1		1		RIKEN cDNA 4930546K05 gene	78194	0.0154842	0	0.0286741	0.0264978	0.0149187	0	0.0223741	0.0240784	0	0.0202688	0.020111	0.0456425	0	0.0447561	0	1.00659	1.08326	0	0.911873	0.904773	2.05341	0	2.01353	0
4930547E08Rik	-1.25174	0.472775	-2.19532	1.7441e-05	RIKEN cDNA 4930547E08 gene	78031	0.154944	0	0	0	0.219762	0.219532	0.223889	0.240943	0	0	0	0	0.205997	0.223929	0.229361	1.00659	1.08326	0	0	0	0	0.92615	1.00677	1.03119
4930547E14Rik	-1.26236	0.373901	-1.26236	0.373901	RIKEN cDNA 4930547E14 gene	75145	0	0	0	0	0.0670543	0	0	0	0	0	0	0	0.201163	0	0	0	0	0	0	0	0	0.92615	0	0
4930548G14Rik	1		1		RIKEN cDNA 4930548G14 gene	75281	0	0	0	0	0	0	0	0	0	0	0	0	0	0	0	0	0	0	0	0	0	0	0	0
4930548H24Rik	-2.64667	0.000564471	-1.61772	0.00234213	RIKEN cDNA 4930548H24 gene	67656	1.10116	1.09119	1.793	1.78524	2.88987	2.88801	0.978287	1.31601	1.00919	1.66169	2.03346	1.68385	3.03787	2.81307	2.81868	16.1054	21.6652	16.6141	27.3562	33.4766	27.721	50.0121	46.3113	46.4035
4930548J01Rik	1		1		RIKEN cDNA 4930548J01 gene	78043	0	0	0	0	0	0	0	0	0	0	0	0	0	0	0	0	0	0	0	0	0	0	0	0
4930548K13Rik	1		1		RIKEN cDNA 4930548K13 gene	75360	0	0	0	0	0	0	0	0	0	0	0	0	0	0	0	0	0	0	0	0	0	0	0	0
4930549C01Rik	-2.87498	0.0247735	-1.50447	0.332168	RIKEN cDNA 4930549C01 gene	67663	0	0	0.200654	0.191095	0.312457	0.287498	0	0	0	0.292347	0.145035	0.164581	0.445386	0.161385	0.3306	0	0	0	1.82375	0.904773	1.02671	2.77845	1.00677	2.06238
4930549C15Rik	1		1		RIKEN cDNA 4930549C15 gene	75243	0	0	0	0	0	0	0	0	0	0	0	0	0	0	0	0	0	0	0	0	0	0	0	0
4930549G23Rik	-1.52029	0.066777	1.10862	0.223952	RIKEN cDNA 4930549G23 gene	75286	11.2522	10.9884	18.5609	18.5201	16.7558	16.7055	8.01633	12.5091	13.2313	18.3366	20.1754	17.1707	18.6237	15.8351	15.8086	40.2635	62.8292	66.4565	92.0992	101.335	86.2433	93.5411	79.5346	79.4016
4930550C14Rik	-1.08592	0.834677	2.07901	0.120089	RIKEN cDNA 4930550C14 gene	75311	0.599525	0.596874	1.35511	1.34752	0.740714	0.648155	0.651907	0.623613	0.523055	1.24675	1.56258	1.25599	1.26627	0.362235	0.593636	9.05929	8.6661	7.26868	17.3256	21.7146	17.454	17.5968	5.03384	8.24951
4930550C17Rik	1		1		RIKEN cDNA 4930550C17 gene	75245	0	0	0	0	0.0206557	0	0	0	0	0	0	0	0	0.0619672	0	0	0	0	0	0	0	0	1.00677	0
4930550L24Rik	-1.21751	0.589613	1.40299	0.362716	RIKEN cDNA 4930550L24 gene	75352	49.6604	45.9704	84.1079	78.5244	58.1365	55.9694	76.8273	29.9904	42.1636	82.221	48.3788	121.724	80.1398	52.958	41.3117	1415.26	552.464	776.71	1514.62	891.202	2242.32	1476.28	975.557	761.018
4930552N02Rik	1		1		RIKEN cDNA 4930552N02 gene	75367	0	0	0	0	0	0	0	0	0	0	0	0	0	0	0	0	0	0	0	0	0	0	0	0
4930552P12Rik	-1.33534	0.163047	-1.17611	0.489369	RIKEN cDNA 4930552P12 gene	77594	0.033603	0	0.0784609	0	0.115296	0.0921312	0	0	0.100809	0.147545	0.0878377	0	0.179826	0.0325798	0.133481	0	0	3.11515	4.55936	2.71432	0	5.5569	1.00677	4.12476
4930553C11Rik	1		1		RIKEN cDNA 4930553C11 gene	75315	0	0	0	0	0	0	0	0	0	0	0	0	0	0	0	0	0	0	0	0	0	0	0	0
4930553E22Rik	1		1		RIKEN cDNA 4930553E22 gene	75247	0	0	0	0	0	0	0	0	0	0	0	0	0	0	0	0	0	0	0	0	0	0	0	0
4930554C24Rik	1		1		RIKEN cDNA 4930554C24 gene	75253	0	0	0	0	0	0	0	0	0	0	0	0	0	0	0	0	0	0	0	0	0	0	0	0
4930554G24Rik	1		1		RIKEN cDNA 4930554G24 gene	75280	0	0	0	0	0	0	0	0	0	0	0	0	0	0	0	0	0	0	0	0	0	0	0	0
4930554H23Rik	1		1		RIKEN cDNA 4930554H23 gene	77631	0	0	0	0	0	0	0	0	0	0	0	0	0	0	0	0	0	0	0	0	0	0	0	0
4930554I06Rik	1		1		RIKEN cDNA 4930554I06 gene	75354	0	0	0	0	0	0	0	0	0	0	0	0	0	0	0	0	0	0	0	0	0	0	0	0
4930555B11Rik	-2.01084	0.275926	-1.47074	0.541127	RIKEN cDNA 4930555B11 gene	75279	0.0605357	0	0.160901	0.133237	0.317629	0.245333	0	0.181607	0	0.050958	0.202245	0.229501	0.103512	0.618871	0.230503	0	3.24979	0	0.911873	3.61909	4.10682	1.8523	11.0744	4.12476
4930555B12Rik	1		1		RIKEN cDNA 4930555B12 gene	78086	0	0	0	0	0	0	0	0	0	0	0	0	0	0	0	0	0	0	0	0	0	0	0	0
4930555G01Rik	1		1		RIKEN cDNA 4930555G01 gene	108978	0	0	0.0120251	0	0.0137053	0	0	0	0	0	0.0360753	0	0	0	0.0411158	0	0	0	0	0.904773	0	0	0	1.03119
4930555G21Rik	1		1		RIKEN cDNA 4930555G21 gene	75252	0	0	0	0	0	0	0	0	0	0	0	0	0	0	0	0	0	0	0	0	0	0	0	0
4930555K05Rik	1.3043	0.373901	1		RIKEN cDNA 4930555K05 gene	75361	0.073963	0	0	0	0	0	0.221889	0	0	0	0	0	0	0	0	1.00659	0	0	0	0	0	0	0	0
4930556C24Rik	1		1		RIKEN cDNA 4930556C24 gene	75310	0	0	0	0	0	0	0	0	0	0	0	0	0	0	0	0	0	0	0	0	0	0	0	0
4930556G01Rik	1		1		RIKEN cDNA 4930556G01 gene	75332	0	0	0	0	0	0	0	0	0	0	0	0	0	0	0	0	0	0	0	0	0	0	0	0
4930556J02Rik	1		1		RIKEN cDNA 4930556J02 gene	75349	0	0	0	0	0	0	0	0	0	0	0	0	0	0	0	0	0	0	0	0	0	0	0	0
4930556M19Rik	-2.72437	0.241927	-1.1622	0.70992	RIKEN cDNA 4930556M19 gene	75259	0.358353	0.173124	0.579052	0.530638	0.648186	0.616706	0.901684	0.0447338	0.128642	0.876804	0.309173	0.551178	0.622444	0.415749	0.906365	9.05929	1.08326	3.11515	19.1493	6.33341	13.3472	13.8922	10.0677	19.5926
4930556N09Rik	1		1		RIKEN cDNA 4930556N09 gene	75301	0	0	0	0	0	0	0	0	0	0	0	0	0	0	0	0	0	0	0	0	0	0	0	0
4930556N13Rik	1		1.17806	0.373901	RIKEN cDNA 4930556N13 gene	75285	0	0	0.0815354	0	0.0276758	0	0	0	0	0.163495	0.0811112	0	0.0830275	0	0	0	0	0	1.82375	0.904773	0	0.92615	0	0
4930557A04Rik	1		1		RIKEN cDNA 4930557A04 gene	385317	0	0	0	0	0	0	0	0	0	0	0	0	0	0	0	0	0	0	0	0	0	0	0	0
4930557F10Rik	1		1		RIKEN cDNA 4930557F10 gene	75322	0	0	0	0	0	0	0	0	0	0	0	0	0	0	0	0	0	0	0	0	0	0	0	0
4930557J02Rik	1.4055	0.373901	1		RIKEN cDNA 4930557J02 gene	75357	0.12121	0	0.0257583	0	0.029358	0	0.0859837	0.277646	0	0	0.0772749	0	0	0	0.088074	1.00674	3.25082	0	0	0.904773	0	0	0	1.03122
4930557K07Rik	1.73194	0.373901	1		RIKEN cDNA 4930557K07 gene	78202	0.173173	0	0	0	0	0	0	0.51952	0	0	0	0	0	0	0	0	1.08326	0	0	0	0	0	0	0
4930558C23Rik	-5.81208	8.05515e-06	-2.60897	0.00370806	RIKEN cDNA 4930558C23 gene	67654	0.830017	0.82854	1.88939	1.84576	4.82412	4.81554	0.850312	0.762568	0.87717	2.43929	1.78338	1.44551	4.43338	5.10278	4.9362	6.03953	5.41631	6.23029	17.3256	12.6668	10.2671	31.4891	36.2436	35.0604
4930558F17Rik	1		1		RIKEN cDNA 4930558F17 gene	75330	0	0	0	0	0	0	0	0	0	0	0	0	0	0	0	0	0	0	0	0	0	0	0	0
4930558G05Rik	1		1		RIKEN cDNA 4930558G05 gene	75274	0	0	0	0	0	0	0	0	0	0	0	0	0	0	0	0	0	0	0	0	0	0	0	0
4930558J18Rik	1.15694	0.0739083	1.74762	0.0442901	RIKEN cDNA 4930558J18 gene	75323	2.25993	2.25968	3.53543	3.41336	1.96	1.95315	2.22298	2.30532	2.2515	4.90637	2.97903	2.72089	2.11971	2.02125	1.73904	55.3623	57.4129	56.0726	122.191	74.1914	67.7626	52.7905	50.3384	43.3099
4930558K02Rik	1.27612	0.373901	1		RIKEN cDNA 4930558K02 gene	75368	0.069271	0	0	0	0.0329705	0	0	0.207813	0	0	0	0	0	0	0.0989115	0	2.16652	0	0	0	0	0	0	1.03119
4930559C10Rik	1		1		RIKEN cDNA 4930559C10 gene	75295	0	0	0	0	0	0	0	0	0	0	0	0	0	0	0	0	0	0	0	0	0	0	0	0
4930562C15Rik	-1.01777	0.373901	-1.01777	0.373901	RIKEN cDNA 4930562C15 gene	78809	0.0137214	0	0.0124303	0	0.0488658	0	0.0411642	0	0	0.0372908	0	0	0	0.0411715	0.105426	2.01318	0	0	1.82375	0	0	0	2.01353	5.15595
4930562F07Rik	1		1		RIKEN cDNA 4930562F07 gene	75255	0	0	0	0	0	0	0	0	0	0	0	0	0	0	0	0	0	0	0	0	0	0	0	0
4930563D23Rik	1		1		RIKEN cDNA 4930563D23 gene	75328	0	0	0	0	0	0	0	0	0	0	0	0	0	0	0	0	0	0	0	0	0	0	0	0
4930563E18Rik	-1.03493	0.373901	2.2426	0.159721	RIKEN cDNA 4930563E18 gene	75370	0	0	0.26919	0.191897	0.0369497	0	0	0	0	0.502002	0.249047	0.056522	0	0.110849	0	0	0	0	9.11873	4.52387	1.02671	0	2.01353	0
4930563E22Rik	-1.56778	0.418398	-1.37848	0.41326	RIKEN cDNA 4930563E22 gene	75304	0.297828	0.263373	0.305282	0.299539	0.452773	0.412909	0.408045	0.361634	0.123804	0.282674	0.388347	0.244824	0.552114	0.216062	0.590143	17.112	15.1657	5.19191	11.8543	16.2859	10.2671	23.1537	9.0609	24.7485
4930563F08Rik	-3.08938	0.0207359	-3.98624	0.0503124	RIKEN cDNA 4930563F08 gene	75369	1.42598	1.41984	1.26118	1.10039	4.74505	4.38643	1.45715	1.56814	1.25265	1.76005	1.52806	0.495424	5.58628	2.42902	6.21985	6.03953	6.49957	5.19191	7.29498	6.33341	2.05341	23.1537	10.0677	25.7797
4930563H07Rik	1		1		RIKEN cDNA 4930563H07 gene	75347	0	0	0	0	0	0	0	0	0	0	0	0	0	0	0	0	0	0	0	0	0	0	0	0
4930563M20Rik	1		1		RIKEN cDNA 4930563M20 gene	78213	0	0	0	0	0	0	0	0	0	0	0	0	0	0	0	0	0	0	0	0	0	0	0	0
4930563M21Rik	-1.09352	0.373901	-1.04184	0.70743	RIKEN cDNA 4930563M21 gene	75258	0	0	0.0385433	0	0.0435867	0	0	0	0	0.11563	0	0	0	0	0.13076	0	0	0	0.911873	0	0	0	0	1.03119
4930564B18Rik	1		1		glutamate rich 6B	75272	0	0	0	0	0	0	0	0	0	0	0	0	0	0	0	0	0	0	0	0	0	0	0	0
4930564C03Rik	1		1		RIKEN cDNA 4930564C03 gene	75341	0	0	0	0	0	0	0	0	0	0	0	0	0	0	0	0	0	0	0	0	0	0	0	0
4930564D02Rik	1		1		RIKEN cDNA 4930564D02 gene	75269	0	0	0	0	0	0	0	0	0	0	0	0	0	0	0	0	0	0	0	0	0	0	0	0
4930565D16Rik	1		1		RIKEN cDNA 4930565D16 gene	75309	0	0	0	0	0	0	0	0	0	0	0	0	0	0	0	0	0	0	0	0	0	0	0	0
4930565N06Rik	1.20301	0.373901	1		RIKEN cDNA 4930565N06 gene	68306	0.0580343	0	0	0	0	0	0	0	0.174103	0	0	0	0	0	0	0	0	5.19191	0	0	0	0	0	0
4930567H12Rik	1		1		RIKEN cDNA 4930567H12 gene	75930	0	0	0	0	0	0	0	0	0	0	0	0	0	0	0	0	0	0	0	0	0	0	0	0
4930567H17Rik	1		1		RIKEN cDNA 4930567H17 gene	619303	0	0	0	0	0	0	0	0	0	0	0	0	0	0	0	0	0	0	0	0	0	0	0	0
4930567J20Rik	1		1		RIKEN cDNA 4930567J20 gene	78221	0	0	0	0	0	0	0	0	0	0	0	0	0	0	0	0	0	0	0	0	0	0	0	0
4930567K12Rik	1		1		RIKEN cDNA 4930567K12 gene	75845	0	0	0	0	0	0	0	0	0	0	0	0	0	0	0	0	0	0	0	0	0	0	0	0
4930567K20Rik	1		1		RIKEN cDNA 4930567K20 gene	78056	0	0	0	0	0	0	0	0	0	0	0	0	0	0	0	0	0	0	0	0	0	0	0	0
4930568D16Rik	1		1		RIKEN cDNA 4930568D16 gene	75859	0	0	0	0	0	0	0	0	0	0	0	0	0	0	0	0	0	0	0	0	0	0	0	0
4930568E12Rik	-1.33773	0.373901	-1.21737	0.555203	RIKEN cDNA 4930568E12 gene	78219	0	0	0.0442307	0	0.079797	0	0	0	0	0	0	0.132692	0.239391	0	0	0	0	0	0	0	1.02671	1.8523	0	0
4930568G15Rik	1		1		RIKEN cDNA 4930568G15 gene	75857	0	0	0	0	0	0	0	0	0	0	0	0	0	0	0	0	0	0	0	0	0	0	0	0
4930570G19Rik	1		1		RIKEN cDNA 4930570G19 gene	329782	0	0	0	0	0	0	0	0	0	0	0	0	0	0	0	0	0	0	0	0	0	0	0	0
4930571K23Rik	1		1		RIKEN cDNA 4930571K23 gene	75861	0	0	0	0	0	0	0	0	0	0	0	0	0	0	0	0	0	0	0	0	0	0	0	0
4930571O06Rik	1		1		RIKEN cDNA 4930571O06 gene	78048	0	0	0	0	0	0	0	0	0	0	0	0	0	0	0	0	0	0	0	0	0	0	0	0
4930572K03Rik	1		1		RIKEN cDNA 4930572K03 gene	75916	0	0	0	0	0	0	0	0	0	0	0	0	0	0	0	0	0	0	0	0	0	0	0	0
4930572O03Rik	1.22051	0.616768	-1.15066	0.641229	RIKEN cDNA 4930572O03 gene	381715	0.162183	0.146237	0.0702262	0	0.0980515	0	0.155444	0.250927	0.080177	0.140818	0.0698606	0	0.214533	0	0.0796216	2.01318	3.24979	1.03838	1.82375	0.904773	0	2.77845	0	1.03119
4930572O13Rik	1		1		RIKEN cDNA 4930572O13 gene	75862	0	0	0	0	0	0	0	0	0	0	0	0	0	0	0	0	0	0	0	0	0	0	0	0
4930573O16Rik	1		1		RIKEN cDNA 4930573O16 gene	78049	0	0	0	0	0	0	0	0	0	0	0	0	0	0	0	0	0	0	0	0	0	0	0	0
4930577N17Rik	1.124	0.500221	-1.24692	0.086277	RIKEN cDNA 4930577N17 gene	67746	1.7237	1.69353	1.21121	1.20833	1.51714	1.5067	2.12357	1.33775	1.70977	1.31378	1.21044	1.10942	1.62028	1.65771	1.27344	41.2701	25.9983	33.2282	25.5324	23.5241	21.5608	31.4891	32.2165	24.7485
4930578C19Rik	1		1		RIKEN cDNA 4930578C19 gene	75905	0	0	0	0	0	0	0	0	0	0	0	0	0	0	0	0	0	0	0	0	0	0	0	0
4930578E11Rik	1		1		RIKEN cDNA 4930578E11 gene	78058	0	0	0.0115582	0	0	0	0	0	0	0	0.0346747	0	0	0	0	0	0	0	0	0.904773	0	0	0	0
4930578I06Rik	1		1		RIKEN cDNA 4930578I06 gene	67750	0	0	0	0	0	0	0	0	0	0	0	0	0	0	0	0	0	0	0	0	0	0	0	0
4930578M01Rik	1		1.02841	0.373901	RIKEN cDNA 4930578M01 gene	75951	0	0	0.036256	0	0.0327052	0	0	0	0	0	0	0.108768	0.0981155	0	0	0	0	0	0	0	1.02671	0.92615	0	0
4930578N18Rik	1		1		RIKEN cDNA 4930578N18 gene	78215	0	0	0	0	0	0	0	0	0	0	0	0	0	0	0	0	0	0	0	0	0	0	0	0
4930579F01Rik	-1.26416	0.373901	-1.26416	0.373901	RIKEN cDNA 4930579F01 gene	67741	0.0170064	0	0.0161896	0	0.0825106	0	0	0	0.0510191	0.0485688	0	0	0.0455048	0.202027	0	0	0	1.03838	0.911873	0	0	0.92615	4.02707	0
4930579G18Rik	1.1034	0.824292	1.7419	0.251072	RIKEN cDNA 4930579G18 gene	75913	0.146973	0.105321	0.264264	0.232653	0.13663	0.133562	0.0594836	0.320073	0.0613625	0.107773	0.320918	0.3641	0.109532	0.178483	0.121875	1.00659	5.41631	1.03838	1.82375	5.43061	6.16134	1.85351	3.0203	2.06238
4930579G24Rik	2.26058	0.000671886	1.05379	0.669054	RIKEN cDNA 4930579G24 gene	75939	17.9566	17.9357	8.41922	8.36091	7.98173	7.93413	18.7491	18.3554	16.7654	9.81518	7.45624	7.98623	8.33334	8.80474	6.8071	445.919	436.555	398.739	233.439	177.336	189.941	198.196	209.408	161.897
4930579H20Rik	1		1		RIKEN cDNA 4930579H20 gene	75855	0	0	0	0	0	0	0	0	0	0	0	0	0	0	0	0	0	0	0	0	0	0	0	0
4930579J19Rik	-1.05056	0.373901	-1.05056	0.373901	RIKEN cDNA 4930579J19 gene	75854	0	0	0	0	0.038649	0	0	0	0	0	0	0	0	0.115947	0	0	0	0	0	0	0	0	1.00677	0
4930579K19Rik	1.45671	0.399293	1.1366	0.759505	RIKEN cDNA 4930579K19 gene	75881	0.51659	0.469183	0.404944	0.366078	0.33844	0.322083	0.710615	0.594801	0.244354	0.357639	0.212912	0.644282	0.217943	0.473828	0.323548	9.05929	7.58283	3.11515	4.55936	2.71432	8.21364	2.77845	6.0406	4.12476
4930579P08Rik	1.44516	0.373901	1		RIKEN cDNA 4930579P08 gene	75878	0.100607	0	0	0	0.024386	0	0	0	0.301822	0	0	0	0	0.0731581	0	0	0	4.15353	0	0	0	0	1.00677	0
4930581F22Rik	-2.60798	0.00536691	-2.60798	0.00536691	RIKEN cDNA 4930581F22 gene	78934	0.0238667	0	0.0420833	0	0.268563	0.260798	0	0.0365573	0.0350427	0	0.0916012	0.0346486	0.187531	0.339758	0.2784	0	1.08326	1.03838	0	2.71432	1.02671	5.5569	10.0677	8.24951
4930583K01Rik	1.3937	0.382517	-1.25155	0.448186	RIKEN cDNA 4930583K01 gene	67745	0.189178	0.18151	0.0708913	0	0.0736327	0	0.220859	0.118841	0.227835	0.100038	0	0.112636	0	0.220898	0	2.01318	1.08326	2.07676	0.911873	0	1.02671	0	2.01353	0
4930583P06Rik	1		1		RIKEN cDNA 4930583P06 gene	75946	0	0	0	0	0	0	0	0	0	0	0	0	0	0	0	0	0	0	0	0	0	0	0	0
4930584F24Rik	1		1		RIKEN cDNA 4930584F24 gene	75942	0	0	0	0	0	0	0	0	0	0	0	0	0	0	0	0	0	0	0	0	0	0	0	0
4930586N03Rik	1.03886	0.443328	-1.00632	0.373901	RIKEN cDNA 4930586N03 gene	75887	0.0380853	0	0.0331849	0	0.033969	0	0	0	0.114256	0	0.0995547	0	0.101907	0	0	0	0	1.03838	0	0.904773	0	0.92615	0	0
4930587E11Rik	1		1		RIKEN cDNA 4930587E11 gene	75893	0	0	0	0	0	0	0	0	0	0	0	0	0	0	0	0	0	0	0	0	0	0	0	0
4930590J08Rik	1		1		RIKEN cDNA 4930590J08 gene	381798	0.0567375	0.0484281	0.0502101	0.0439632	0.0157819	0	0.0233851	0.0503327	0.0964948	0.0847385	0.0420394	0.0238524	0	0.0233892	0.0239566	1.00659	2.16652	4.15353	3.64749	1.80955	1.02671	0	1.00677	1.03119
4930590L20Rik	1		1		RIKEN cDNA 4930590L20 gene	75910	0	0	0	0	0	0	0	0	0	0	0	0	0	0	0	0	0	0	0	0	0	0	0	0
4930591A17Rik	-1.56341	0.591141	1.45551	0.482991	RIKEN cDNA 4930591A17 gene	68175	0.671137	0.5009	1.16201	1.13982	0.985414	0.783111	1.1316	0.152224	0.729588	1.15326	0.889996	1.44277	1.95219	0.424424	0.579627	8.0527	1.08326	5.19191	8.20686	6.33341	10.2671	13.8922	3.0203	4.12476
4930591E09Rik	1		1		RIKEN cDNA 4930591E09 gene	75877	0	0	0	0	0	0	0	0	0	0	0	0	0	0	0	0	0	0	0	0	0	0	0	0
4930592A05Rik	1.2621	0.373901	1		RIKEN cDNA 4930592A05 gene	75880	0.0670137	0	0	0	0	0	0	0.201041	0	0	0	0	0	0	0	0	2.16652	0	0	0	0	0	0	0
4930592I03Rik	-1.43268	0.373901	-1.43268	0.373901	RIKEN cDNA 4930592I03 gene	75853	0	0	0	0	0.0980227	0	0	0	0	0	0	0	0	0	0.294068	0	0	0	0	0	0	0	0	3.09357
4930593A02Rik	1		1.01364	0.373901	RIKEN cDNA 4930593A02 gene	71301	0	0	0.0347163	0	0	0	0	0	0	0	0	0.104149	0	0	0	0	0	0	0	0	1.02671	0	0	0
4930593C16Rik	1		1		RIKEN cDNA 4930593C16 gene	78060	0	0	0	0	0	0	0	0	0	0	0	0	0	0	0	0	0	0	0	0	0	0	0	0
4930594C11Rik	1.46049	0.0892287	1		RIKEN cDNA 4930594C11 gene	77633	0.150512	0.146049	0.0263705	0	0.0269231	0	0.20483	0.125962	0.120743	0.0265081	0.0526034	0	0.0807694	0	0	7.04612	4.33305	4.15353	0.911873	1.80955	0	2.77845	0	0
4930594O21Rik	1		1.12523	0.373901	RIKEN cDNA 4930594O21 gene	75947	0.0312999	0	0.0474903	0	0	0	0	0.0938997	0	0.142471	0	0	0	0	0	0	1.08326	0	0.911873	0	0	0	0	0
4930595D18Rik	-1.03998	0.373901	-1.03998	0.373901	RIKEN cDNA 4930595D18 gene	78062	0	0	0	0	0.0374937	0	0	0	0	0	0	0	0.112481	0	0	0	0	0	0	0	0	0.926535	0	0
4930595M18Rik	1		1		RIKEN cDNA 4930595M18 gene	245492	0.0315483	0	0.0207957	0	0	0	0	0	0.0946449	0	0	0.0623871	0	0	0	0	0	3.11515	0	0	2.05341	0	0	0
4930596D02Rik	1		1		RIKEN cDNA 4930596D02 gene	239036	0	0	0	0	0	0	0	0	0	0	0	0	0	0	0	0	0	0	0	0	0	0	0	0
4930596I21Rik	1		1.44514	0.373901	RIKEN cDNA 4930596I21 gene	78229	0	0	0.100602	0	0	0	0	0	0	0	0	0.301805	0	0	0	0	0	0	0	0	1.02671	0	0	0
4930597A21Rik	1.02815	0.884415	-1.11863	0.373901	RIKEN cDNA 4930597A21 gene	75389	0.050711	0	0	0	0.0466587	0	0.152133	0	0	0	0	0	0.139976	0	0	1.00659	0	0	0	0	0	0.92615	0	0
4930597G03Rik	1		1		RIKEN cDNA 4930597G03 gene	75377	0	0	0	0	0	0	0	0	0	0	0	0	0	0	0	0	0	0	0	0	0	0	0	0
4930598F16Rik	1		1		RIKEN cDNA 4930598F16 gene	75381	0	0	0	0	0	0	0	0	0	0	0	0	0	0	0	0	0	0	0	0	0	0	0	0
4930599N23Rik	-1.57228	0.34391	-1.72373	0.227305	RIKEN cDNA 4930599N23 gene	75379	0.156346	0	0.100485	0	0.251775	0.249007	0.110922	0.358115	0	0.301456	0	0	0.306175	0.221884	0.227267	1.00659	3.24979	0	2.73562	0	0	2.77845	2.01353	2.06238
4931402G19Rik	1.29696	0.116748	1.09339	0.373901	RIKEN cDNA 4931402G19 gene	70933	0.124587	0.119549	0.0792718	0.0683484	0.0344213	0	0.145424	0.0783176	0.150018	0.0329351	0.130715	0.0741653	0.0669015	0.0363625	0	4.02635	2.16837	4.15353	0.911873	3.61909	2.05341	1.8523	1.00677	0
4931403E22Rik	1		1		RIKEN cDNA 4931403E22 gene	70942	0	0	0	0	0	0	0	0	0	0	0	0	0	0	0	0	0	0	0	0	0	0	0	0
4931403G20Rik	1.13389	0.248519	1		RIKEN cDNA 4931403G20 gene	70934	0.0810653	0	0.031837	0	0	0	0.136005	0.107191	0	0	0.0447396	0.0507714	0	0	0	3.01976	2.16571	0	0	0.90393	1.0258	0	0	0
4931406B18Rik	1		1		RIKEN cDNA 4931406B18 gene	74054	0.0139187	0	0.0059356	0	0	0	0	0.0213197	0.0204364	0	0.0178068	0	0	0	0	0	1.08326	1.03838	0	0.904773	0	0	0	0
4931406C07Rik	1.45449	0.0122212	-1.46706	0.0942287	RIKEN cDNA 4931406C07 gene	70984	1.97627	1.97621	0.948677	0.926136	1.36864	1.3587	1.96065	1.96947	1.9987	0.8564	0.745642	1.24399	1.39948	1.55052	1.15591	66.4335	67.1622	67.4943	28.2681	25.3333	41.0624	48.1596	53.3585	38.154
4931406H21Rik	-6.14263	0.000329208	-3.84314	8.48038e-05	RIKEN cDNA 4931406H21 gene	77592	0.294914	0.28771	0.463018	0.459857	1.76768	1.76729	0.28586	0.219739	0.379143	0.425437	0.422125	0.541493	1.72839	1.81758	1.75708	14.0922	10.8326	18.6909	20.9731	20.8098	26.6943	85.2058	89.6023	86.6199
4931406P16Rik	-1.01392	0.917058	-1.18936	0.274236	RIKEN cDNA 4931406P16 gene	233103	5.49572	5.49363	4.70036	4.68328	5.65251	5.57012	5.37658	5.39943	5.71115	4.52104	5.26339	4.31664	5.93876	6.62874	4.39003	406.662	408.39	431.967	341.952	398.1	326.492	449.183	501.37	332.043
4931408C20Rik	1		1		RIKEN cDNA 4931408C20 gene	210940	0	0	0	0	0	0	0	0	0	0	0	0	0	0	0	0	0	0	0	0	0	0	0	0
4931408D14Rik	1.16186	0.373901	1		RIKEN cDNA 4931408D14 gene	77059	0.0702576	0	0.0313281	0	0	0	0.156843	0	0.0539298	0	0.0939842	0	0	0	0	6.03953	0	2.07676	0	3.61909	0	0	0	0
4931409K22Rik	-3.21929	0.0477057	-1.4136	0.163739	RIKEN cDNA 4931409K22 gene	231045	0.204942	0.158785	0.430935	0.417122	0.595004	0.589644	0.393533	0.065154	0.156138	0.57589	0.408147	0.308768	0.5292	0.544987	0.710825	13.0856	2.16652	5.19191	19.1493	13.5716	10.2671	17.5968	18.1218	24.7485
4931414P19Rik	-2.20606	0.0108558	1.03364	0.857464	RIKEN cDNA 4931414P19 gene	74359	0.908795	0.907495	2.07002	2.06933	2.06491	2.00199	0.94063	0.944794	0.840962	2.1303	2.00099	2.07876	1.70208	2.82239	1.67027	30.1976	30.3313	26.9979	68.3905	64.2389	66.7359	54.6428	90.609	53.6218
4931417E11Rik	1		1		RIKEN cDNA 4931417E11 gene	66740	0	0	0	0	0	0	0	0	0	0	0	0	0	0	0	0	0	0	0	0	0	0	0	0
4931419H13Rik	1		1		RIKEN cDNA 4931419H13 gene	70970	0	0	0	0	0	0	0	0	0	0	0	0	0	0	0	0	0	0	0	0	0	0	0	0
4931420L22Rik	1		1		RIKEN cDNA 4931420L22 gene	70972	0	0	0	0	0	0	0	0	0	0	0	0	0	0	0	0	0	0	0	0	0	0	0	0
4931423N10Rik	1		1		RIKEN cDNA 4931423N10 gene	70981	0.0152042	0	0.0291744	0	0	0	0.0456127	0	0	0	0.040999	0.0465243	0	0	0	1.00659	0	0	0	0.904773	1.02671	0	0	0
4931428F04Rik	1.53807	0.198993	-1.47253	0.0431054	RIKEN cDNA 4931428F04 gene	74356	2.82476	2.64581	1.16914	1.1682	1.74983	1.72021	2.14828	1.98696	4.33904	1.23607	1.13727	1.13408	1.41827	2.1992	1.63201	88.5798	84.4944	179.64	51.9767	50.6673	47.2285	59.2736	90.609	70.1209
4931428L18Rik	-1.08652	0.811773	-1.0863	0.865299	RIKEN cDNA 4931428L18 gene	70988	0.116441	0	0.130217	0	0.164472	0.149893	0.168254	0.18107	0	0.304843	0	0.0858081	0.154808	0.252425	0.0861828	2.01318	2.16652	0	3.64749	0	1.02671	1.8523	3.0203	1.03119
4931429I11Rik	1		1		juvenile hydrocephalus	70989	0	0	0.0088599	0	0	0	0	0	0	0	0	0.0265797	0	0	0	0	0	0	0	0	1.02671	0	0	0
4931429L15Rik	-1.07789	0.373901	-1.07789	0.373901	RIKEN cDNA 4931429L15 gene	74361	0.0135831	0	0	0	0.0417453	0	0.0407493	0	0	0	0	0	0	0	0.125236	1.00659	0	0	0	0	0	0	0	3.09357
4931429P17Rik	1		1		RIKEN cDNA 4931429P17 gene	70971	0	0	0	0	0	0	0	0	0	0	0	0	0	0	0	0	0	0	0	0	0	0	0	0
4931430N09Rik	1		1		RIKEN cDNA 4931430N09 gene	74363	0	0	0	0	0	0	0	0	0	0	0	0	0	0	0	0	0	0	0	0	0	0	0	0
4931431B13Rik	1		1		RIKEN cDNA 4931431B13 gene	70973	0	0	0	0	0	0	0	0	0	0	0	0	0	0	0	0	0	0	0	0	0	0	0	0
4931431C16Rik	1.32337	0.215538	1		RIKEN cDNA 4931431C16 gene	74364	0.113877	0.0880887	0.0465649	0	0.0576604	0.0525495	0.0294931	0.190438	0.121699	0	0.0795297	0.060165	0.0542724	0.088495	0.0302139	1.00659	6.49957	4.15353	0	2.71432	2.05341	1.8523	3.0203	1.03119
4931431F19Rik	1		1		RIKEN cDNA 4931431F19 gene	70980	0	0	0	0	0	0	0	0	0	0	0	0	0	0	0	0	0	0	0	0	0	0	0	0
4931440F15Rik	-1.58784	0.239974	-1.65588	0.0591209	RIKEN cDNA 4931440F15 gene	216622	0.194791	0.174981	0.173743	0.167791	0.278864	0.277842	0.170156	0.313915	0.100303	0.132124	0.240342	0.148763	0.24602	0.291748	0.298825	7.04612	12.9991	4.15353	5.47124	9.95251	6.16023	10.1876	12.0812	12.3743
4931440J10Rik	1		1		RIKEN cDNA 4931440J10 gene	71000	0	0	0	0	0	0	0	0	0	0	0	0	0	0	0	0	0	0	0	0	0	0	0	0
4931440P22Rik	1.77901	0.19154	-1.32119	0.424444	RIKEN cDNA 4931440P22 gene	71004	0.541626	0.500012	0.222515	0.212734	0.294286	0.281061	0.541716	0.29149	0.791671	0.245372	0.284038	0.138136	0.332284	0.180604	0.36997	12.0791	6.49957	17.6525	5.47124	6.33341	3.08012	7.4092	4.02707	8.24951
4932411E22Rik	1		1		RIKEN cDNA 4932411E22 gene	214604	0	0	0	0	0	0	0	0	0	0	0	0	0	0	0	0	0	0	0	0	0	0	0	0
4932411N23Rik	1		1		RIKEN cDNA 4932411N23 gene	237029	0	0	0	0	0	0	0	0	0	0	0	0	0	0	0	0	0	0	0	0	0	0	0	0
4932412D23Rik	1		1		RIKEN cDNA 4932412D23 gene	75722	0	0	0	0	0	0	0	0	0	0	0	0	0	0	0	0	0	0	0	0	0	0	0	0
4932413F04Rik	1		1		RIKEN cDNA 4932413F04 gene	319215	0	0	0	0	0	0	0	0	0	0	0	0	0	0	0	0	0	0	0	0	0	0	0	0
4932414J04Rik	1		1		RIKEN cDNA 4932414J04 gene	237694	0	0	0	0	0	0	0	0	0	0	0	0	0	0	0	0	0	0	0	0	0	0	0	0
4932414N04Rik	1		1		RIKEN cDNA 4932414N04 gene	75721	0	0	0	0	0	0	0	0	0	0	0	0	0	0	0	0	0	0	0	0	0	0	0	0
4932415M13Rik	1		1		RIKEN cDNA 4932415M13 gene	211496	0	0	0.00788273	0	0	0	0	0	0	0.0236482	0	0	0	0	0	0	0	0	0.911873	0	0	0	0	0
4932416H05Rik	1.633	0.309748	2.27071	0.141878	RIKEN cDNA 4932416H05 gene	654409	0.264626	0.245129	0.372432	0.340855	0.160929	0.139028	0.413616	0.166921	0.213341	0.187349	0.534433	0.395515	0.118926	0.284412	0.0794485	16.1054	6.49957	8.30706	7.29498	20.8098	15.4006	4.63075	11.0744	3.09357
4932416K20Rik	1		1		RIKEN cDNA 4932416K20 gene	442809	0	0	0	0	0	0	0	0	0	0	0	0	0	0	0	0	0	0	0	0	0	0	0	0
4932418E24Rik	1		1		coiled-coil domain containing 187	329366	0	0	0	0	0	0	0	0	0	0	0	0	0	0	0	0	0	0	0	0	0	0	0	0
4932429P05Rik	1		1		RIKEN cDNA 4932429P05 gene	245509	0	0	0	0	0	0	0	0	0	0	0	0	0	0	0	0	0	0	0	0	0	0	0	0
4932435O22Rik	1		1		RIKEN cDNA 4932435O22 gene	319819	0	0	0	0	0	0	0	0	0	0	0	0	0	0	0	0	0	0	0	0	0	0	0	0
4932438A13Rik	1.18566	0.0192849	-1.17568	0.0702199	RIKEN cDNA 4932438A13 gene	229227	3.58686	3.5845	2.57908	2.57146	3.02738	3.02321	3.57533	3.43323	3.75202	2.79097	2.62822	2.31804	3.25462	2.91974	2.90777	756.954	726.869	794.363	590.894	556.436	490.765	689.055	618.155	615.62
4932438H23Rik	1		1		RIKEN cDNA 4932438H23 gene	74387	0	0	0.0227456	0	0	0	0	0	0	0	0	0.0682369	0	0	0	0	0	0	0	0	2.05341	0	0	0
4932441J04Rik	1		1		RIKEN cDNA 4932441J04 gene	319216	0	0	0	0	0	0	0	0	0	0	0	0	0	0	0	0	0	0	0	0	0	0	0	0
4932443I19Rik	1		1		RIKEN cDNA 4932443I19 gene	403185	0	0	0	0	0	0	0	0	0	0	0	0	0	0	0	0	0	0	0	0	0	0	0	0
4932702P03Rik	1		1		RIKEN cDNA 4932702P03 gene	73326	0	0	0	0	0	0	0	0	0	0	0	0	0	0	0	0	0	0	0	0	0	0	0	0
4933400A11Rik	1		1		RIKEN cDNA 4933400A11 gene	66747	0	0	0	0	0	0	0	0	0	0	0	0	0	0	0	0	0	0	0	0	0	0	0	0
4933400B14Rik	1		1		RIKEN cDNA 4933400B14 gene	71052	0	0	0	0	0	0	0	0	0	0	0	0	0	0	0	0	0	0	0	0	0	0	0	0
4933400C23Rik	1		1		RIKEN cDNA 4933400C23 gene	331003	0	0	0	0	0	0	0	0	0	0	0	0	0	0	0	0	0	0	0	0	0	0	0	0
4933400F21Rik	1		1		RIKEN cDNA 4933400F21 gene	74403	0.0449135	0	0.0272861	0	0.00747863	0	0.0876027	0.0471378	0	0.0595198	0	0.0223384	0	0	0.0224359	4.02635	2.16652	0	2.73562	0	1.02671	0	0	1.03119
4933400L20Rik	1		1		RIKEN cDNA 4933400L20 gene	71058	0	0	0	0	0	0	0	0	0	0	0	0	0	0	0	0	0	0	0	0	0	0	0	0
4933401B06Rik	1		1		RIKEN cDNA 4933401B06 gene	71011	0	0	0	0	0	0	0	0	0	0	0	0	0	0	0	0	0	0	0	0	0	0	0	0
4933401D09Rik	-1.2652	0.647328	-1.17805	0.763912	RIKEN cDNA 4933401D09 gene	71008	0.0937627	0	0.128195	0.113974	0.153943	0	0	0.143619	0.137669	0.0604482	0.119955	0.204182	0.0613946	0.400433	0	0	2.16652	2.07676	0.911873	1.80955	3.08012	0.92615	6.0406	0
4933401H06Rik	1		1		RIKEN cDNA 4933401H06 gene	71038	0	0	0	0	0	0	0	0	0	0	0	0	0	0	0	0	0	0	0	0	0	0	0	0
4933402C06Rik	1		1		RIKEN cDNA 4933402C06 gene	71029	0	0	0	0	0	0	0	0	0	0	0	0	0	0	0	0	0	0	0	0	0	0	0	0
4933402D24Rik	1		1		RIKEN cDNA 4933402D24 gene	74426	0	0	0.0289645	0	0	0	0	0	0	0.0436166	0.043277	0	0	0	0	0	0	0	0.911873	0.904773	0	0	0	0
4933402E13Rik	-1.63182	0.0326155	-1.17405	0.170136	RIKEN cDNA 4933402E13 gene	74437	2.26392	2.22277	3.10071	3.08945	3.64807	3.62717	2.89816	1.97364	1.91996	2.82139	3.46056	3.02019	3.31656	3.41786	4.20979	67.4414	46.5803	45.6888	65.6548	81.4296	71.8694	77.7966	79.5346	97.963
4933402J07Rik	1		1		RIKEN cDNA 4933402J07 gene	330820	0	0	0	0	0	0	0	0	0	0	0	0	0	0	0	0	0	0	0	0	0	0	0	0
4933402J10Rik	1		1		RIKEN cDNA 4933402J10 gene	71057	0	0	0	0	0	0	0	0	0	0	0	0	0	0	0	0	0	0	0	0	0	0	0	0
4933402J15Rik	1		1		RIKEN cDNA 4933402J15 gene	74425	0.0171102	0	0	0	0	0	0.0513305	0	0	0	0	0	0	0	0	1.00659	0	0	0	0	0	0	0	0
4933402N03Rik	1		1		RIKEN cDNA 4933402N03 gene	233918	0	0	0	0	0	0	0	0	0	0	0	0	0	0	0	0	0	0	0	0	0	0	0	0
4933402N22Rik	1		1		RIKEN cDNA 4933402N22 gene	545732	0	0	0	0	0.0282807	0	0	0	0	0	0	0	0	0	0.084842	0	0	0	0	0	0	0	0	1.03119
4933402P03Rik	1		1		RIKEN cDNA 4933402P03 gene	108803	0	0	0.0158714	0	0	0	0	0	0	0	0.0476143	0	0	0	0	0	0	0	0	0.904773	0	0	0	0
4933403O08Rik	1		1		RIKEN cDNA 4933403O08 gene	71030	0	0	0.0171543	0	0	0	0	0	0	0.051463	0	0	0	0	0	0	0	0	0.911873	0	0	0	0	0
4933404G15Rik	1		1		RIKEN cDNA 4933404G15 gene	74066	0	0	0	0	0	0	0	0	0	0	0	0	0	0	0	0	0	0	0	0	0	0	0	0
4933404K08Rik	1.06733	0.373901	1		RIKEN cDNA 4933404K08 gene	74061	0.0405293	0	0	0	0	0	0.121588	0	0	0	0	0	0	0	0	2.01318	0	0	0	0	0	0	0	0
4933404K13Rik	1.27687	0.41025	-2.51412	0.0698999	RIKEN cDNA 4933404K13 gene	71018	1.44214	1.41344	0.477103	0.440298	1.16166	1.10696	1.31613	1.15886	1.85142	0.541951	0.645278	0.24408	1.54122	0.718019	1.22573	11.0725	9.74936	15.5757	4.55936	5.42864	2.05341	12.9661	6.0406	10.3119
4933404O12Rik	-2.4364	0.0013191	1.07465	0.694492	RIKEN cDNA 4933404O12 gene	66752	0.704949	0.703399	1.87504	1.84169	1.73071	1.71376	0.693373	0.767508	0.653965	1.39983	2.0834	2.1419	1.40352	1.94179	1.84683	35.2306	38.9974	33.2282	71.1261	105.858	108.831	71.3135	98.6632	93.8382
4933405D12Rik	2.10608	0.161544	1.05614	0.581257	RIKEN cDNA 4933405D12 gene	74057	0.231993	0	0.0800783	0	0.040825	0	0.266225	0.429755	0	0.120587	0.119648	0	0.122475	0	0	2.01318	3.24979	0	0.911873	0.904773	0	0.92615	0	0
4933405E24Rik	1		1		RIKEN cDNA 4933405E24 gene	71056	0	0	0	0	0	0	0	0	0	0	0	0	0	0	0	0	0	0	0	0	0	0	0	0
4933405L10Rik	-1.14404	0.373901	-1.00781	0.968437	RIKEN cDNA 4933405L10 gene	71046	0	0	0.0487603	0	0.0499123	0	0	0	0	0	0.146281	0	0.149737	0	0	0	0	0	0	1.80955	0	1.8523	0	0
4933405O20Rik	1		1		RIKEN cDNA 4933405O20 gene	243996	0	0	0	0	0	0	0	0	0	0	0	0	0	0	0	0	0	0	0	0	0	0	0	0
4933406C10Rik	1		1		RIKEN cDNA 4933406C10 gene	74076	0	0	0.0156709	0	0	0	0	0	0	0	0.0470128	0	0	0	0	0	0	0	0	0.904773	0	0	0	0
4933406D12Rik	1		1		RIKEN cDNA 4933406D12 gene	74065	0	0	0	0	0	0	0	0	0	0	0	0	0	0	0	0	0	0	0	0	0	0	0	0
4933406F09Rik	1		1		RIKEN cDNA 4933406F09 gene	68308	0	0	0	0	0	0	0	0	0	0	0	0	0	0	0	0	0	0	0	0	0	0	0	0
4933406G16Rik	1		1		RIKEN cDNA 4933406G16 gene	74059	0	0	0	0	0	0	0	0	0	0	0	0	0	0	0	0	0	0	0	0	0	0	0	0
4933406I18Rik	1		1		RIKEN cDNA 4933406I18 gene	71045	0	0	0	0	0	0	0	0	0	0	0	0	0	0	0	0	0	0	0	0	0	0	0	0
4933406J08Rik	-1.25137	0.0578731	1.2717	0.128021	RIKEN cDNA 4933406J08 gene	74401	2.52824	2.52576	4.05867	4.01942	3.18056	3.16067	2.5457	2.65532	2.3837	4.86068	3.52032	3.795	3.63953	3.13373	2.76841	65.4282	68.2455	61.2646	124.927	90.4773	97.537	93.5411	80.5414	71.1521
4933406J10Rik	-1.24372	0.689575	-1.57822	0.373901	RIKEN cDNA 4933406J10 gene	77800	0.132363	0.12515	0	0	0.160455	0	0.0959304	0.103238	0.197921	0	0	0	0.0882644	0	0.3931	1.00659	1.08326	2.07676	0	0	0	0.92615	0	4.12476
4933406K04Rik	1		1		RIKEN cDNA 4933406K04 gene	71033	0	0	0	0	0	0	0	0	0	0	0	0	0	0	0	0	0	0	0	0	0	0	0	0
4933406M09Rik	1		1		RIKEN cDNA 4933406M09 gene	240755	0	0	0	0	0	0	0	0	0	0	0	0	0	0	0	0	0	0	0	0	0	0	0	0
4933407E24Rik	1		1		RIKEN cDNA 4933407E24 gene	108809	0	0	0	0	0	0	0	0	0	0	0	0	0	0	0	0	0	0	0	0	0	0	0	0
4933407G14Rik	1		1		RIKEN cDNA 4933407G14 gene	71125	0	0	0	0	0	0	0	0	0	0	0	0	0	0	0	0	0	0	0	0	0	0	0	0
4933407I05Rik	1		1		RIKEN cDNA 4933407I05 gene	74072	0	0	0	0	0	0	0	0	0	0	0	0	0	0	0	0	0	0	0	0	0	0	0	0
4933407K13Rik	-1.6942	0.265766	-1.1926	0.361317	RIKEN cDNA 4933407K13 gene	74396	0.739938	0.642622	0.913505	0.912901	1.11832	1.08873	0.564608	1.29118	0.364026	0.937714	0.866976	0.935824	1.27708	0.776473	1.30141	24.1581	55.2464	15.5757	40.1224	37.0957	40.0415	54.6428	33.2233	55.6842
4933407L21Rik	1		1		RIKEN cDNA 4933407L21 gene	71141	0.0284444	0	0	0	0	0	0	0.0853332	0	0	0	0	0	0	0	0	1.08326	0	0	0	0	0	0	0
4933408B17Rik	1.50258	0.18774	-1.0207	0.373901	RIKEN cDNA 4933408B17 gene	271508	0.130383	0	0.0208966	0	0.0354463	0	0.242204	0.148945	0	0.0626897	0	0	0	0	0.106339	7.04612	4.33305	0	1.82375	0	0	0	0	3.09357
4933408J17Rik	1.21296	0.0681944	1.13368	0.0898568	RIKEN cDNA 4933408J17 gene	74454	4.23591	4.21803	3.94725	3.94232	3.4842	3.47746	3.92744	3.98369	4.7966	3.68057	4.01711	4.14407	3.36438	3.29602	3.7922	87.5732	88.8275	106.953	82.0686	89.5726	92.4035	75.0181	73.494	84.5575
4933408N05Rik	-1.23667	0.0220765	-2.32362	0.00936559	RIKEN cDNA 4933408N05 gene	71122	2.79433	2.78726	1.53278	1.48343	3.44991	3.44691	2.5495	3.03559	2.79791	1.17937	1.31647	2.1025	3.59352	3.25526	3.50094	47.3096	56.3296	51.9191	21.8849	24.4289	39.0148	66.6828	60.406	64.9649
4933409G03Rik	1		1		RIKEN cDNA 4933409G03 gene	227998	0	0	0	0	0	0	0	0	0	0	0	0	0	0	0	0	0	0	0	0	0	0	0	0
4933409K07Rik	1		1		RIKEN cDNA 4933409K07 gene	108816	0	0	0	0	0.0162471	0	0	0	0	0	0	0	0.031578	0.0171634	0	0	0	0	0	0	0	1.8523	1.00677	0
4933411E08Rik	-1.15258	0.373901	-1.15258	0.373901	RIKEN cDNA 4933411E08 gene	71067	0	0	0	0	0.0510383	0	0	0	0	0	0	0	0	0	0.153115	0	0	0	0	0	0	0	0	3.09357
4933411G06Rik	1		1		RIKEN cDNA 4933411G06 gene	71090	0	0	0	0	0	0	0	0	0	0	0	0	0	0	0	0	0	0	0	0	0	0	0	0
4933411K16Rik	1		1		RIKEN cDNA 4933411K16 gene	66765	0	0	0	0	0	0	0	0	0	0	0	0	0	0	0	0	0	0	0	0	0	0	0	0
4933412E12Rik	1		1		RIKEN cDNA 4933412E12 gene	71086	0	0	0.0171372	0	0.0190693	0	0	0	0	0	0.0514117	0	0	0.0572078	0	0	0	0	0	0.904773	0	0	1.00677	0
4933412E24Rik	1		1		RIKEN cDNA 4933412E24 gene	71088	0	0	0	0	0	0	0	0	0	0	0	0	0	0	0	0	0	0	0	0	0	0	0	0
4933412O06Rik	1		1		RIKEN cDNA 4933412O06 gene	71071	0	0	0	0	0	0	0	0	0	0	0	0	0	0	0	0	0	0	0	0	0	0	0	0
4933413G19Rik	1		1		RIKEN cDNA 4933413G19 gene	71149	0	0	0	0	0	0	0	0	0	0	0	0	0	0	0	0	0	0	0	0	0	0	0	0
4933413J09Rik	-1.6621	0.0187476	-1.34278	0.306048	RIKEN cDNA 4933413J09 gene	71106	0.0248813	0	0.10926	0.0916774	0.169278	0.16621	0	0.0504594	0.0241844	0.0424759	0.189653	0.0956498	0.150993	0.140688	0.216152	0	2.16652	1.03838	1.82375	8.14296	4.10682	6.48305	6.0406	9.2807
4933413L06Rik	1		1		RIKEN cDNA 4933413L06 gene	71100	0	0	0	0	0	0	0	0	0	0	0	0	0	0	0	0	0	0	0	0	0	0	0	0
4933415F23Rik	1		1		RIKEN cDNA 4933415F23 gene	66755	0	0	0.0143169	0	0	0	0	0	0	0.0429506	0	0	0	0	0	0	0	0	0.911873	0	0	0	0	0
4933416C03Rik	-1.12813	0.71448	3.61624	0.0134716	RIKEN cDNA 4933416C03 gene	619332	0.052269	0	0.484429	0.473956	0.120296	0.0936083	0	0.156807	0	0.395994	0.425654	0.631638	0.100549	0.0364336	0.223905	0	4.33305	0	10.9425	11.7621	17.454	2.77845	1.00677	6.18714
4933416E03Rik	1		1		RIKEN cDNA 4933416E03 gene	71081	0	0	0	0	0	0	0	0	0	0	0	0	0	0	0	0	0	0	0	0	0	0	0	0
4933416I08Rik	1		1		RIKEN cDNA 4933416I08 gene	71159	0.00039897	0.000398968	0.000408857	0.000408846	0.000633047	0	0.000400696	0.000397126	0.000399089	0.000413003	0.000407512	0.000406056	0.00189914	0	0	0.00570362	0.0056528	0.00568074	0.00587879	0.00580063	0.00577991	0.0270329	0	0
4933416M06Rik	1		1		RIKEN cDNA 4933416M06 gene	71174	0	0	0	0	0	0	0	0	0	0	0	0	0	0	0	0	0	0	0	0	0	0	0	0
4933416M07Rik	1.83325	0.000584051	1.05075	0.829543	RIKEN cDNA 4933416M07 gene	71082	10.2157	10.2114	6.12269	5.85279	5.58896	5.57009	9.82786	10.2708	10.5485	8.80018	5.10623	4.46167	5.27914	6.25004	5.23771	174.14	181.988	186.909	155.93	90.4773	79.0563	93.5411	110.744	92.807
4933417A18Rik	1.24268	0.373901	1		RIKEN cDNA 4933417A18 gene	66761	0.063967	0	0	0	0	0	0	0.191901	0	0	0	0	0	0	0	0	2.16652	0	0	0	0	0	0	0
4933417D19Rik	1.16519	0.726528	1.00482	0.991151	RIKEN cDNA 4933417D19 gene	71186	0.203623	0.190474	0.140593	0	0.170781	0.143162	0.146004	0.31425	0.150615	0.198398	0	0.223382	0.0671681	0.14603	0.299144	2.01318	4.33305	2.07676	2.73562	0	3.08012	0.92615	2.01353	4.12476
4933417E11Rik	1		1		RIKEN cDNA 4933417E11 gene	71134	0	0	0	0	0	0	0	0	0	0	0	0	0	0	0	0	0	0	0	0	0	0	0	0
4933417G07Rik	1		1		RIKEN cDNA 4933417G07 gene	71182	0	0	0	0	0	0	0	0	0	0	0	0	0	0	0	0	0	0	0	0	0	0	0	0
4933417O13Rik	1		1.15101	0.373901	RIKEN cDNA 4933417O13 gene	71153	0	0	0.05083	0	0	0	0	0	0	0	0.15249	0	0	0	0	0	0	0	0	2.71432	0	0	0	0
4933421I07Rik	1		1		RIKEN cDNA 4933421I07 gene	71162	0	0	0	0	0	0	0	0	0	0	0	0	0	0	0	0	0	0	0	0	0	0	0	0
4933421O10Rik	1.05645	0.848404	-1.70724	0.122133	RIKEN cDNA 4933421O10 gene	100504166	0.261684	0.246528	0.12587	0.0979393	0.234925	0.233356	0.306951	0.330332	0.147768	0.111227	0.0367872	0.229596	0.20711	0.225138	0.272526	15.0988	16.2489	7.26868	5.47124	1.80955	11.2938	10.1876	11.0744	13.4055
4933422A05Rik	-1.09104	0.373901	-1.09104	0.373901	RIKEN cDNA 4933422A05 gene	71133	0.0232901	0	0	0	0.043291	0	0	0.0698703	0	0	0	0	0	0.129873	0	0	1.08326	0	0	0	0	0	2.01353	0
4933424G05Rik	1.00232	0.990837	-1.14224	0.373901	RIKEN cDNA 4933424G05 gene	74456	0.0674184	0	0.0146429	0	0.0496767	0	0	0.0521853	0.15007	0.0439287	0	0	0	0	0.14903	0	1.08326	3.11515	0.911873	0	0	0	0	3.09357
4933424G06Rik	1.07859	0.880897	-1.48046	0.373901	RIKEN cDNA 4933424G06 gene	71166	0.137738	0	0.0518761	0	0.135856	0	0.162211	0	0.251002	0	0.0729018	0.0827264	0	0.324479	0.0830877	2.01318	0	3.11515	0	0.904773	1.02671	0	4.02707	1.03119
4933425B07Rik	1.11885	0.373901	1.20964	0.373901	RIKEN cDNA 4933425B07 gene	74458	0.046687	0	0.0719971	0	0.0585551	0	0	0.140061	0	0	0.0389943	0.176997	0	0.0867801	0.0888852	0	3.24979	0	0	0.904773	4.10682	0	2.01353	2.06238
4933425L06Rik	1		1		RIKEN cDNA 4933425L06 gene	66763	0	0	0	0	0.012749	0	0	0	0	0	0	0	0	0.038247	0	0	0	0	0	0	0	0	1.00677	0
4933427D06Rik	2.8965	0.0387213	1.32337	0.520664	RIKEN cDNA 4933427D06 gene	232217	1.07697	1.07415	0.510916	0.490764	0.411595	0.370844	0.988369	1.06365	1.1789	0.391723	0.416436	0.724588	0.51153	0.185352	0.537904	32.2108	34.6644	38.4201	12.7662	13.5716	23.6142	16.6707	6.0406	17.5302
4933427D14Rik	-1.72645	0.0504274	-1.18885	0.291862	RIKEN cDNA 4933427D14 gene	74477	0.685906	0.665576	0.976187	0.966549	1.16033	1.14908	0.542149	0.583446	0.932123	1.03138	1.10457	0.792611	1.26369	0.939893	1.27742	30.1976	32.4979	51.9191	57.448	61.5246	44.1483	70.3874	52.3519	71.1521
4933427E11Rik	1.4364	0.373901	2.53103	0.084211	RIKEN cDNA 4933427E11 gene	66769	0.124264	0	0.298953	0.253103	0.0253004	0	0.296362	0	0.0764307	0.536951	0.133193	0.226714	0	0	0.0759012	4.02635	0	1.03838	7.29498	1.80955	3.08012	0	0	1.03119
4933427E13Rik	1		1		RIKEN cDNA 4933427E13 gene	71234	0	0	0	0	0	0	0	0	0	0	0	0	0	0	0	0	0	0	0	0	0	0	0	0
4933427G17Rik	2.01405	0.181523	1		RIKEN cDNA 4933427G17 gene	74466	0.241446	0.198525	0	0	0.0421282	0	0.444961	0.095771	0.183606	0	0	0	0.0818807	0.044504	0	10.0659	2.16652	4.15353	0	0	0	1.8523	1.00677	0
4933427I22Rik	1		1		RIKEN cDNA 4933427I22 gene	71235	0	0	0	0	0	0	0	0	0	0	0	0	0	0	0	0	0	0	0	0	0	0	0	0
4933428C19Rik	-1.07775	0.373901	-1.07775	0.373901	RIKEN cDNA 4933428C19 gene	71293	0	0	0	0	0.0417287	0	0	0	0	0	0	0	0	0	0.125186	0	0	0	0	0	0	0	0	1.03119
4933428G20Rik	-1.03831	0.94049	1.76583	0.160706	RIKEN cDNA 4933428G20 gene	100141474	0.144191	0	0.288328	0.28784	0.18297	0.163005	0.306217	0	0.126356	0.277403	0.275244	0.312337	0.112699	0.122509	0.313701	5.03294	0	2.07676	4.55936	4.52387	5.13353	1.8523	2.01353	5.15595
4933429K18Rik	1		1		RIKEN cDNA 4933429K18 gene	71232	0	0	0	0	0	0	0	0	0	0	0	0	0	0	0	0	0	0	0	0	0	0	0	0
4933429O19Rik	1		1		RIKEN cDNA 4933429O19 gene	66770	0	0	0.0158384	0	0	0	0	0	0	0.0475151	0	0	0	0	0	0	0	0	0.911873	0	0	0	0	0
4933430H16Rik	1		1		RIKEN cDNA 4933430H16 gene	71285	0	0	0	0	0	0	0	0	0	0	0	0	0	0	0	0	0	0	0	0	0	0	0	0
4933430I17Rik	-1.09791	0.759225	-1.09432	0.68884	RIKEN cDNA 4933430I17 gene	214106	1.29517	1.21499	1.26097	1.21898	1.3473	1.33395	1.56161	0.712965	1.61094	1.20033	0.893235	1.68935	1.3062	1.13592	1.59978	33.2174	15.1657	34.2666	25.5324	19.0002	35.9347	27.7845	24.1624	34.0292
4933430M04Rik	1		1		RIKEN cDNA 4933430M04 gene	71316	0	0	0	0	0	0	0	0	0	0	0	0	0	0	0	0	0	0	0	0	0	0	0	0
4933430N04Rik	1		1		RIKEN cDNA 4933430N04 gene	71249	0	0	0	0	0	0	0	0	0	0	0	0	0	0	0	0	0	0	0	0	0	0	0	0
4933431E20Rik	-1.05882	0.373901	2.10878	0.0423639	RIKEN cDNA 4933431E20 gene	329735	0.0436083	0	0.238247	0.223281	0.0444631	0	0.0716743	0	0.0591506	0.168818	0.180389	0.365534	0.118704	0	0.0146852	5.03294	0	4.15353	11.8543	12.6668	25.6676	8.33535	0	1.03119
4933431G14Rik	1.14884	0.373901	1		RIKEN cDNA 4933431G14 gene	71265	0.050543	0	0	0	0	0	0	0.151629	0	0	0	0	0	0	0	0	2.16652	0	0	0	0	0	0	0
4933432G23Rik	-1.0583	0.373901	-1.0583	0.373901	RIKEN cDNA 4933432G23 gene	71196	0	0	0	0	0.0395093	0	0	0	0	0	0	0	0	0.118528	0	0	0	0	0	0	0	0	1.00677	0
4933432I03Rik	1		1.46844	0.373901	RIKEN cDNA 4933432I03 gene	71264	0.0300473	0	0.105546	0	0.0291325	0	0	0	0.0901419	0.316639	0	0	0	0.0873974	0	0	0	1.03838	3.64749	0	0	0	1.00677	0
4933432I09Rik	1		1		RIKEN cDNA 4933432I09 gene	66779	0	0	0	0	0	0	0	0	0	0	0	0	0	0	0	0	0	0	0	0	0	0	0	0
4933432K03Rik	1		1		RIKEN cDNA 4933432K03 gene	75793	0	0	0	0	0	0	0	0	0	0	0	0	0	0	0	0	0	0	0	0	0	0	0	0
4933433C11Rik	-1.16771	0.352555	-1.47018	0.481847	sperm tail PG rich repeat containing 3	74472	0.294681	0.289178	0.257277	0	0.338877	0.337676	0.243971	0.262555	0.377516	0.552537	0.219294	0	0.336713	0.305018	0.374901	4.02635	4.33305	6.23029	9.11873	3.61909	0	5.5569	5.03384	6.18714
4933433F19Rik	1		1		RIKEN cDNA 4933433F19 gene	71314	0.0291916	0	0	0	0	0	0	0	0.0875749	0	0	0	0	0	0	0	0	1.03838	0	0	0	0	0	0
4933433G08Rik	1		1		RIKEN cDNA 4933433G08 gene	66785	0	0	0	0	0	0	0	0	0	0	0	0	0	0	0	0	0	0	0	0	0	0	0	0
4933433G15Rik	-1.51163	0.515044	-1.1693	0.741375	RIKEN cDNA 4933433G15 gene	71274	0.140297	0	0.199166	0.194302	0.254982	0.209929	0	0.339527	0.081365	0.214356	0.141791	0.24135	0.362854	0.0788877	0.323205	0	4.33305	1.03838	2.73562	1.80955	3.08012	4.63075	1.00677	4.12476
4933433G19Rik	1.20703	0.528489	1.14374	0.64207	RIKEN cDNA 4933433G19 gene	71226	2.08879	2.03777	1.97363	1.93094	1.77715	1.68826	1.48549	2.25691	2.52397	2.29563	2.19921	1.42605	1.36678	2.62192	1.34276	17.112	25.9983	29.0747	26.4443	25.3337	16.4273	15.7445	30.203	15.4678
4933433H22Rik	1		1		RIKEN cDNA 4933433H22 gene	74473	0	0	0	0	0	0	0	0	0	0	0	0	0	0	0	0	0	0	0	0	0	0	0	0
4933434E20Rik	-1.71181	0.00416088	1.58654	0.00289101	RIKEN cDNA 4933434E20 gene	99650	17.7618	17.6818	48.0861	48.0212	30.3823	30.2679	18.8795	15.4333	18.9727	46.2882	46.3104	51.6596	28.9074	34.1502	28.0894	360.359	337.981	356.165	933.758	906.583	1027.73	548.286	613.044	593.971
4933436E23Rik	1		1		RIKEN cDNA 4933436E23 gene	71209	0	0	0	0	0	0	0	0	0	0	0	0	0	0	0	0	0	0	0	0	0	0	0	0
4933436H12Rik	1		1		RIKEN cDNA 4933436H12 gene	71244	0	0	0	0	0	0	0	0	0	0	0	0	0	0	0	0	0	0	0	0	0	0	0	0
4933436I01Rik	1		1		RIKEN cDNA 4933436I01 gene	66780	0	0	0	0	0	0	0	0	0	0	0	0	0	0	0	0	0	0	0	0	0	0	0	0
4933438B17Rik	1		1		RIKEN cDNA 4933438B17 gene	71247	0	0	0	0	0	0	0	0	0	0	0	0	0	0	0	0	0	0	0	0	0	0	0	0
4933438K21Rik	-2.04561	0.208368	-1.20129	0.65063	RIKEN cDNA 4933438K21 gene	71270	0.333254	0.303916	0.517926	0.51752	0.706526	0.621694	0.200759	0.540128	0.258875	0.545605	0.496244	0.511928	1.1083	0.702781	0.308498	4.02635	10.8326	5.19191	10.9425	9.95251	10.2671	22.2276	14.0947	6.18714
4933439C10Rik	-1.1338	0.533802	-1.15673	0.533708	RIKEN cDNA 4933439C10 gene	74476	0.613999	0.609296	0.60842	0.597219	0.70845	0.690821	0.714498	0.528634	0.598866	0.647267	0.722506	0.455486	0.862838	0.759289	0.503222	16.1054	11.9159	13.499	14.59	16.2859	10.2671	19.4491	17.115	11.3431
4933439K11Rik	-1.00566	0.373901	-1.00566	0.373901	RIKEN cDNA 4933439K11 gene	71319	0	0	0	0	0.0339027	0	0	0	0	0	0	0	0	0.101708	0	0	0	0	0	0	0	0	1.00677	0
4933440J02Rik	1		1		RIKEN cDNA 4933440J02 gene	71321	0.0273825	0	0.0238592	0	0.0271928	0	0	0	0.0821474	0	0.0715775	0	0	0	0.0815784	0	0	1.03838	0	0.904773	0	0	0	1.03119
4933440M02Rik	-1.85065	0.137168	-1.43536	0.368549	RIKEN cDNA 4933440M02 gene	71208	0	0	0.11298	0.0992572	0.202862	0.180911	0	0	0	0.13797	0.0456249	0.155346	0.093417	0.20311	0.31206	0	0	0	2.73562	0.904773	3.08012	1.8523	4.02707	6.18714
5031410I06Rik	1		1		RIKEN cDNA 5031410I06 gene	381622	0.00935653	0	0	0	0	0	0	0	0.0280696	0	0	0	0	0	0	0	0	1.03838	0	0	0	0	0	0
5031414D18Rik	-1.24081	0.365968	-1.07249	0.804713	RIKEN cDNA 5031414D18 gene	271221	0.106074	0.100288	0.135577	0.128514	0.138986	0.124445	0.0610144	0.131324	0.125883	0.0829099	0.13712	0.186702	0.168416	0.0610253	0.187517	2.01318	4.33305	4.15353	2.73562	4.52429	6.16023	5.5569	2.01353	6.18714
5031425E22Rik	1.23921	0.329036	-1.26219	0.393363	RIKEN cDNA 5031425E22 gene	269630	1.44789	1.42521	0.944348	0.911189	1.1732	1.1501	1.11571	1.71528	1.51268	1.15511	1.06016	0.617775	1.31985	0.860842	1.33892	35.2306	54.1631	47.7656	36.4749	33.4766	19.5074	41.6767	27.1827	42.2788
5031425F14Rik	1		1		RIKEN cDNA 5031425F14 gene	319684	0.018723	0	0.031276	0	0.0334083	0	0	0.056169	0	0	0.0938281	0	0.0480224	0.0522026	0	0	1.08326	0	0	1.80955	0	0.92615	1.00677	0
5031426D15Rik	1		1		RIKEN cDNA 5031426D15 gene	68144	0.0569394	0.0528236	0.0796556	0.0788411	0.0249302	0	0.0897492	0.0413919	0.039677	0.0929147	0.0806674	0.0653847	0.0353885	0	0.0394021	7.04645	3.24979	3.11515	7.29498	6.33341	5.13353	2.77845	0	3.09357
5031434C07Rik	1		1		RIKEN cDNA 5031434C07 gene	100503613	0	0	0.0133275	0	0	0	0	0	0	0	0	0.0399826	0	0	0	0	0	0	0	0	1.02671	0	0	0
5031434O11Rik	1		1		RIKEN cDNA 5031434O11 gene	100039684	0	0	0	0	0	0	0	0	0	0	0	0	0	0	0	0	0	0	0	0	0	0	0	0
5031439G07Rik	1.47387	0.0121827	1.37731	0.011406	RIKEN cDNA 5031439G07 gene	223739	20.0001	19.9394	18.6393	18.633	13.5957	13.5286	21.598	17.9229	20.4793	19.2998	18.1497	18.4684	15.4655	13.1033	12.2183	1407.21	1167.76	1334.32	1257.47	1182.54	1203.3	1007.65	853.738	796.078
5033403F01Rik	2.21005	0.18955	-1.00911	0.982347	RIKEN cDNA 5033403F01 gene	75958	0.395541	0.318229	0.096845	0	0.147305	0.143992	0.320713	0.138057	0.727854	0.290535	0	0	0.118034	0.192462	0.13142	5.03294	2.16652	11.4222	4.55936	0	0	1.8523	3.0203	2.06238
5033403H07Rik	1.27297	0.736873	1.36119	0.546337	RIKEN cDNA 5033403H07 gene	75954	0.189218	0	0.17598	0	0.0917283	0	0	0	0.567653	0	0.247306	0.280635	0	0.275185	0	0	0	2.07676	0	0.904773	1.02671	0	1.00677	0
5033404E19Rik	1		1		RIKEN cDNA 5033404E19 gene	114668	0	0	0	0	0	0	0	0	0	0	0	0	0	0	0	0	0	0	0	0	0	0	0	0
5033406O09Rik	-5.68069	0.00322953	2.26399	0.0170914	RIKEN cDNA 5033406O09 gene	77675	0.419424	0.403785	5.21255	5.1931	2.38138	2.29378	0.588021	0.316406	0.353846	5.77081	4.6688	5.19803	3.06584	1.56833	2.50997	12.0791	6.49957	7.26868	118.543	95.906	106.777	62.9782	32.2165	51.5595
5033428I22Rik	1		1		RIKEN cDNA 5033428I22 gene	75996	0	0	0	0	0	0	0	0	0	0	0	0	0	0	0	0	0	0	0	0	0	0	0	0
5330411J11Rik	-18.9813	0.00252225	1.25958	0.361822	RIKEN cDNA 5330411J11 gene	76676	0.194038	0.163194	3.98398	3.90171	3.18943	3.09763	0.363318	0.111712	0.107084	3.38535	5.17844	3.38815	3.29509	2.2322	4.041	7.04612	2.16652	2.07676	65.6548	100.43	65.7092	63.9043	43.291	78.3704
5330413P13Rik	1		1		RIKEN cDNA 5330413P13 gene	414081	0	0	0	0	0	0	0	0	0	0	0	0	0	0	0	0	0	0	0	0	0	0	0	0
5330417C22Rik	-3.04623	0.00728761	-1.31847	0.594698	RIKEN cDNA 5330417C22 gene	229722	0.132735	0.128514	0.362027	0.29829	0.400904	0.393287	0.119513	0.180063	0.0986303	0.129921	0.322273	0.633888	0.329887	0.358602	0.514222	5.03294	7.58283	4.15353	5.47124	13.5716	26.6943	13.8922	15.1015	21.655
5330426P16Rik	7.60063	0.00112939	-1.06741	0.905613	Dppa2 upstream binding RNA	68190	2.46969	2.45888	0.363908	0.30308	0.342654	0.32351	2.36534	2.79507	2.24867	0.588211	0.125064	0.378448	0.512075	0.278324	0.237563	51.336	60.6627	48.804	12.7662	2.71432	8.21364	11.1138	6.0406	5.15595
5330434G04Rik	1		1		RIKEN cDNA 5330434G04 gene	100043213	0	0	0	0	0	0	0	0	0	0	0	0	0	0	0	0	0	0	0	0	0	0	0	0
5330439B14Rik	1		1		RIKEN cDNA 5330439B14 gene	321015	0	0	0	0	0	0	0	0	0	0	0	0	0	0	0	0	0	0	0	0	0	0	0	0
5430401F13Rik	1.55834	0.373901	1		RIKEN cDNA 5430401F13 gene	71392	0.126143	0	0	0	0	0	0.378428	0	0	0	0	0	0	0	0	2.01318	0	0	0	0	0	0	0	0
5430402E10Rik	1		1		RIKEN cDNA 5430402E10 gene	71351	0	0	0	0	0	0	0	0	0	0	0	0	0	0	0	0	0	0	0	0	0	0	0	0
5430402O13Rik	-1.22955	0.436147	1.15223	0.767065	RIKEN cDNA 5430402O13 gene	73183	0.036525	0	0.10386	0	0.0678943	0	0	0.109575	0	0	0	0.31158	0	0.203683	0	0	1.08326	0	0	0	3.08012	0	2.01353	0
5430403N17Rik	1		1		RIKEN cDNA 5430403N17 gene	330737	0	0	0	0	0	0	0	0	0	0	0	0	0	0	0	0	0	0	0	0	0	0	0	0
5430405H02Rik	-1.41037	0.0111684	1.2601	0.151889	RIKEN cDNA 5430405H02 gene	74487	6.45608	6.43205	11.6073	11.4311	9.09149	9.07156	7.10387	5.75162	6.51274	14.4794	9.62939	10.713	8.381	9.85541	9.03805	124.818	99.6601	106.953	254.41	169.192	185.834	147.258	173.164	158.802
5430416N02Rik	1.28383	0.025185	4.42147	0.00357613	RIKEN cDNA 5430416N02 gene	100503199	13.9054	13.8585	50.647	47.7282	10.8127	10.7946	14.8028	14.5868	12.3267	75.774	34.1454	42.0215	11.4866	9.98919	10.9623	83.5468	82.3279	69.5716	427.668	192.717	237.169	64.8305	56.379	61.8714
5430416O09Rik	-1.0571	0.373901	-1.0571	0.373901	RIKEN cDNA 5430416O09 gene	71406	0	0	0	0	0.0575707	0.043142	0	0	0	0	0	0	0.0353646	0.0192215	0.118126	0	0	0	0	0	0	1.8523	1.00677	6.18714
5430419D17Rik	1		1		RIKEN cDNA 5430419D17 gene	71395	0	0	0	0	0	0	0	0	0	0	0	0	0	0	0	0	0	0	0	0	0	0	0	0
5430421F17Rik	1		1		RIKEN cDNA 5430421F17 gene	74489	0.0128106	0	0.0350672	0	0	0	0	0.0384317	0	0.0323512	0	0.0728504	0	0	0	0	1.08326	0	0.911873	0	2.05341	0	0	0
5430421N21Rik	1		1		keratin 83	100126226	0.0320772	0	0	0	0	0	0.0962317	0	0	0	0	0	0	0	0	2.01318	0	0	0	0	0	0	0	0
5430425K12Rik	1		1		RIKEN cDNA 5430425K12 gene	71416	0	0	0	0	0	0	0	0	0	0	0	0	0	0	0	0	0	0	0	0	0	0	0	0
5430427M07Rik	1.25378	0.373901	1.18382	0.373901	RIKEN cDNA 5430427M07 gene	71349	0.065696	0	0.055302	0	0	0	0	0.197088	0	0.165906	0	0	0	0	0	0	2.16652	0	1.82375	0	0	0	0	0
5430427O19Rik	1		1		RIKEN cDNA 5430427O19 gene	71398	0	0	0	0	0	0	0	0	0	0	0	0	0	0	0	0	0	0	0	0	0	0	0	0
5430428K19Rik	1.03378	0.373901	1		RIKEN cDNA 5430428K19 gene	71422	0.0368267	0	0	0	0	0	0	0	0.11048	0	0	0	0	0	0	0	0	1.03838	0	0	0	0	0	0
5430431A17Rik	1.02471	0.861371	-1.03355	0.738958	RIKEN cDNA 5430431A17 gene	71368	0.0455537	0	0.0383463	0	0.042337	0	0	0.136661	0	0.115039	0	0	0	0.127011	0	0	1.08326	0	0.911873	0	0	0	1.00677	0
5430434I15Rik	1		1		RIKEN cDNA 5430434I15 gene	71342	0	0	0	0	0	0	0	0	0	0	0	0	0	0	0	0	0	0	0	0	0	0	0	0
5430437J10Rik	1		1		RIKEN cDNA 5430437J10 gene	71432	0.0259344	0	0	0	0	0	0.0778032	0	0	0	0	0	0	0	0	1.00659	0	0	0	0	0	0	0	0
5430440P10Rik	1		1		RIKEN cDNA 5430440P10 gene	71362	0	0	0	0	0	0	0	0	0	0	0	0	0	0	0	0	0	0	0	0	0	0	0	0
5530400C23Rik	1		1		RIKEN cDNA 5530400C23 gene	232426	0	0	0	0	0	0	0	0	0	0	0	0	0	0	0	0	0	0	0	0	0	0	0	0
5530401A14Rik	1		1		RIKEN cDNA 5530401A14 gene	71388	0	0	0	0	0	0	0	0	0	0	0	0	0	0	0	0	0	0	0	0	0	0	0	0
5530601H04Rik	-1.14747	0.197047	-1.13352	0.266949	RIKEN cDNA 5530601H04 gene	71445	1.54996	1.54576	1.57163	1.56478	1.78268	1.77371	1.39581	1.66145	1.59262	1.78176	1.44472	1.48842	1.53723	1.88257	1.92823	66.4348	79.0781	75.8019	84.8042	68.7628	70.8427	73.1658	89.6023	91.7758
5730403I07Rik	1		1		RIKEN cDNA 5730403I07 gene	70487	0	0	0	0	0	0	0	0	0	0	0	0	0	0	0	0	0	0	0	0	0	0	0	0
5730405O15Rik	1.38376	0.523557	-1.70871	0.111275	RIKEN cDNA 5730405O15 gene	70489	0.26798	0.236444	0.0331497	0	0.181842	0.170871	0.109779	0.354422	0.339739	0.099449	0	0	0.101006	0.219596	0.224923	1.00659	3.24979	3.11515	0.911873	0	0	0.92615	2.01353	2.06238
5730408K05Rik	-1.01504	0.917423	-1.92945	0.153009	RIKEN cDNA 5730408K05 gene	67531	11.2701	11.1457	6.64989	5.8635	11.3925	11.3133	11.4292	13.2109	9.17014	3.06778	6.08779	10.7941	9.7369	11.4312	13.0095	27.1779	31.4146	21.806	7.29498	14.4764	25.6676	23.1537	27.1827	30.9357
5730409E04Rik	-1.19143	0.373901	2.3628	0.00947028	RIKEN cDNA 5730409E04Rik gene	230757	0.0287761	0	0.282383	0.281512	0.101554	0.091246	0.0281827	0	0.0581457	0.30637	0.25332	0.287459	0.0777916	0.169126	0.0577429	1.00659	0	2.07676	10.9425	9.04773	10.2671	2.77845	6.0406	2.06238
5730412P04Rik	1		1		RIKEN cDNA 5730412P04 gene	70491	0	0	0	0	0	0	0	0	0	0	0	0	0	0	0	0	0	0	0	0	0	0	0	0
5730416F02Rik	-1.08131	0.373901	1.38073	0.473689	RIKEN cDNA 5730416F02 gene	70550	0	0	0.11093	0	0.042143	0	0	0	0	0	0.33279	0	0	0	0.126429	0	0	0	0	2.71432	0	0	0	1.03119
5730420D15Rik	1		1		RIKEN cDNA 5730420D15 gene	70523	0.0269683	0	0	0	0	0	0	0	0.080905	0	0	0	0	0	0	0	0	1.03838	0	0	0	0	0	0
5730422E09Rik	1.02471	0.910545	-1.14062	0.373901	RIKEN cDNA 5730422E09 gene	433966	0.06971	0	0.0316333	0	0.0798022	0	0.049457	0.159673	0	0	0.0444545	0.0504454	0.0910095	0.148397	0	1.00659	3.24979	0	0	0.904773	1.02671	1.8523	3.0203	0
5730435O14Rik	1		1		RIKEN cDNA 5730435O14 gene	70538	0	0	0	0	0	0	0	0	0	0	0	0	0	0	0	0	0	0	0	0	0	0	0	0
5730455P16Rik	-1.25038	0.0759987	1.13794	0.255512	RIKEN cDNA 5730455P16 gene	70591	3.4128	3.40892	4.85914	4.85041	4.29603	4.26243	3.40952	3.61364	3.21523	5.13224	4.98393	4.46125	3.8025	5.06353	4.02207	199.304	211.236	187.947	300.006	291.337	260.783	222.276	295.99	235.111
5730457N03Rik	-1.87608	0.00463763	-1.33582	0.238098	"even skipped homeotic gene 1, opposite strand"	70593	0	0	0.145144	0.140444	0.189836	0.187608	0	0	0	0.199456	0.12369	0.112287	0.151934	0.220213	0.19736	0	0	0	7.29498	4.52387	4.10682	5.5569	8.05414	7.21832
5730460C07Rik	-1.11209	0.373901	-1.11209	0.373901	RIKEN cDNA 5730460C07 gene	70594	0	0	0	0	0.0458453	0	0	0	0	0	0	0	0	0.137536	0	0	0	0	0	0	0	0	3.0203	0
5730480H06Rik	3.11926	0.0961059	-1.22578	0.769335	RIKEN cDNA 5730480H06 gene	70592	0.685407	0.664016	0.193117	0.13764	0.272212	0.212876	0.878565	0.472744	0.704912	0.397948	0.131617	0.0497848	0.179635	0.536996	0.100004	18.1186	9.74936	14.5374	8.20686	2.71432	1.02671	3.7046	11.0744	2.06238
5730488B01Rik	1		1		RIKEN cDNA 5730488B01 gene	70602	0	0	0	0	0	0	0	0	0	0	0	0	0	0	0	0	0	0	0	0	0	0	0	0
5730507C01Rik	1.2827	0.0415479	1.1136	0.543577	RIKEN cDNA 5730507C01 gene	236366	40.0872	39.8748	35.4694	34.6181	31.1384	31.0866	44.1282	34.5562	41.5771	44.9728	35.3102	26.1252	30.7019	33.5364	29.1768	1350.84	1058.35	1272.02	1375.1	1079.39	798.777	939.116	1025.9	893.01
5730508B09Rik	2.97525	0.000156289	-1.11216	0.388729	RIKEN cDNA 5730508B09 gene	70617	6.9948	6.97056	2.12599	2.10658	2.3491	2.34285	6.25109	7.07223	7.66108	1.74243	2.4012	2.23433	2.55624	2.1375	2.35356	117.771	133.241	144.335	32.8274	45.2387	42.0949	48.1598	40.2707	44.3411
5730522E02Rik	1		1		RIKEN cDNA 5730522E02 gene	70626	0	0	0	0	0	0	0	0	0	0	0	0	0	0	0	0	0	0	0	0	0	0	0	0
5730559C18Rik	-4.93755	0.000405532	-2.53382	0.00294387	RIKEN cDNA 5730559C18 gene	67313	2.44239	2.42096	4.75464	4.71762	12.1066	11.9536	2.41786	2.05875	2.85055	3.99559	4.84813	5.42019	9.852	11.9054	14.5623	91.5995	77.9949	107.992	151.371	183.669	205.341	373.238	451.032	551.686
5830411N06Rik	1		1		RIKEN cDNA 5830411N06 gene	244234	0	0	0	0	0	0	0	0	0	0	0	0	0	0	0	0	0	0	0	0	0	0	0	0
5830415F09Rik	1.48066	0.0520017	1.42425	0.0113576	tRNA methyltransferase O	74753	16.0455	15.816	15.2231	15.2134	10.7444	10.6817	12.5325	16.6955	18.9084	14.5542	15.2348	15.8802	9.85468	12.4243	9.9543	228.495	304.397	344.743	265.355	277.765	289.531	179.673	226.523	181.489
5830416I19Rik	1		1		RIKEN cDNA 5830416I19 gene	74757	0	0	0	0	0.0105079	0	0	0	0	0	0	0	0	0	0.0315238	0	0	0	0	0	0	0	0	1.03119
5830416P10Rik	-1.26123	0.362054	1.03035	0.901949	myocardial infarction associated transcript 1	381232	0.328136	0.311464	0.425031	0.404751	0.393389	0.392827	0.263864	0.236636	0.483909	0.58431	0.421644	0.269138	0.364168	0.410529	0.40547	18.1186	16.2489	33.2282	40.1224	28.9527	18.4807	25.006	28.1895	27.8421
5830417I10Rik	1.43911	0.0442358	1.37306	0.156199	RIKEN cDNA 5830417I10 gene	100302730	2.02817	2.01261	1.97081	1.92024	1.40972	1.39851	2.36935	1.75821	1.95695	2.6304	1.60771	1.67432	1.46759	1.58759	1.17397	308.016	228.568	254.404	341.952	209.003	217.662	190.787	206.387	152.616
5830418P13Rik	-1.01455	0.373901	-1.01455	0.373901	RIKEN cDNA 5830418P13 gene	100529079	0	0	0.0114242	0	0.0348093	0	0	0	0	0.0342727	0	0	0.104428	0	0	0	0	0	0.911873	0	0	2.77845	0	0
5830428M24Rik	1		1		RIKEN cDNA 5830428M24 gene	76062	0	0	0	0	0	0	0	0	0	0	0	0	0	0	0	0	0	0	0	0	0	0	0	0
5830432E09Rik	-1.23849	0.194155	1.12919	0.739031	RIKEN cDNA 5830432E09 gene	67765	0.0392483	0	0.121827	0	0.11223	0.103265	0.0579571	0	0.0597877	0.105007	0.260474	0	0.159977	0.0579674	0.118747	1.00659	0	1.03838	1.82375	4.52387	0	2.77845	1.00677	2.06238
5830444B04Rik	-1.52572	0.375515	-1.12585	0.780379	RIKEN cDNA 5830444B04 gene	641454	0.283947	0.250332	0.387184	0.339244	0.393736	0.381936	0.116497	0.34477	0.390574	0.675773	0.277836	0.207944	0.42875	0.483933	0.268524	4.02635	11.9159	13.499	19.1493	5.42864	7.18693	14.8184	12.0812	9.28069
5830454E08Rik	-1.57904	0.371079	-2.46666	0.283422	RIKEN cDNA 5830454E08 gene	76100	1.01865	0.885231	0.801766	0.566684	1.4776	1.39782	0.975338	1.64942	0.431205	1.13601	1.12717	0.142119	2.17939	1.25423	0.999175	7.04612	11.9159	3.11515	8.20686	8.14296	1.02671	15.7445	9.0609	7.21832
5830473C10Rik	1		1		RIKEN cDNA 5830473C10 gene	622307	0	0	0	0	0.0125187	0	0	0	0	0	0	0	0	0	0.0375561	0	0	0	0	0	0	0	0	1.03119
5930403L14Rik	1		1		RIKEN cDNA 5930403L14 gene	320939	0	0	0	0	0.00417947	0	0	0	0	0	0	0	0.0125384	0	0	0	0	0	0	0	0	0.926168	0	0
5930412G12Rik	1		1		RIKEN cDNA 5930412G12 gene	319616	0	0	0	0	0.0104042	0	0	0	0	0	0	0	0.0312125	0	0	0	0	0	0	0	0	0.92615	0	0
5930430L01Rik	1.0352	0.373901	1.81179	0.242997	RIKEN cDNA 5930430L01 gene	319982	0.0601957	0.0494942	0.220904	0.181007	0.0696241	0.0690806	0.110936	0.023876	0.045775	0.422094	0.0997149	0.140902	0.0816564	0.0665729	0.0606429	5.03294	1.08326	2.07676	19.1493	4.52387	7.18694	3.7046	3.0203	3.09357
5930438M14Rik	1		1		RIKEN cDNA 5930438M14 gene	328324	0	0	0	0	0.0325204	0	0	0	0	0	0	0	0.0307368	0.0668245	0	0	0	0	0	0	0	0.92615	2.01353	0
6030407O03Rik	1		1		RIKEN cDNA 6030407O03 gene	109198	0.0167835	0	0	0	0	0	0	0.0503506	0	0	0	0	0	0	0	0	1.08326	0	0	0	0	0	0	0
6030408B16Rik	1.54295	0.343244	-1.04184	0.702304	RIKEN cDNA 6030408B16 gene	77717	0.193553	0.159445	0.038384	0	0.0693967	0	0.0847421	0.364789	0.131128	0.115152	0	0	0.0779702	0	0.13022	2.01318	8.6661	3.11515	2.73562	0	0	1.8523	0	3.09357
6030419C18Rik	-1.16208	0.633236	-1.3567	0.500819	RIKEN cDNA 6030419C18 gene	319477	0.335503	0.317202	0.312941	0.271699	0.376886	0.368614	0.192983	0.415367	0.398158	0.524474	0.138771	0.275577	0.390636	0.463243	0.27678	5.03294	10.8326	10.3838	13.6781	3.61909	7.18694	10.1876	12.0812	7.21832
6030440G07Rik	1.0613	0.901583	-1.24292	0.389266	RIKEN cDNA 6030440G07 gene	77878	0.143917	0	0.104536	0.0997447	0.113678	0	0.0842218	0	0.347528	0.0762969	0.151406	0.0859051	0	0.168474	0.17256	1.00659	0	4.15353	0.911873	1.80955	1.02671	0	2.01353	2.06238
6030443J06Rik	-1.10713	0.680649	-1.55809	0.028487	RIKEN cDNA 6030443J06 gene	320719	0.149945	0.143673	0.0666911	0.0591624	0.165174	0.162731	0.181068	0.175374	0.0933935	0.049209	0.113927	0.0369373	0.183258	0.12677	0.185493	10.0659	9.74936	5.19191	2.73562	6.33341	2.05341	10.1876	7.04737	10.3119
6030458C11Rik	1.39475	0.0177071	-1.31265	0.0754216	RIKEN cDNA 6030458C11 gene	77877	13.2441	13.2228	7.27392	7.22231	9.53612	9.48038	12.6754	14.3207	12.7363	7.50868	8.17806	6.13501	8.7521	8.82757	11.0287	573.755	664.04	589.801	358.366	380.91	289.531	419.546	418.815	504.252
6030466F02Rik	1		1		RIKEN cDNA 6030466F02 gene	234863	0	0	0	0	0.0186452	0	0	0	0	0	0	0	0.0559356	0	0	0	0	0	0	0	0	0.92615	0	0
6030468B19Rik	1		1		RIKEN cDNA 6030468B19 gene	77727	0	0	0	0	0	0	0	0	0	0	0	0	0	0	0	0	0	0	0	0	0	0	0	0
6030469F06Rik	1		1		RIKEN cDNA 6030469F06 gene	100043065	0	0	0	0	0	0	0	0	0	0	0	0	0	0	0	0	0	0	0	0	0	0	0	0
6030471H07Rik	1		1		RIKEN cDNA 6030471H07 gene	78238	0	0	0	0	0	0	0	0	0	0	0	0	0	0	0	0	0	0	0	0	0	0	0	0
6030498E09Rik	1		1		RIKEN cDNA 6030498E09 gene	77883	0	0	0	0	0	0	0	0	0	0	0	0	0	0	0	0	0	0	0	0	0	0	0	0
6230400D17Rik	1.03283	0.966175	-1.86801	0.396825	RIKEN cDNA 6230400D17 gene	76133	1.00258	0.693305	0.457353	0	0.685199	0.671266	1.10111	1.73189	0.174752	0.767305	0	0.604753	0.85725	0.677724	0.520623	13.0856	20.582	2.07676	9.11873	0	7.18694	10.1876	8.05414	6.18714
6330403A02Rik	1		1		RIKEN cDNA 6330403A02 gene	381310	0.00391277	0	0	0	0	0	0.0117383	0	0	0	0	0	0	0	0	1.00659	0	0	0	0	0	0	0	0
6330403K07Rik	1.72199	0.178937	1.14117	0.767411	RIKEN cDNA 6330403K07 gene	103712	0.240059	0.239234	0.167781	0.156612	0.124138	0.0899049	0.268102	0.230819	0.221256	0.242874	0.0963934	0.164076	0.0493354	0.268149	0.0549308	5.03294	4.33305	4.15353	4.55936	1.80955	3.08012	0.92615	5.03384	1.03119
6330407A03Rik	1		1		RIKEN cDNA 6330407A03 gene	70720	0.0617396	0	0.0291566	0	0	0	0.0911696	0	0.0940493	0	0.040974	0.0464958	0	0	0	2.01318	0	2.07676	0	0.904773	1.02671	0	0	0
6330408A02Rik	-1.05758	0.788081	-1.78597	0.11682	RIKEN cDNA 6330408A02 gene	321008	0.959741	0.955695	0.593432	0.565925	1.04719	1.01072	0.949446	1.07281	0.856968	0.36553	0.64003	0.774736	0.851743	0.830921	1.45891	40.2653	45.497	36.3434	15.5018	27.1432	32.856	36.1218	35.2388	61.8714
6330409D20Rik	-1.3125	0.373901	-1.3125	0.373901	RIKEN cDNA 6330409D20 gene	70730	0.0293841	0	0.0245437	0	0.102678	0	0	0.0881522	0	0	0.0736311	0	0.226099	0.0819341	0	0	1.08333	0	0	0.904875	0	2.7786	1.00691	0
6330410L21Rik	-1.35817	0.134835	1.20781	0.630409	RIKEN cDNA 6330410L21 gene	319224	0.0289079	0	0.183447	0.164042	0.139545	0.135817	0	0.0657236	0.0210002	0.129092	0.109789	0.311461	0.131113	0.183248	0.104274	0	3.24979	1.03838	6.38311	5.42864	15.4006	6.48305	9.0609	5.15595
6330415B21Rik	1		1		RIKEN cDNA 6330415B21 gene	70753	0.0127439	0	0.0237919	0	0.0113665	0	0	0	0.0382318	0.0335739	0	0.0378019	0.0340995	0	0	0	0	1.03838	0.911873	0	1.02671	0.92615	0	0
6330415G19Rik	1.27165	0.195817	-1.02382	0.917031	RIKEN cDNA 6330415G19 gene	320020	0.743752	0.733354	0.583973	0.563281	0.582378	0.576697	0.735341	0.899898	0.596018	0.523403	0.424905	0.803612	0.579924	0.682938	0.484273	14.0922	15.1657	11.4222	10.0306	8.14296	15.4006	11.1138	13.088	9.2807
6330416G13Rik	-1.57104	0.0120124	-1.06417	0.547773	RIKEN cDNA 6330416G13 gene	230279	2.78981	2.78228	4.11167	4.10751	4.40511	4.37107	2.85306	3.00007	2.5163	4.16298	4.30675	3.86529	3.66707	4.63977	4.9085	131.863	138.658	116.299	192.405	199.05	178.647	169.485	214.441	226.862
6330418K02Rik	2.56912	0.0081503	1.22762	0.556276	RIKEN cDNA 6330418K02 gene	69004	1.39803	1.37927	0.706642	0.659067	0.550248	0.536866	1.25871	1.20408	1.73129	0.88688	0.377132	0.855913	0.514723	0.419646	0.716375	9.05929	8.6661	12.4606	6.38311	2.71432	6.16023	3.7046	3.0203	5.15595
6330549D23Rik	1.47107	0.441201	1.92995	0.0481247	RIKEN cDNA 6330549D23 gene	229613	0.238579	0.195855	0.275485	0.268101	0.13839	0.13283	0.199123	0.428581	0.0880339	0.360773	0.204551	0.261132	0.157038	0.170707	0.0874241	7.04612	15.1657	3.11515	12.7662	7.23819	9.24035	5.5569	6.0406	3.09357
6430411K18Rik	1		1		RIKEN cDNA 6430411K18 gen	76880	0	0	0	0	0	0	0	0	0	0	0	0	0	0	0	0	0	0	0	0	0	0	0	0
6430503K07Rik	1		1		RIKEN cDNA 6430503K07 gene	78068	0	0	0	0	0	0	0	0	0	0	0	0	0	0	0	0	0	0	0	0	0	0	0	0
6430531B16Rik	-2.23607	0.0584723	1.99406	0.128489	RIKEN cDNA 6430531B16 gene	381933	0.107915	0.102034	0.553257	0.522989	0.27974	0.262274	0.0782115	0.084169	0.161364	0.637669	0.703005	0.319098	0.287846	0.391127	0.160246	1.00659	1.08326	2.07676	8.20686	9.04773	4.10682	3.7046	5.03384	2.06238
6430548M08Rik	6.6357	0.00326086	1.87485	0.178987	RIKEN cDNA 6430548M08 gene	234797	5.53782	5.53177	1.66337	1.56295	0.902295	0.833638	5.23463	5.511	5.86782	2.50895	1.10903	1.37214	1.14598	1.10227	0.458635	344.253	310.896	308.4	101.218	50.6673	57.4955	40.7506	51.3451	32.9981
6430550D23Rik	1.52007	0.46841	-1.47731	0.499555	RIKEN cDNA 6430550D23 gene	320095	0.366828	0.322242	0.0984953	0	0.225995	0.174412	0.626727	0.289039	0.184719	0.295486	0	0	0.350432	0.271863	0.0556897	14.0922	6.49957	4.15353	5.47124	0	0	7.4092	5.03384	1.03119
6430562O15Rik	-2.09214	0.00494036	1.27357	0.11738	RIKEN cDNA 6430562O15 gene	320893	1.73775	1.73083	4.61816	4.61177	3.66789	3.62114	1.62561	1.96149	1.62614	4.68569	4.29498	4.8738	3.98854	4.13865	2.87649	33.2174	40.0807	33.2282	95.7466	87.763	99.5904	81.5012	84.5684	58.7778
6430571L13Rik	-1.05379	0.373901	2.06328	0.0240192	RIKEN cDNA 6430571L13 gene	235599	0.0105986	0	0.226352	0.217426	0.0604648	0.0494904	0.0317958	0	0	0.316843	0.200058	0.162156	0.11702	0.0318014	0.0325729	1.00659	0	0	10.0306	6.33341	5.13353	3.7046	1.00677	1.03119
6430573F11Rik	1		1		RIKEN cDNA 6430573F11 gene	319582	0	0	0	0	0.0314792	0	0	0	0	0	0	0	0	0	0.0944376	0	0	0	0	0	0	0	0	2.06238
6430584L05Rik	1		1		RIKEN cDNA 6430584L05 gene	330324	0	0	0	0	0	0	0	0	0	0	0	0	0	0	0	0	0	0	0	0	0	0	0	0
6430706D22Rik	-1.00614	0.92674	-1.11506	0.136081	RIKEN cDNA 6430706D22 gene	78605	22.1393	22.0845	19.9675	19.9273	22.252	22.2202	20.1165	23.868	22.4334	21.6345	19.7224	18.5455	21.6434	23.9323	21.1803	931.922	1105.71	1039.25	1002.24	913.664	859.142	1002.66	1108.69	981.202
6430710C18Rik	-1.35642	0.447871	1.14377	0.831809	RIKEN cDNA 6430710C18 gene	76218	0.0621923	0	0.251158	0.187857	0.148754	0	0.186577	0	0	0.525818	0.132504	0.0951521	0	0.279915	0.166348	2.01318	0	0	8.20686	1.80955	1.02671	0	3.0203	3.09357
6530402F18Rik	-1.01335	0.853723	2.02861	0.0264973	RIKEN cDNA 6530402F18 gene	76220	0.0703812	0	0.222465	0.214084	0.0639532	0.0493642	0	0.0981935	0.11295	0.148784	0.295251	0.22336	0.117533	0.0182519	0.0560748	0	5.41631	6.23029	8.20686	16.2859	12.3205	6.48305	1.00677	3.09306
6530403H02Rik	1.55318	0.165904	1.02117	0.95898	RIKEN cDNA 6530403H02 gene	320739	0.278757	0.275262	0.170088	0.106731	0.186295	0.177224	0.22121	0.324628	0.290433	0.218613	0.271139	0.0205119	0.111018	0.22125	0.226617	11.0725	16.2489	14.5374	10.9425	13.5716	1.02671	5.5569	11.0744	11.3431
6530411M01Rik	1		1		RIKEN cDNA 6530411M01 gene	67791	0	0	0	0	0	0	0	0	0	0	0	0	0	0	0	0	0	0	0	0	0	0	0	0
6720468P15Rik	1		1		RIKEN cDNA 6720468P15 gene	78073	0	0	0	0	0	0	0	0	0	0	0	0	0	0	0	0	0	0	0	0	0	0	0	0
6720483E21Rik	1		1		RIKEN cDNA 6720483E21 gene	77741	0	0	0	0	0	0	0	0	0	0	0	0	0	0	0	0	0	0	0	0	0	0	0	0
6720489N17Rik	-1.57992	0.0102798	-1.72829	0.0170543	RIKEN cDNA 6720489N17 gene	211378	2.38277	2.38141	2.19822	2.17697	3.79692	3.76243	2.26961	2.44249	2.43622	1.80599	2.53627	2.25241	4.17649	3.09826	4.11602	74.4875	80.1614	79.9554	59.2717	83.2391	73.9228	137.07	101.683	135.086
6820408C15Rik	-2.64437	0.0665036	-1.92506	0.201522	RIKEN cDNA 6820408C15 gene	228778	0.0525943	0	0.166572	0.156955	0.347365	0.307852	0.157783	0	0	0.190585	0.0945444	0.214587	0.324901	0.555553	0.16164	3.01976	0	0	3.64749	1.80955	4.10682	6.48305	11.0744	3.09357
6820431F20Rik	-1.18325	0.0121369	2.04165	0.00332402	RIKEN cDNA 6820431F20 gene	547150	42.0514	42.0218	102.774	101.515	49.7618	49.7221	42.044	43.9853	40.1248	124.336	98.986	85.0001	48.7905	52.5518	47.9431	2527.54	2644.24	2412.16	7474.62	5950.69	5109.91	2933.12	3159.24	2882.17
7420426K07Rik	1.24982	0.474819	-1.04456	0.478371	RIKEN cDNA 7420426K07 gene	546157	0.0973098	0	0.034462	0	0.039277	0	0.230039	0.0618905	0	0	0.103386	0	0	0	0.117831	4.02635	1.08326	0	0	1.80955	0	0	0	2.06238
7420461P10Rik	-1.22542	0.57602	-1.26646	0.507357	RIKEN cDNA 7420461P10 gene	100038657	0.046619	0	0.0422323	0	0.085787	0	0.139857	0	0	0.126697	0	0	0.257361	0	0	1.00659	0	0	0.911873	0	0	1.8523	0	0
7420700N18Rik	1		1		RIKEN cDNA 7420700N18 gene	74517	0	0	0	0	0	0	0	0	0	0	0	0	0	0	0	0	0	0	0	0	0	0	0	0
7420701I03Rik	1		1		RIKEN cDNA 7420701I03 gene	71457	0	0	0	0	0	0	0	0	0	0	0	0	0	0	0	0	0	0	0	0	0	0	0	0
7530416G11Rik	1		1		RIKEN cDNA 7530416G11 gene	328577	0	0	0	0	0	0	0	0	0	0	0	0	0	0	0	0	0	0	0	0	0	0	0	0
7630403G23Rik	1		1		RIKEN cDNA 7630403G23 gene	77119	0	0	0	0	0	0	0	0	0	0	0	0	0	0	0	0	0	0	0	0	0	0	0	0
8030411F24Rik	1.95082	0.165235	1		RIKEN cDNA 8030411F24 gene	78609	0.19369	0	0	0	0	0	0.189696	0	0.391375	0	0	0	0	0	0	1.00659	0	2.07676	0	0	0	0	0	0
8030423F21Rik	1.97099	0.0141019	1.45103	0.19473	RIKEN cDNA 8030423F21 gene	211001	0.212825	0.207788	0.161646	0.152973	0.101124	0.100524	0.253883	0.15179	0.232802	0.153329	0.101424	0.230184	0.10382	0.112857	0.086696	9.05929	5.41631	8.30706	5.47124	3.61909	8.21364	3.7046	4.02707	3.09357
8030423J24Rik	1		1		RIKEN cDNA 8030423J24 gene	77166	0	0	0	0	0	0	0	0	0	0	0	0	0	0	0	0	0	0	0	0	0	0	0	0
8030442B05Rik	1		1		RIKEN cDNA 8030442B05 gene	77543	0	0	0	0	0	0	0	0	0	0	0	0	0	0	0	0	0	0	0	0	0	0	0	0
8030443G20Rik	1		1		RIKEN cDNA 8030443G20 gene	77173	0	0	0	0	0	0	0	0	0	0	0	0	0	0	0	0	0	0	0	0	0	0	0	0
8030451O07Rik	1		1		RIKEN cDNA 8030451O07 gene	319533	0	0	0	0	0	0	0	0	0	0	0	0	0	0	0	0	0	0	0	0	0	0	0	0
8030455M16Rik	-1.22742	0.48199	-1.00145	0.997061	RIKEN cDNA 8030455M16 gene	77171	0.0727347	0	0.0730347	0	0.106295	0	0.107406	0	0.110798	0	0	0.219104	0.0988225	0	0.220061	1.00659	0	1.03838	0	0	2.05341	0.92615	0	2.06238
8030462N17Rik	1.19717	0.111278	1.32134	0.107171	RIKEN cDNA 8030462N17 gene	212163	5.92308	5.88247	6.60968	6.4926	4.91804	4.91364	5.92046	6.77121	5.07758	8.43417	5.59291	5.80197	5.21236	4.73721	4.80456	256.68	293.564	220.137	365.661	242.479	251.543	225.981	205.38	208.3
8430408G22Rik	3.00266	4.64207e-05	1		RIKEN cDNA 8430408G22 gene	213393	0.301302	0.300266	0.0201642	0	0	0	0.336499	0.289705	0.277702	0	0.0604926	0	0	0	0	5.03294	4.33305	4.15353	0	0.904773	0	0	0	0
8430419L09Rik	-1.58053	0.0918876	-1.31628	0.318341	"family with sequence similarity 234, member B"	74525	0.0264513	0	0.105365	0.0954496	0.165007	0.158053	0	0.0601383	0.0192156	0.15187	0.0502293	0.113997	0.154248	0.111783	0.22899	0	3.24979	1.03838	8.20686	2.71432	6.16023	8.33535	6.0406	12.3743
8430422H06Rik	1		1		RIKEN cDNA 8430422H06 gene	74529	0	0	0	0	0	0	0	0	0	0	0	0	0	0	0	0	0	0	0	0	0	0	0	0
8430423G03Rik	1		1		RIKEN cDNA 8430423G03 gene	71473	0	0	0	0	0	0	0	0	0	0	0	0	0	0	0	0	0	0	0	0	0	0	0	0
8430426J06Rik	1		1		RIKEN cDNA 8430426J06 gene	78102	0	0	0	0	0	0	0	0	0	0	0	0	0	0	0	0	0	0	0	0	0	0	0	0
8430429K09Rik	1.32572	0.233715	1.30737	0.209968	RIKEN cDNA 8430429K09 gene	71523	1.05023	1.02516	1.02822	1.01097	0.78577	0.773283	1.30978	0.763406	1.07751	0.825768	0.973286	1.28562	0.652702	0.718192	0.986415	25.1647	15.1663	20.775	17.3256	19.905	27.7304	12.967	15.1016	19.5967
8430430B14Rik	-1.6193	0.379294	1.01871	0.967036	RIKEN cDNA 8430430B14 gene	78148	0.799789	0.677299	1.23334	1.11727	1.16634	1.09675	0.654111	1.40787	0.337386	1.77769	0.587949	1.33437	1.5046	0.654228	1.3402	2.01318	4.33305	1.03838	5.47124	1.80955	4.10682	4.63075	2.01353	4.12476
8430431K14Rik	1		1		RIKEN cDNA 8430431K14 gene	78103	0	0	0	0	0	0	0	0	0	0	0	0	0	0	0	0	0	0	0	0	0	0	0	0
8430436N08Rik	1		1		RIKEN cDNA 8430436N08 gene	71510	0	0	0	0	0	0	0	0	0	0	0	0	0	0	0	0	0	0	0	0	0	0	0	0
8430437L04Rik	1		1		RIKEN cDNA 8430437L04 gene	74541	0	0	0	0	0	0	0	0	0	0	0	0	0	0	0	0	0	0	0	0	0	0	0	0
9030025P20Rik	-1.31863	0.31812	1.19463	0.53631	RIKEN cDNA 9030025P20 gene	100041574	0.310871	0.29739	0.497988	0.46847	0.396654	0.392148	0.194901	0.335596	0.402115	0.353124	0.385412	0.755427	0.322787	0.467846	0.399329	5.03294	8.6661	10.3838	9.11873	9.95251	19.5074	8.33535	12.0812	10.3119
9030204H09Rik	1		1.14618	0.373901	RIKEN cDNA 9030204H09 gene	77665	0	0	0.0501927	0	0	0	0	0	0	0	0.150578	0	0	0	0	0	0	0	0	0.904773	0	0	0	0
9030404E10Rik	1		1		RIKEN cDNA 9030404E10 gene	71528	0	0	0.0223097	0	0.0228368	0	0	0	0	0	0.066929	0	0.0685103	0	0	0	0	0	0	0.904773	0	0.92615	0	0
9030612E09Rik	1.11611	0.373901	1		RIKEN cDNA 9030612E09 gene	74530	0.0762945	0	0	0	0	0	0.0898506	0	0.139033	0	0	0	0	0	0	2.01318	0	3.11515	0	0	0	0	0	0
9030617O03Rik	-1.91051	0.00059754	-1.68077	0.0436508	RIKEN cDNA 9030617O03 gene	217830	2.11787	2.11187	2.47798	2.40054	4.04096	4.03474	2.04762	1.96465	2.34134	3.39701	1.97355	2.06338	4.35814	3.92324	3.8415	83.5468	80.1614	95.5312	138.605	80.5248	84.1899	177.821	160.076	156.741
9030619P08Rik	1.02815	0.606216	-1.01857	0.373901	RIKEN cDNA 9030619P08 gene	105892	0.0382847	0	0	0	0.0352253	0	0.114854	0	0	0	0	0	0.105676	0	0	1.00659	0	0	0	0	0	0.92615	0	0
9030624G23Rik	1.4568	0.00761122	1.1886	0.042479	RIKEN cDNA 9030624G23 gene	66808	26.2531	26.1776	21.3712	21.3583	18.0211	17.9693	28.9075	24.0621	25.7897	21.9266	21.8535	20.3334	19.8732	17.6226	16.5675	804.264	669.456	717.522	610.043	608.008	565.715	552.911	490.296	460.942
9030624J02Rik	-1.03603	0.470091	1.04305	0.324827	RIKEN cDNA 9030624J02 gene	71517	39.1461	39.1234	42.2788	42.278	40.5896	40.533	38.4918	41.019	37.9276	41.924	42.4924	42.42	40.4636	43.2777	38.0274	1751.46	1866.46	1725.79	1907.64	1933.5	1930.21	1841.19	1969.24	1730.34
9030625G05Rik	-1.44458	0.626175	-1.24206	0.69868	RIKEN cDNA 9030625G05 gene	71545	0.210485	0.1573	0.197506	0.191187	0.293382	0.228296	0.444201	0.0956074	0.0916463	0.160962	0.159708	0.271847	0.245222	0.088856	0.546069	5.03294	1.08326	1.03838	1.82375	1.80955	3.08012	2.77845	1.00677	6.18714
9130008F23Rik	1.93066	0.128982	4.83844	0.00528469	RIKEN cDNA 9130008F23 gene	71583	0.304088	0.287756	0.735194	0.721149	0.159355	0.149046	0.191005	0.287776	0.433484	0.934375	0.686741	0.584467	0.246038	0.114623	0.117404	5.03294	7.58283	11.4222	24.6206	18.0955	15.4006	6.48305	3.0203	3.09357
9130011E15Rik	-1.32846	0.0511444	1.06171	0.569215	RIKEN cDNA 9130011E15 gene	71617	6.43445	6.38968	9.0643	9.01227	8.51948	8.48842	7.45842	5.60963	6.23529	8.43949	10.4672	8.28622	8.85225	9.17909	7.52709	270.772	203.653	226.367	306.389	380.005	300.825	321.374	333.24	273.265
9130015A21Rik	1		1		RIKEN cDNA 9130015A21 gene	71581	0	0	0	0	0	0	0	0	0	0	0	0	0	0	0	0	0	0	0	0	0	0	0	0
9130015L21Rik	1		1		RIKEN cDNA 9130015L21 gene	71613	0	0	0	0	0	0	0	0	0	0	0	0	0	0	0	0	0	0	0	0	0	0	0	0
9130019O22Rik	1.47302	0.11411	1.32974	0.269887	RIKEN cDNA 9130019O22 gene	78921	1.28962	1.28894	1.17924	1.16357	0.905185	0.875034	1.23874	1.28939	1.34072	1.12218	1.44201	0.973518	0.597904	1.03586	1.08179	61.4019	63.9125	66.4565	55.6242	71.4771	48.2552	29.6368	51.3451	53.6218
9130019P16Rik	1		1		RIKEN cDNA 9130019P16 gene	100042056	0	0	0	0	0	0	0	0	0	0	0	0	0	0	0	0	0	0	0	0	0	0	0	0
9130023H24Rik	2.40161	0.0308255	1.32273	0.554672	RIKEN cDNA 9130023H24 gene	100043133	0.947394	0.918901	0.590308	0.506102	0.39874	0.382618	0.684959	0.903584	1.25364	1.06087	0.417071	0.292982	0.548904	0.37569	0.271626	31.2042	41.164	57.111	48.3293	19.0002	13.3472	25.006	17.115	12.3743
9130024F11Rik	-2.87677	0.0181705	-1.42716	0.524933	RIKEN cDNA 9130024F11 gene	329160	0.398791	0.378236	0.976406	0.762424	1.11501	1.0881	0.287634	0.318996	0.589742	1.95632	0.386002	0.586895	0.822037	1.41715	1.10585	10.0659	15.1657	28.0363	38.2987	11.7621	17.454	27.7845	40.2707	27.8421
9130204L05Rik	1		1		RIKEN cDNA 9130204L05 gene	229550	0	0	0	0	0	0	0	0	0	0	0	0	0	0	0	0	0	0	0	0	0	0	0	0
9130209A04Rik	1		1		RIKEN cDNA 9130209A04 gene	77668	0	0	0	0	0	0	0	0	0	0	0	0	0	0	0	0	0	0	0	0	0	0	0	0
9130221F21Rik	1		1		RIKEN cDNA 9130221F21 gene	330350	0	0	0.0104579	0	0	0	0	0	0	0	0	0.0313738	0	0	0	0	0	0	0	0	1.02671	0	0	0
9130221H12Rik	1.03802	0.763808	-1.1263	0.260913	RIKEN cDNA 9130221H12 gene	77124	5.56563	5.52351	4.73697	4.72451	5.35129	5.32122	4.63733	5.89248	6.16708	4.70712	5.17268	4.3311	4.67801	5.30873	6.06712	83.5468	106.16	111.107	84.8042	93.1916	78.0296	84.2796	95.6429	109.306
9130227L01Rik	1		1		RIKEN cDNA 9130227L01 gene	329159	0	0	0	0	0	0	0	0	0	0	0	0	0	0	0	0	0	0	0	0	0	0	0	0
9130230L23Rik	-1.21528	0.373901	1.03392	0.896443	RIKEN cDNA 9130230L23 gene	231253	0.0205691	0	0.094865	0	0.0598283	0	0	0	0.0617073	0.162568	0	0.122027	0	0.179485	0	0	0	1.03838	2.73562	0	2.05341	0	3.0203	0
9130401M01Rik	1.29918	0.0491794	1.09321	0.491121	RIKEN cDNA 9130401M01 gene	75758	50.0958	50.0598	42.3623	42.1236	38.8343	38.5319	51.022	47.4706	51.7948	36.2157	44.704	46.1671	32.2316	42.8309	41.4403	757.961	705.204	769.441	538.005	664.104	685.839	478.819	636.277	615.62
9130409I23Rik	-1.26595	0.373901	1.25896	0.682101	RIKEN cDNA 9130409I23 gene	619326	0.0316403	0	0.161582	0	0.0823313	0	0	0.0949209	0	0.0799029	0	0.404843	0.202885	0.044109	0	0	2.16652	0	1.82375	0	9.24035	4.63075	1.00677	0
9130409J20Rik	1		1		RIKEN cDNA 9130409J20 gene	71576	0	0	0	0	0	0	0	0	0	0	0	0	0	0	0	0	0	0	0	0	0	0	0	0
9230009I02Rik	1		1.71198	0.373901	RIKEN cDNA 9230009I02 gene	619293	0.027208	0	0.19096	0	0.0270196	0	0	0	0.0816241	0.501757	0.0711215	0	0	0	0.0810587	0	0	1.03838	6.38311	0.904773	0	0	0	1.03119
9230102K24Rik	1		1		RIKEN cDNA 9230102K24 gene	109335	0	0	0	0	0	0	0	0	0	0	0	0	0	0	0	0	0	0	0	0	0	0	0	0
9230102O04Rik	1.90739	0.22255	-1.68303	0.464621	RIKEN cDNA 9230102O04 gene	77682	1.22281	1.15422	0.450985	0.359546	0.680645	0.605128	0.704574	1.36484	1.59902	0.127655	0.506646	0.718655	0.907578	0.845639	0.288717	5.03294	9.74936	11.4222	0.911873	3.61909	5.13353	6.48305	6.0406	2.06238
9230104L09Rik	1		1		RIKEN cDNA 9230104L09 gene	77705	0	0	0	0	0	0	0	0	0	0	0	0	0	0	0	0	0	0	0	0	0	0	0	0
9230105E05Rik	-1.03903	0.373901	-1.03903	0.373901	RIKEN cDNA 9230105E05 gene	320626	0.0261858	0	0.045216	0	0.0597786	0	0	0.0785573	0	0	0.0984202	0.0372279	0.0671637	0	0.112172	0	2.16652	0	0	2.71432	1.02671	1.8523	0	3.09357
9230110C19Rik	1.40262	0.184683	1.12959	0.638162	RIKEN cDNA 9230110C19 gene	234912	3.10173	3.04024	2.52712	2.44843	2.21661	2.16754	3.60814	3.41934	2.27771	2.97591	1.6942	2.91124	2.62611	2.42381	1.5999	67.4414	63.9125	42.5737	55.6242	31.6671	54.4154	49.0859	45.3045	29.9045
9230110F15Rik	1		1		RIKEN cDNA 9230110F15 gene	77080	0	0	0	0	0	0	0	0	0	0	0	0	0	0	0	0	0	0	0	0	0	0	0	0
9230112D13Rik	1		1		RIKEN cDNA 9230112D13 gene	78243	0	0	0	0	0	0	0	0	0	0	0	0	0	0	0	0	0	0	0	0	0	0	0	0
9230112J17Rik	1		1		RIKEN cDNA 9230112J17 gene	100504561	0	0	0	0	0	0	0	0	0	0	0	0	0	0	0	0	0	0	0	0	0	0	0	0
9230114K14Rik	3.09765	0.00432285	2.28887	0.00725491	RIKEN cDNA 9230114K14 gene	414108	1.42679	1.39198	1.04176	1.02854	0.45555	0.449368	1.17063	1.21781	1.89192	1.23723	1.05222	0.83582	0.538542	0.468336	0.359773	30.1976	31.4146	48.804	31.9155	27.1432	21.5608	13.8922	12.0812	9.2807
9230116L04Rik	1.00008	0.999773	-1.20565	0.356918	RIKEN cDNA 9230116L04 gene	321017	0.059371	0	0.0528924	0	0.092054	0	0	0.178113	0	0.101608	0	0.0570692	0.102594	0	0.173568	0	3.34603	0	1.90882	0	1.0721	1.92733	0	3.26066
9230116N13Rik	-1.29543	0.603699	1.25618	0.400466	RIKEN cDNA 9230116N13 gene	320054	0.398086	0.344573	0.56457	0.560721	0.468946	0.446371	0.394549	0.636904	0.162805	0.643363	0.567426	0.482921	0.290416	0.631391	0.48503	10.0659	16.2489	4.15353	16.4137	14.4764	12.3205	7.4092	16.1083	12.3743
9230117E06Rik	1		1		RIKEN cDNA 9230117E06 gene	78082	0	0	0	0	0	0	0	0	0	0	0	0	0	0	0	0	0	0	0	0	0	0	0	0
9330020H09Rik	1.20364	0.0772912	1.10862	0.546446	RIKEN cDNA 9330020H09 gene	100048895	0.973613	0.969693	0.912393	0.893145	0.80737	0.805635	0.925816	0.896703	1.09832	0.985473	0.665737	1.08597	0.830536	0.856532	0.735043	40.2635	38.9974	47.7656	42.858	28.9527	47.2285	36.1198	37.2504	31.9669
9330102E08Rik	1.679	0.213878	1.03734	0.842024	RIKEN cDNA 9330102E08 gene	330427	0.204559	0.180437	0.100123	0.0881484	0.067799	0	0.286724	0.242444	0.0845088	0.111319	0.14727	0.0417792	0.056531	0	0.146866	14.0922	11.9159	4.15353	5.47124	7.23819	2.05341	2.77845	0	7.21832
9330111N05Rik	1.15657	0.561248	-1.03625	0.684887	RIKEN cDNA 9330111N05 gene	319983	0.0864257	0	0.0583854	0	0.0626767	0	0	0.066898	0.192379	0	0.111751	0.0634053	0	0.124348	0.0636822	0	1.08326	3.11515	0	1.80955	1.02671	0	2.01353	1.03119
9330117O12Rik	1		1		RIKEN cDNA 9330117O12 gene	328957	0	0	0	0	0	0	0	0	0	0	0	0	0	0	0	0	0	0	0	0	0	0	0	0
9330133O14Rik	1.40216	0.0162539	-1.73058	0.00895875	RIKEN cDNA 9330133O14 gene	100689703	3.18903	3.17429	1.32279	1.30815	2.26941	2.26386	3.39416	3.40714	2.76579	1.24025	1.12804	1.60008	2.09944	2.22514	2.48365	119.784	120.242	97.6079	43.7699	39.81	56.4688	74.092	78.5278	87.6511
9330136K24Rik	2.20301	0.00298869	1.72788	0.0826435	RIKEN cDNA 9330136K24 gene	319870	0.770539	0.766695	0.631412	0.601339	0.351649	0.348022	0.722949	0.707288	0.881381	0.922846	0.502136	0.469253	0.423294	0.328672	0.30298	22.1449	21.6652	26.9979	28.2681	15.3811	14.3739	12.9661	10.0677	9.2807
9330151L19Rik	1.54022	0.00264279	-2.00307	0.00396558	RIKEN cDNA 9330151L19 gene	414085	2.06145	2.05358	0.674811	0.665632	1.33373	1.33331	1.81701	2.22986	2.13748	0.837458	0.601714	0.585261	1.29052	1.33909	1.37157	57.3755	70.412	67.4949	26.4443	19.0002	18.4807	40.7506	42.2842	43.3099
9330158H04Rik	1		1		RIKEN cDNA 9330158H04 gene	319472	0.00923493	0	0.0087528	0	0	0	0	0.0277048	0	0	0	0.0262584	0	0	0	0	1.08326	0	0	0	1.02671	0	0	0
9330159F19Rik	1		1		RIKEN cDNA 9330159F19 gene	212448	0.0047143	0	0.00413993	0	0.0133463	0	0	0	0.0141429	0.0124198	0	0	0.0126143	0.0274246	0	0	0	1.03838	0.911873	0	0	0.92615	2.01353	0
9330159M07Rik	-9.25415	4.91803e-06	-1.01042	0.920903	RIKEN cDNA 9330159M07 gene	319673	0.373666	0.373271	3.44024	3.41869	3.46638	3.4543	0.351	0.377737	0.392261	3.97943	3.28244	3.05886	3.88093	3.29516	3.22306	12.0791	12.9991	13.499	134.957	112.192	104.724	133.366	111.751	109.306
9330162012Rik	1.02294	0.956943	1.20357	0.758489	cDNA RIKEN 9330162012 gene	493800	0.163493	0.160521	0.211815	0.153405	0.148295	0	0.177459	0.190977	0.122043	0.0535871	0.15951	0.422348	0.326557	0.118327	0	3.01976	3.24979	2.07676	0.911873	2.71432	7.18694	5.5569	2.01353	0
9330162B11Rik	1		1		RIKEN cDNA 9330162B11 gene	320272	0	0	0	0	0	0	0	0	0	0	0	0	0	0	0	0	0	0	0	0	0	0	0	0
9330175E14Rik	1		1		RIKEN cDNA 9330175E14 gene	320377	0	0	0	0	0	0	0	0	0	0	0	0	0	0	0	0	0	0	0	0	0	0	0	0
9330175M20Rik	1		1		RIKEN cDNA 9330175M20 gene	442821	0	0	0.0108104	0	0	0	0	0	0	0	0	0.0324312	0	0	0	0	0	0	0	0	1.02671	0	0	0
9330178D15Rik	1		1		RIKEN cDNA 9330178D15 gene	329780	0	0	0	0	0	0	0	0	0	0	0	0	0	0	0	0	0	0	0	0	0	0	0	0
9330179D12Rik	1		1		RIKEN cDNA 9330179D12 gene	77558	0	0	0	0	0	0	0	0	0	0	0	0	0	0	0	0	0	0	0	0	0	0	0	0
9330182L06Rik	-1.07106	0.849756	1.38686	0.33588	RIKEN cDNA 9330182L06 gene	231014	0.314697	0.304318	0.45671	0.452039	0.352607	0.325943	0.354169	0.381147	0.208775	0.550017	0.424461	0.395652	0.201727	0.320496	0.535599	21.1383	22.7485	12.4606	32.8274	25.3337	23.6142	12.0399	19.1286	31.9669
9330182O14Rik	1		1		RIKEN cDNA 9330182O14 gene	328531	0	0	0	0	0	0	0	0	0	0	0	0	0	0	0	0	0	0	0	0	0	0	0	0
9330188P03Rik	1		1		RIKEN cDNA 9330188P03 gene	380930	0	0	0	0	0	0	0	0	0	0	0	0	0	0	0	0	0	0	0	0	0	0	0	0
9330199G10Rik	1		1		RIKEN cDNA 9330199G10 gene	319466	0	0	0	0	0	0	0	0	0	0	0	0	0	0	0	0	0	0	0	0	0	0	0	0
9430007A20Rik	1		1		RIKEN cDNA 9430007A20 gene	381572	0	0	0	0	0	0	0	0	0	0	0	0	0	0	0	0	0	0	0	0	0	0	0	0
9430014N10Rik	1		1		RIKEN cDNA 9430014N10 gene	77248	0	0	0	0	0	0	0	0	0	0	0	0	0	0	0	0	0	0	0	0	0	0	0	0
9430015G10Rik	1.45446	0.0011831	1.29104	0.0161891	RIKEN cDNA 9430015G10 gene	230996	19.8388	19.8317	17.6447	17.6034	13.6583	13.6351	19.1582	20.4527	19.9055	15.9757	18.6434	18.3149	12.6408	13.7607	14.5733	607.979	648.874	635.49	509.737	590.817	575.982	404.727	429.89	465.066
9430016H08Rik	-1.74676	0.000534368	1.17466	0.0559794	RIKEN cDNA 9430016H08 gene	68115	27.86	27.7763	57.1943	56.9926	48.5204	48.5185	30.6944	25.4206	27.465	60.9923	50.5611	60.0294	48.5632	47.9853	49.0126	463.031	383.475	414.315	920.08	762.724	905.554	732.585	723.867	739.364
9430018G01Rik	1		1		RIKEN cDNA 9430018G01 gene	319812	0.0196604	0	0.0287236	0	0	0	0.0383471	0.020634	0	0	0.0861709	0	0	0	0	2.01318	1.08326	0	0	4.52387	0	0	0	0
9430019J16Rik	1		1		RIKEN cDNA 9430019J16 gene	77269	0	0	0	0	0	0	0	0	0	0	0	0	0	0	0	0	0	0	0	0	0	0	0	0
9430020K01Rik	1.14184	0.298124	-1.13733	0.40799	RIKEN cDNA 9430020K01 gene	240185	4.71364	4.71333	3.65588	3.62941	4.17701	4.12783	4.77573	4.72147	4.64372	3.49835	3.2041	4.2652	3.32185	4.43377	4.77541	420.754	415.973	409.123	308.213	282.289	375.774	292.663	390.626	420.725
9430021M05Rik	1		1		RIKEN cDNA 9430021M05 gene	77288	0	0	0	0	0	0	0	0	0	0	0	0	0	0	0	0	0	0	0	0	0	0	0	0
9430037G07Rik	-1.05798	0.705702	1.00613	0.972269	RIKEN cDNA 9430037G07 gene	320692	1.0141	1.00928	1.08772	1.07435	1.08386	1.0678	1.05429	1.10759	0.880433	1.22797	0.8574	1.17778	0.970041	1.35576	0.925765	42.2767	44.4137	35.305	49.2411	34.3814	47.2285	38.8983	54.3654	37.1228
9430038I01Rik	1.36508	0.0333299	-1.06937	0.458704	RIKEN cDNA 9430038I01 gene	77252	23.9569	23.8584	16.3659	16.3439	17.5703	17.4777	26.3355	24.4052	21.1301	17.5249	15.4889	16.0839	18.0236	15.2025	19.4849	326.135	302.23	261.672	217.026	191.812	199.181	223.202	188.265	241.298
9430041J12Rik	1.12318	0.373901	1.02723	0.373901	RIKEN cDNA 9430041J12 gene	77323	0.0715919	0	0.0788353	0.0692616	0.0120962	0	0.141692	0	0.0730836	0.0962729	0.0318399	0.108393	0	0	0.0362887	4.02635	0	2.07676	2.73572	0.904773	3.08013	0	0	1.03119
9430060I03Rik	-1.42653	0.14612	1.02596	0.928954	RIKEN cDNA 9430060I03 gene	100037260	0.909202	0.88848	1.37866	1.30035	1.28706	1.26745	0.967285	0.657452	1.10287	0.876268	2.01345	1.24625	1.12419	1.12021	1.61677	19.1252	12.9991	21.806	17.3256	39.81	24.6409	22.2276	22.1489	31.9669
9430065F17Rik	3.81548	0.127346	1.49309	0.145556	RIKEN cDNA 9430065F17 gene	77857	0.525745	0	0.123312	0	0.0291221	0	0	0.530806	1.04643	0.154515	0	0.21542	0	0	0.0873663	0	4.33305	8.30706	1.82375	0	1.02671	0	0	1.03119
9430069I07Rik	1.29539	0.64188	-1.00781	0.980098	RIKEN cDNA 9430069I07 gene	77358	0.136543	0	0.061366	0	0.0628157	0	0.409629	0	0	0	0.184098	0	0.188447	0	0	2.01318	0	0	0	0.904773	0	0.92615	0	0
9430076C15Rik	1		1		RIKEN cDNA 9430076C15 gene	320189	0	0	0	0	0	0	0	0	0	0	0	0	0	0	0	0	0	0	0	0	0	0	0	0
9430078K24Rik	1		1		RIKEN cDNA 9430078K24 gene	77290	0	0	0	0	0	0	0	0	0	0	0	0	0	0	0	0	0	0	0	0	0	0	0	0
9430083A17Rik	2.022	0.0349232	1.14832	0.541755	RIKEN cDNA 9430083A17 gene	77428	1.77613	1.75846	1.00172	0.998649	0.906696	0.869664	1.90206	1.98928	1.43706	1.0921	1.01135	0.901725	0.665517	1.28613	0.768441	71.4678	74.7451	53.9959	41.0343	38.0005	33.8813	25.006	48.3248	28.8733
9430091E24Rik	1.62389	0.130553	-1.39318	0.462617	RIKEN cDNA 9430091E24 gene	434350	0.530738	0.501665	0.252866	0.219849	0.311258	0.308928	0.50959	0.754069	0.328556	0.346232	0.314908	0.0974593	0.322348	0.350403	0.261022	16.105	23.8318	10.3838	10.9425	9.95251	3.08009	10.1874	11.0744	8.24951
9530002B09Rik	1		1		RIKEN cDNA 9530002B09 gene	77432	0	0	0	0	0	0	0	0	0	0	0	0	0	0	0	0	0	0	0	0	0	0	0	0
9530003J23Rik	1		1		RIKEN cDNA 9530003J23 gene	77397	0	0	0.0222623	0	0.0226108	0	0	0	0	0.0667869	0	0	0.0678325	0	0	0	0	0	0.911873	0	0	0.92615	0	0
9530014B07Rik	1		1		RIKEN cDNA 9530014B07 gene	77398	0	0	0	0	0	0	0	0	0	0	0	0	0	0	0	0	0	0	0	0	0	0	0	0
9530020I12Rik	-1.04145	0.373901	1.03224	0.721582	RIKEN cDNA 9530020I12 gene	77442	0	0	0.0414137	0	0.037653	0	0	0	0	0.124241	0	0	0	0	0.112959	0	0	0	1.82375	0	0	0	0	1.03119
9530026F06Rik	1		1		RIKEN cDNA 9530026F06 gene	77341	0	0	0	0	0	0	0	0	0	0	0	0	0	0	0	0	0	0	0	0	0	0	0	0
9530026P05Rik	1		1		RIKEN cDNA 9530026P05 gene	330385	0	0	0	0	0	0	0	0	0	0	0	0	0	0	0	0	0	0	0	0	0	0	0	0
9530027J09Rik	1.24893	0.127266	1.23814	0.253036	RIKEN cDNA 9530027J09 gene	100500713	3.63461	3.60008	3.64757	3.56898	2.89365	2.88253	4.24165	3.64093	3.02126	4.62018	2.76868	3.55385	2.69471	2.72726	3.25899	84.5534	72.5786	60.2262	92.0992	55.1912	70.8427	53.7167	54.3654	64.9649
9530036O11Rik	1		1		RIKEN cDNA 9530036O11Rik	654796	0	0	0	0	0	0	0	0	0	0	0	0	0	0	0	0	0	0	0	0	0	0	0	0
9530051G07Rik	1		1		RIKEN cDNA 9530051G07 gene	319781	0	0	0.00535067	0	0	0	0	0	0	0.016052	0	0	0	0	0	0	0	0	0.911873	0	0	0	0	0
9530052E02Rik	1.1849	0.714367	-1.25965	0.373901	RIKEN cDNA 9530052E02 gene	619321	0.138916	0	0.0301719	0	0.0666233	0	0	0.107528	0.30922	0.0905157	0	0	0	0.19987	0	0	1.08326	3.11515	0.911873	0	0	0	2.01353	0
9530053A07Rik	1		1		RIKEN cDNA 9530053A07 gene	319482	0	0	0.00328476	0	0	0	0	0	0	0	0	0.00985427	0	0	0	0	0	0	0	0	1.02671	0	0	0
9530059O14Rik	2.90233	0.0198931	1.31689	0.48458	RIKEN cDNA 9530059O14 gene	319626	0.410125	0.39482	0.196757	0.179143	0.13535	0.126812	0.454678	0.510587	0.265109	0.143268	0.124383	0.322619	0.127322	0.197721	0.0810071	23.1515	25.9983	13.499	7.29498	6.33341	16.4273	6.48305	10.0677	4.12476
9530062K07Rik	2.03267	0.363493	-1.55706	0.59653	RIKEN cDNA 9530062K07 gene	78739	0.767036	0.701149	0.233459	0	0.434888	0	0.516758	1.25127	0.53308	0.468133	0.232244	0	0	0.775275	0.529388	4.02635	9.74936	4.15353	3.64749	1.80955	0	0	6.0406	4.12476
9530068E07Rik	1.04537	0.502466	-1.10645	0.162024	RIKEN cDNA 9530068E07 gene	213673	12.5731	12.5589	10.8685	10.8579	12.0437	12.0138	13.4278	12.1073	12.1843	10.2515	11.4172	10.9368	12.2637	10.9224	12.9449	409.681	369.392	371.741	312.772	348.338	333.679	374.164	333.24	394.945
9530077C05Rik	1.73246	0.0360681	1.07977	0.810011	RIKEN cDNA 9530077C05 gene	68283	2.0303	2.02851	1.3393	1.26428	1.20735	1.17088	2.14145	2.0165	1.93296	1.28175	0.824935	1.91122	0.879609	1.60637	1.13607	56.3689	53.0798	50.8807	33.7393	21.7146	50.3086	23.1537	42.2842	29.9045
9530080O11Rik	-1.46474	0.303009	-1.56078	0.232735	RIKEN cDNA 9530080O11 gene	319247	0.040329	0	0.0175699	0	0.173772	0.156078	0	0	0.120987	0	0.0527097	0	0.10791	0.293258	0.120147	0	0	2.07676	0	0.904773	0	1.8523	5.03383	2.06236
9530082P21Rik	1.43154	0.00120754	2.07923	0.00272282	RIKEN cDNA 9530082P21 gene	638247	1.80976	1.80943	2.65589	2.62811	1.26614	1.26398	1.81654	1.76484	1.84789	2.6284	2.19974	3.13954	1.32317	1.31218	1.16308	72.4743	70.412	73.7251	104.865	87.763	125.258	52.7905	52.3519	46.4035
9530091C08Rik	-1.32137	0.238605	-1.73638	0.137558	RIKEN cDNA 9530091C08 gene	320440	0.212512	0.211105	0.169931	0.160649	0.289101	0.278948	0.191856	0.247764	0.197916	0.112972	0.250052	0.146768	0.238308	0.402969	0.226026	20.1318	25.9983	20.7676	11.8543	26.2384	15.4006	25.006	42.2842	23.7174
9630001P10Rik	1		1		RIKEN cDNA 9630001P10 gene	319251	0	0	0	0	0	0	0	0	0	0	0	0	0	0	0	0	0	0	0	0	0	0	0	0
9630013A20Rik	1		1		RIKEN cDNA 9630013A20 gene	319903	0	0	0	0	0	0	0	0	0	0	0	0	0	0	0	0	0	0	0	0	0	0	0	0
9630013K17Rik	-1.79704	0.573704	-1.29645	0.773188	RIKEN cDNA 9630013K17 gene	78883	0.302897	0	0.387064	0.355144	0.727897	0.426308	0.258808	0.649884	0	0.312607	0.23263	0.615954	0.0793753	0.690276	1.41404	3.01976	7.58283	0	3.64749	2.71432	7.18694	0.92615	8.05414	16.499
9630028B13Rik	-1.17726	0.373901	-1.17726	0.373901	RIKEN cDNA 9630028B13 gene	319562	0.0250798	0	0	0	0.0694925	0.0437125	0	0.0752393	0	0	0	0	0.0214423	0.163161	0.0238742	0	3.24979	0	0	0	0	0.92615	7.04737	1.03119
9630028H03Rik	1		1		RIKEN cDNA 9630028H03 gene	320684	0	0	0	0	0	0	0	0	0	0	0	0	0	0	0	0	0	0	0	0	0	0	0	0
9630028I04Rik	-1.70071	0.0562067	-1.62848	0.0752024	RIKEN cDNA 9630028I04 gene	319720	0	0	0.0781787	0.0744544	0.176579	0.170071	0	0	0	0.113904	0.0565084	0.0641238	0.115687	0.188636	0.225413	0	0	0	3.64749	1.80955	2.05341	3.7046	6.0406	7.21832
9830107B12Rik	1		1		RIKEN cDNA 9830107B12 gene	328829	0	0	0.0075034	0	0.015077	0	0	0	0	0	0	0.0225102	0	0	0.0452309	0	0	0	0	0	1.02671	0	0	2.06238
9830132P13Rik	1		1		RIKEN cDNA 9830132P13 gene	329753	0.012878	0	0	0	0	0	0	0	0.038634	0	0	0	0	0	0	0	0	2.07676	0	0	0	0	0	0
9830147E19Rik	-1.19783	0.256321	-1.56485	0.00457149	RIKEN cDNA 9830147E19 gene	208111	0.976362	0.961775	0.737861	0.736198	1.15654	1.15204	1.21031	0.91843	0.800345	0.674723	0.794995	0.743864	1.08504	1.30364	1.08093	78.5139	59.5794	51.9191	43.7699	51.5721	48.2552	70.3874	84.5684	70.1209
9830166K06Rik	1.06624	0.373901	1		RIKEN cDNA 9830166K06 gene	402757	0.0697831	0	0.00998797	0	0	0	0.0881304	0	0.121219	0	0	0.0299639	0	0	0	3.01976	0	4.15353	0	0	1.02671	0	0	0
9930012K11Rik	-1.14153	0.193562	-1.00628	0.975604	RIKEN cDNA 9930012K11 gene	268759	2.55546	2.54476	2.99079	2.88678	2.91393	2.90492	2.35112	2.8896	2.42566	4.14339	2.2607	2.56827	2.66572	2.85397	3.22209	56.3689	69.3288	58.1494	99.3941	54.2864	61.6023	63.9043	68.4602	77.3392
9930014A18Rik	-1.82322	0.0221481	1.05652	0.716297	RIKEN cDNA 9930014A18 gene	320469	1.5459	1.52103	2.95713	2.92992	2.80338	2.77317	1.60501	1.18953	1.84315	3.48408	2.88534	2.50197	3.37145	2.6654	2.37329	106.698	79.0781	122.529	231.616	191.812	166.326	224.128	177.191	157.772
9930021J03Rik	1.53502	0.0315185	1.27121	0.136799	RIKEN cDNA 9930021J03 gene	240613	1.70589	1.69164	1.41107	1.40092	1.11219	1.10204	1.56336	1.52856	2.02575	1.48534	1.18245	1.56543	1.12267	0.924832	1.28906	165.08	161.406	213.907	156.842	124.859	165.3	118.547	97.6564	136.117
9930104L06Rik	1.06813	0.266703	1.28169	0.363452	RIKEN cDNA 9930104L06 gene	194268	4.48512	4.48363	5.70913	5.38009	4.20729	4.19765	4.60693	4.51781	4.33063	8.59383	4.55749	3.97608	4.58992	3.89887	4.13308	170.113	166.822	159.911	317.332	168.288	146.819	169.485	143.968	152.616
9930111H07Rik	1		1		RIKEN cDNA 9930111H07 gene	77762	0	0	0	0	0	0	0	0	0	0	0	0	0	0	0	0	0	0	0	0	0	0	0	0
9930111J21Rik1	1		1		RIKEN cDNA 9930111J21 gene 1	667214	0.00701157	0	0	0	0	0	0	0	0.0210347	0	0	0	0	0	0	0	0	1.03838	0	0	0	0	0	0
9930111J21Rik2	1		1		RIKEN cDNA 9930111J21 gene 2	245240	0	0	0	0	0	0	0	0	0	0	0	0	0	0	0	0	0	0	0	0	0	0	0	0
a	1		1		nonagouti	50518	0	0	0	0	0	0	0	0	0	0	0	0	0	0	0	0	0	0	0	0	0	0	0	0
A130010J15Rik	1.02053	0.871228	-1.03188	0.918951	RIKEN cDNA A130010J15 gene	319266	2.94769	2.93568	2.98039	2.78777	2.90371	2.87664	3.22516	3.0223	2.59561	3.84292	3.4766	1.62164	3.11866	3.22754	2.36492	156.021	146.24	125.644	186.021	168.288	74.9495	150.962	156.049	114.462
A130077B15Rik	-1.36256	0.0159563	-1.80194	0.0111534	RIKEN cDNA A130077B15 gene	319272	1.96469	1.96196	1.50201	1.48356	2.68529	2.67329	2.10301	1.85171	1.93934	1.18349	1.63252	1.69003	2.3454	2.77264	2.93783	66.4348	58.4961	61.2646	37.3868	51.5721	53.3887	74.092	87.5887	92.807
A1bg	1		1		alpha-1-B glycoprotein	117586	0	0	0	0	0	0	0	0	0	0	0	0	0	0	0	0	0	0	0	0	0	0	0	0
A1cf	1		1		APOBEC1 complementation factor	69865	0	0	0	0	0	0	0	0	0	0	0	0	0	0	0	0	0	0	0	0	0	0	0	0
A230001M10Rik	1		1		RIKEN cDNA A230001M10 gene	319951	0	0	0	0	0	0	0	0	0	0	0	0	0	0	0	0	0	0	0	0	0	0	0	0
A230009B12Rik	-1.5217	0.320654	-1.7471	0.180095	RIKEN cDNA A230009B12 gene	319750	0.0504477	0	0.0270438	0	0.163396	0	0	0.151343	0	0	0	0.0811315	0	0.32721	0.162977	0	2.16652	0	0	0	1.02671	0	5.03384	2.06238
A230020J21Rik	2.27852	0.000566445	1.80784	0.185718	RIKEN cDNA A230020J21 gene	100125339	1.76367	1.76049	1.57414	1.39682	0.776562	0.772645	1.91373	1.66987	1.7074	2.38963	0.697361	1.63544	0.761426	0.879437	0.688824	37.2438	32.4979	33.2282	46.5055	13.5716	31.8279	14.8184	17.115	13.4055
A230028O05Rik	-1.04874	0.373901	-1.04874	0.373901	RIKEN cDNA A230028O05 gene	319487	0.009914	0	0.0359209	0	0.0758242	0.0712365	0	0	0.029742	0.0783552	0	0.0294075	0.0530547	0.115346	0.0590719	0	0	1.03838	2.73562	0	1.02671	1.8523	4.02707	2.06238
A230046K03Rik	1.50783	0.000310176	1.94385	0.0108539	RIKEN cDNA A230046K03 gene	319277	87.1723	87.1615	114.806	112.366	57.8712	57.8058	88.1263	85.243	88.1476	149.236	93.4401	101.741	56.1313	55.6874	61.7948	6725.01	6504.99	6726.64	11388.4	7130.52	7763.95	4283.44	4249.56	4715.63
A230050P20Rik	1		1		RIKEN cDNA A230050P20 gene	319278	0.0168433	0	0.0607963	0	0.0478411	0	0.05053	0	0	0.0915508	0.090838	0	0.0929842	0.050539	0	1.00659	0	0	1.82375	1.80955	0	1.8523	1.00677	0
A230056J06Rik	1		1		RIKEN cDNA A230056J06 gene	319469	0.0175078	0	0.0379583	0	0.0161931	0	0.0252982	0.0272252	0	0.0229177	0.0909572	0	0.0232766	0.0253027	0	1.00659	1.08326	0	0.911873	3.61909	0	0.92615	1.00677	0
A230056P14Rik	-1.20753	0.550123	-1.4323	0.153516	RIKEN cDNA A230056P14 gene	320845	0.0836779	0	0.0561149	0	0.12108	0	0.1868	0	0.0642336	0.0564078	0.111937	0	0.171873	0	0.191366	3.01976	0	1.03838	0.911873	1.80955	0	2.77845	0	3.09357
A230057D06Rik	1		1		RIKEN cDNA A230057D06 gene	319893	0	0	0.0250622	0	0.0127273	0	0	0	0	0.0751867	0	0	0.0381819	0	0	0	0	0	1.82375	0	0	0.92615	0	0
A230065H16Rik	1.24982	0.781449	2.55919	0.213268	RIKEN cDNA A230065H16 gene	380787	0.221373	0	0.469771	0.384891	0.113392	0	0.664118	0	0	0.752035	0.149236	0.508043	0	0	0.340175	4.02635	0	0	4.55936	0.904773	3.08012	0	0	2.06238
A230070E04Rik	1		1		RIKEN cDNA A230070E04 gene	100043072	0.0625908	0.0591796	0.0135915	0	0	0	0.0453628	0.0488182	0.0935913	0	0.0407744	0	0	0	0	1.00659	1.08326	2.07676	0	0.904773	0	0	0	0
A230072C01Rik	1.05147	0.724674	-1.73164	0.0266363	RIKEN cDNA A230072C01 gene	320742	1.42529	1.41795	0.789268	0.778769	1.36578	1.34855	1.62324	1.37938	1.27326	0.744953	0.655224	0.967626	1.13284	1.30282	1.66167	37.2438	29.248	26.9979	16.4137	14.4764	21.5608	27.7844	28.1895	36.0916
A230072E10Rik	-1.17425	0.498998	-1.31471	0.500137	RIKEN cDNA A230072E10 gene	331547	0.265861	0.254496	0.259604	0.227305	0.29947	0.298841	0.362727	0.260238	0.174619	0.438128	0.217358	0.123325	0.311491	0.314419	0.272501	15.0988	10.8326	7.26868	18.2375	9.04773	5.13353	12.9661	13.088	11.3431
A230077H06Rik	1		1		RIKEN cDNA A230077H06 gene	320210	0	0	0	0	0	0	0	0	0	0	0	0	0	0	0	0	0	0	0	0	0	0	0	0
A230103J11Rik	1.13315	0.713687	-1.20931	0.564812	RIKEN cDNA A230103J11 gene	320466	1.60769	1.55442	1.16366	1.13433	1.45867	1.37177	1.9913	1.07149	1.76027	0.816061	1.3211	1.35383	1.48318	0.85334	2.0395	42.2767	22.7485	39.4585	17.3256	28.048	29.7745	31.4891	19.1286	45.3723
A230108P19Rik	1		1		RIKEN cDNA A230108P19 gene	320132	0	0	0.00981917	0	0	0	0	0	0	0.0294575	0	0	0	0	0	0	0	0	0.911873	0	0	0	0	0
A2m	1		1		alpha-2-macroglobulin	232345	0.0222652	0	0	0	0	0	0.0667957	0	0	0	0	0	0	0	0	4.02635	0	0	0	0	0	0	0	0
A330009N23Rik	-1.06914	0.862741	2.00295	0.271758	RIKEN cDNA A330009N23 gene	380977	0.111122	0.0979861	0.328026	0.267076	0.101407	0	0.0671273	0.0722443	0.193995	0.600561	0.120693	0.262824	0.237081	0.0671392	0	1.0065	1.08321	3.11511	9.1187	1.80949	4.10674	3.7045	1.00668	0
A330015K06Rik	1.03977	0.373901	1		RIKEN cDNA A330015K06 gene	320190	0.037471	0	0.0113151	0	0.0124926	0	0.112413	0	0	0.0339453	0	0	0	0.0374778	0	3.01976	0	0	0.911873	0	0	0	1.00677	0
A330023F24Rik	1		1		RIKEN cDNA A330023F24 gene	320977	0.0401661	0	0	0	0.00458333	0	0.0896656	0	0.0308326	0	0	0	0.01375	0	0	6.03953	0	2.07676	0	0	0	0.92615	0	0
A330032B11Rik	2.01594	0.00674015	3.07845	0.0147812	RIKEN cDNA A330032B11 gene	319931	7.67076	7.59365	12.4146	11.5959	3.79709	3.7668	8.01502	6.23478	8.76247	18.7835	7.75246	10.7077	4.32852	3.18043	3.88233	185.212	144.074	202.485	434.051	179.145	247.436	100.024	73.494	89.7135
A330033J07Rik	1		1		RIKEN cDNA A330033J07 gene	320614	0	0	0.0171243	0	0	0	0	0	0	0	0.051373	0	0	0	0	0	0	0	0	1.80955	0	0	0	0
A330035P11Rik	1.02298	0.922869	-1.88857	0.0589837	RIKEN cDNA A330035P11 gene	319727	0.247648	0.241402	0.105419	0.0807339	0.241359	0.235979	0.238207	0.32044	0.184298	0.0269741	0.107056	0.182226	0.301361	0.178687	0.244029	8.0527	10.8326	6.23029	0.911873	3.61909	6.16023	10.1876	6.0406	8.24951
A330040F15Rik	-2.2696	0.102992	-2.34561	0.0792372	RIKEN cDNA A330040F15 gene	74333	0.0830023	0	0.0751923	0	0.327435	0.307624	0.249007	0	0	0.225577	0	0	0.229109	0.498103	0.255093	3.01976	0	0	2.73562	0	0	2.77845	6.0406	3.09357
A330041J22Rik	-1.40578	0.279345	-1.57711	0.138809	RIKEN cDNA A330041J22 gene	319556	0.095056	0.0859226	0.0568347	0.0541412	0.149092	0.121519	0.0457313	0.0982376	0.141199	0.0827329	0.0411129	0.0466582	0.167906	0.045745	0.233626	1.00982	2.16925	3.1179	1.82688	0.907841	1.03029	3.70765	1.01012	5.15885
A330048O09Rik	1		1		RIKEN cDNA A330048O09 gene	320315	0	0	0	0	0	0	0	0	0	0	0	0	0	0	0	0	0	0	0	0	0	0	0	0
A330049N07Rik	3.7559	0.0568231	1.5426	0.440419	RIKEN cDNA A330049N07 gene	327768	1.03423	1.01776	0.428265	0.41801	0.343104	0.270977	1.29728	0.85567	0.949728	0.3791	0.564222	0.341472	0.231021	0.669681	0.128611	31.2042	20.582	22.8444	9.11873	13.5716	8.21364	5.5569	16.1083	3.09357
A330050F15Rik	-3.20855	0.000844879	1.5162	0.00280481	A kinase (PRKA) anchor inhibitor 1	320722	0.0732012	0	0.548525	0.547794	0.362265	0.361295	0.142777	0.0768266	0	0.549707	0.513343	0.582524	0.32842	0.392708	0.365667	4.02635	2.16652	0	15.5018	14.4764	16.4273	9.2615	11.0744	10.3119
A330069E16Rik	1.50155	0.00268327	2.12144	0.0173575	RIKEN cDNA A330069E16 gene	606735	55.9155	55.8094	81.7782	78.8492	37.2363	37.1678	59.8279	51.4846	56.4339	113.629	61.1229	70.5828	37.2995	34.4426	39.9669	552.617	475.552	521.268	1049.57	564.579	651.958	344.528	318.138	369.166
A330070K13Rik	1		1		RIKEN cDNA A330070K13 gene	381673	0	0	0	0	0	0	0	0	0	0	0	0	0	0	0	0	0	0	0	0	0	0	0	0
A330074K22Rik	1		1		RIKEN cDNA A330074K22 gene	434353	0	0	0	0	0.022315	0	0	0	0	0	0	0	0	0	0.0669451	0	0	0	0	0	0	0	0	2.06238
A330076C08Rik	1		1		RIKEN cDNA A330076C08 gene	100503592	0	0	0	0	0	0	0	0	0	0	0	0	0	0	0	0	0	0	0	0	0	0	0	0
A330076H08Rik	1		1		RIKEN cDNA A330076H08 gene	320026	0	0	0	0	0.0156332	0	0	0	0	0	0	0	0	0	0.0468997	0	0	0	0	0	0	0	0	1.03119
A330093E20Rik	1.34464	0.132403	1.30205	0.210434	RIKEN cDNA A330093E20 gene	107003	0.128428	0.12002	0.124913	0.115781	0.0662616	0.0603882	0.169462	0.145897	0.0699261	0.122813	0.182786	0.0691397	0.0623681	0.101696	0.0347208	5.03294	4.33305	2.07676	3.64749	5.42864	2.05341	1.8523	3.0203	1.03119
A330102I10Rik	1.20505	0.373901	1		RIKEN cDNA A330102I10 gene	77920	0.0583297	0	0	0	0	0	0.174989	0	0	0	0	0	0	0	0	1.00659	0	0	0	0	0	0	0	0
A3galt2	1.77607	0.119954	1		"alpha 1,3-galactosyltransferase 2 (isoglobotriaosylceramide synthase)"	215493	0.183571	0.161809	0.0379801	0.0317528	0.0221754	0	0.25764	0.0756177	0.217455	0.0212179	0.0210527	0.0716697	0.0431002	0.023426	0	11.0725	3.24979	9.34544	0.911873	0.904773	3.08012	1.8523	1.00677	0
A430005L14Rik	1.48321	0.00307837	1.1449	0.163307	RIKEN cDNA A430005L14 gene	97159	121.565	121.392	94.0659	93.7032	82.0414	81.8438	121.195	113.807	129.693	102.888	83.2119	96.0977	76.6059	79.496	90.0224	1441.43	1351.91	1519.15	1220.09	982.584	1140.67	911.331	950.388	1074.5
A430033K04Rik	1.209	0.255189	2.15517	0.00376516	RIKEN cDNA A430033K04 gene	243308	2.3679	2.32741	4.20742	4.14886	1.9295	1.92507	1.77812	2.67898	2.6466	5.17758	3.97282	3.47185	1.75288	2.0579	1.97771	70.4612	106.16	104.877	205.171	157.431	137.579	69.4612	81.5481	78.3704
A430035B10Rik	1		1		RIKEN cDNA A430035B10 gene	320312	0.0148312	0	0.0130243	0	0	0	0	0	0.0444936	0.0390728	0	0	0	0	0	0	0	1.03838	0.911873	0	0	0	0	0
A430046D13Rik	2.0692	0.022626	1.37944	0.373427	Riken cDNA A430046D13 gene	654440	1.0698	1.06935	0.759978	0.712882	0.536767	0.516792	1.02617	1.09411	1.08912	1.13354	0.667794	0.4786	0.575637	0.684246	0.350417	27.1779	28.1648	28.0363	29.1799	17.1907	12.3205	14.8184	18.1218	9.2807
A430078G23Rik	1.85123	0.0446555	1.04438	0.839749	RIKEN cDNA A430078G23 gene	319493	0.962039	0.95578	0.540044	0.539206	0.535283	0.516294	0.945452	1.10468	0.835985	0.513894	0.582735	0.523503	0.34796	0.621408	0.636482	35.2306	41.164	31.1515	19.1493	21.7146	19.5074	12.9661	23.1556	23.7174
A430078I02Rik	1.18283	0.358385	1.22798	0.0590021	RIKEN cDNA A430078I02 gene	320486	0.111702	0.105217	0.123536	0.122798	0.0200629	0	0.163513	0.0703874	0.101207	0.132235	0.104968	0.133405	0.0601886	0	0	5.03294	2.16652	3.11515	4.55957	3.61938	4.10622	1.8526	0	0
A430085M09Rik	1		1		RIKEN cDNA A430085M09 gene	623726	0	0	0.0114633	0	0.0255111	0	0	0	0	0	0.0343899	0	0	0.0765333	0	0	0	0	0	0.904773	0	0	2.01353	0
A430088P11Rik	-1.17928	0.0653756	1.2121	0.196946	RIKEN cDNA A430088P11 gene	106059	0.55901	0.557477	0.808226	0.79686	0.658405	0.657423	0.50307	0.599397	0.574564	0.992856	0.662131	0.769691	0.661243	0.700832	0.613139	28.1845	33.5811	32.1899	55.6242	37.0957	43.1216	37.046	39.2639	35.0604
A430089I19Rik	1		1		RIKEN cDNA A430089I19 gene	331195	0.0941464	0.0941041	0.0137232	0	0.0294389	0	0.0908916	0.0977852	0.0937625	0.0411696	0	0	0.0417887	0	0.0465281	2.01318	2.16652	2.07676	0.911873	0	0	0.92615	0	1.03119
A430090L17Rik	-1.17806	0.438382	-1.0559	0.785956	RIKEN cDNA A430090L17 gene	319803	0.103911	0.0994049	0.128308	0.12719	0.118797	0.101251	0.107111	0.138324	0.0662966	0.116439	0.115532	0.152953	0.137972	0.0428521	0.175566	5.03294	6.49957	3.11515	5.47124	5.42864	7.18694	6.48305	2.01353	8.24951
A430093F15Rik	1		1		RIKEN cDNA A430093F15 gene	403202	0.0280396	0	0	0	0	0	0	0.0841189	0	0	0	0	0	0	0	0	2.16652	0	0	0	0	0	0	0
A430105I19Rik	1		1		RIKEN cDNA A430105I19 gene	214239	0	0	0.00990667	0	0	0	0	0	0	0	0.02972	0	0	0	0	0	0	0	0	1.80955	0	0	0	0
A4galt	-1.33609	0.0988957	-1.91988	0.0256086	"alpha 1,4-galactosyltransferase"	239559	12.9607	12.9481	9.16774	9.01087	17.6136	17.2998	13.5689	13.1125	12.2007	6.91562	10.7018	9.8858	14.884	15.4688	22.4879	345.26	333.645	311.515	177.815	273.242	251.543	382.5	395.659	574.372
A4gnt	1		1		"alpha-1,4-N-acetylglucosaminyltransferase"	333424	0	0	0	0	0	0	0	0	0	0	0	0	0	0	0	0	0	0	0	0	0	0	0	0
A530006G24Rik	1		1		RIKEN cDNA A530006G24 gene	381384	0	0	0	0	0	0	0	0	0	0	0	0	0	0	0	0	0	0	0	0	0	0	0	0
A530013C23Rik	1		1		RIKEN cDNA A530013C23 gene	329562	0	0	0	0	0.0132426	0	0	0	0	0	0	0	0	0	0.0397278	0	0	0	0	0	0	0	0	1.03119
A530016L24Rik	1		1		RIKEN cDNA A530016L24 gene	319942	0	0	0	0	0	0	0	0	0	0	0	0	0	0	0	0	0	0	0	0	0	0	0	0
A530032D15Rik	-1.78332	0.190925	-1.09047	0.77573	RIKEN cDNA A530032D15Rik gene	381287	0.402057	0.35504	0.619219	0.580622	0.639683	0.633151	0.33616	0.671851	0.198159	0.826578	0.345323	0.685757	0.751149	0.528345	0.639555	7.04612	14.0824	4.15353	17.3256	7.23819	14.3739	15.7445	11.0744	13.4055
A530046M15Rik	1		1		RIKEN cDNA A530046M15 gene	328190	0	0	0	0	0	0	0	0	0	0	0	0	0	0	0	0	0	0	0	0	0	0	0	0
A530050N04Rik	1.12966	0.373901	1		RIKEN cDNA A530050N04 gene	442846	0.0480533	0	0.0419799	0	0	0	0	0	0.14416	0.0421989	0.0837407	0	0	0	0	0	0	3.11515	0.911873	1.80955	0	0	0	0
A530053G22Rik	1		1		RIKEN cDNA A530053G22 gene	208079	0	0	0	0	0	0	0	0	0	0	0	0	0	0	0	0	0	0	0	0	0	0	0	0
A530058N18Rik	1		1		RIKEN cDNA A530058N18 gene	320846	0	0	0	0	0	0	0	0	0	0	0	0	0	0	0	0	0	0	0	0	0	0	0	0
A530064D06Rik	1		1.21439	0.373901	RIKEN cDNA A530064D06 gene	328830	0	0	0.106115	0.0929116	0.0164763	0	0	0	0	0.179091	0.088846	0.0504079	0	0.049429	0	0	0	0	3.64749	1.80955	1.02671	0	1.00677	0
A530065N20Rik	1		1		RIKEN cDNA A530046M15 gene	328263	0	0	0.00638623	0	0	0	0	0	0	0.0191587	0	0	0	0	0	0	0	0	0.911873	0	0	0	0	0
A530072M11Rik	1		1.40516	0.373901	RIKEN cDNA gene A530072M11	100415915	0.0311781	0	0.106066	0	0.0139041	0	0	0	0.0935344	0	0.0407496	0.277448	0.0417124	0	0	0	0	2.07676	0	0.904773	6.16023	0.92615	0	0
A530088E08Rik	1.00359	0.373901	1.1939	0.373901	RIKEN cDNA A530088E08 gene	664702	0.033694	0	0.056726	0	0.0156573	0	0	0.101082	0	0.170178	0	0	0	0.046972	0	0	2.16652	0	3.64749	0	0	0	1.00677	0
A530099J19Rik	1		1		RIKEN cDNA A530099J19 gene	319293	0.0104231	0	0	0	0	0	0	0.0312694	0	0	0	0	0	0	0	0	1.08326	0	0	0	0	0	0	0
A630001G21Rik	-3.2022	0.035953	-1.062	0.81677	RIKEN cDNA A630001G21 gene	319997	0.265252	0.246428	0.743931	0.743042	0.83786	0.789112	0.34505	0.13925	0.311455	0.703311	0.736603	0.791879	0.555584	1.25103	0.706966	8.0527	3.24979	7.26868	16.4137	17.1907	18.4807	12.9661	29.1962	16.499
A630010A05Rik	-1.24718	0.373901	-1.24718	0.373901	RIKEN cDNA A630010A05 gene	545280	0	0	0.0157929	0	0.0822372	0	0	0	0	0	0.0473786	0	0.193992	0.0527195	0	0	0	0	0	0.904773	0	3.7046	1.00677	0
A630012P03Rik	1		1		RIKEN cDNA A630012P03 gene	100504594	0	0	0	0	0	0	0	0	0	0	0	0	0	0	0	0	0	0	0	0	0	0	0	0
A630019I02Rik	-1.1994	0.373901	-1.1994	0.373901	RIKEN cDNA A630019I02 gene	408254	0	0	0	0	0.0664451	0	0	0	0	0	0	0	0.172541	0.0267944	0	0	0	0	0	0	0	6.48305	1.00677	0
A630020A06	1.66208	0.312658	1.15605	0.835263	uncharacterized A630020A06	328489	0.372589	0.356786	0.320568	0.241046	0.23989	0.207149	0.426773	0.459281	0.231712	0.244178	0.625883	0.0916426	0.330668	0.0898629	0.299139	19.1252	20.582	10.3838	10.9425	28.048	4.10682	14.8184	4.02707	13.4055
A630023A22Rik	1		1		RIKEN cDNA A630023A22 gene	105518	0	0	0	0	0	0	0	0	0	0	0	0	0	0	0	0	0	0	0	0	0	0	0	0
A630023P12Rik	-1.20452	0.373901	1.45454	0.412554	RIKEN cDNA A630023P12 gene	231603	0	0	0.167512	0	0.058253	0	0	0	0	0.154538	0	0.347999	0	0	0.174759	0	0	0	0.911873	0	2.05341	0	0	1.03119
A630033H20Rik	1		1		RIKEN cDNA A630033H20 gene	213438	0.0095702	0	0	0	0	0	0	0.0287106	0	0	0	0	0	0	0	0	1.08326	0	0	0	0	0	0	0
A630066F11Rik	-1.11055	0.750848	1.0262	0.818958	RIKEN cDNA A630066F11 gene	320642	1.46736	1.35221	1.54176	1.54105	1.51818	1.50171	2.21107	1.38164	0.809356	1.48611	1.53865	1.60051	1.44376	1.28408	1.8267	31.2042	19.4987	11.4222	20.9731	21.7146	22.5875	20.3753	18.1218	25.7797
A630072M18Rik	1.32607	0.111496	1.02408	0.904811	RIKEN cDNA A630072M18 gene	320770	1.46415	1.45823	1.14888	1.12615	1.11591	1.09966	1.51862	1.58804	1.28578	0.895519	1.45516	1.09597	0.869994	1.31828	1.15946	106.698	111.576	90.3393	62.9192	102.239	77.0029	61.1259	92.6226	81.4639
A630073D07Rik	1		1		RIKEN cDNA A630073D07 gene	381819	0	0	0	0	0	0	0	0	0	0	0	0	0	0	0	0	0	0	0	0	0	0	0	0
A630075F10Rik	1		1		RIKEN cDNA A630075F10 gene	100043910	0	0	0	0	0	0	0	0	0	0	0	0	0	0	0	0	0	0	0	0	0	0	0	0
A630076J17Rik	1		1		RIKEN cDNA A630076J17 gene	319929	0	0	0	0	0	0	0	0	0	0	0	0	0	0	0	0	0	0	0	0	0	0	0	0
A630077J23Rik	1.03212	0.188692	1		RIKEN cDNA A630077J23 gene	319973	0.0699197	0	0	0	0.0331783	0	0	0.107098	0.102661	0	0	0	0	0.0995349	0	0	1.08326	1.03838	0	0	0	0	1.00677	0
A630089N07Rik	1.15521	0.260571	-1.06173	0.692686	RIKEN cDNA A630089N07 gene	320586	17.6881	17.4839	14.5445	14.2549	15.1398	15.1348	14.3014	20.7713	17.9917	11.762	18.7075	13.1641	15.0842	14.6916	15.6436	371.431	539.464	467.272	305.477	485.863	341.893	391.761	381.565	406.289
A630095E13Rik	1		1		RIKEN cDNA A630095E13 gene	235973	0	0	0	0	0	0	0	0	0	0	0	0	0	0	0	0	0	0	0	0	0	0	0	0
A630095N17Rik	-1.21785	0.822379	1.50345	0.570443	RIKEN cDNA A630095N17 gene	381272	0.28594	0	0.478579	0.477769	0.505203	0.317781	0.508272	0	0.349548	0.460446	0.456861	0.51843	0.15588	1.18617	0.173559	3.01976	0	2.07676	2.73562	2.71432	3.08012	0.92615	7.04737	1.03119
A730004F24Rik	1		1		RIKEN cDNA A730004F24 gene	320449	0	0	0	0	0.0213841	0	0	0	0	0	0	0	0	0.0641524	0	0	0	0	0	0	0	0	1.00677	0
A730006G06Rik	1		1		RIKEN cDNA A730006G06 gene	320638	0	0	0	0	0	0	0	0	0	0	0	0	0	0	0	0	0	0	0	0	0	0	0	0
A730008H23Rik	-1.12251	0.380468	-1.14921	0.279743	RIKEN cDNA A730008H23 gene	212427	12.0719	11.9961	11.7756	11.7174	13.5701	13.4657	10.567	13.8708	11.7779	10.6322	13.4176	11.277	12.3266	16.0155	12.3682	286.717	376.358	319.572	288.486	364.063	305.98	334.458	434.552	335.587
A730017C20Rik	1		1		RIKEN cDNA A730017C20 gene	225583	0	0	0	0	0	0	0	0	0	0	0	0	0	0	0	0	0	0	0	0	0	0	0	0
A730017L22Rik	1.01914	0.936309	-1.96816	0.0499419	RIKEN cDNA A730017L22 gene	613258	1.09973	1.05612	0.551674	0.526526	1.04792	1.03629	0.928611	1.55454	0.816025	0.747763	0.556456	0.350804	0.980982	0.894377	1.26841	27.1779	45.497	23.8828	21.8849	16.2859	10.2671	28.7106	26.1759	37.1228
A730018C14Rik	1		1		RIKEN cDNA A730018C14 gene	100504733	0	0	0	0	0	0	0	0	0	0	0	0	0	0	0	0	0	0	0	0	0	0	0	0
A730020E08Rik	-1.22011	0.73312	-1.11827	0.790824	RIKEN cDNA A730020E08 gene	100504262	0.331795	0.278394	0.328694	0.303747	0.368305	0.33967	0.461657	0.110405	0.423323	0.232343	0.230534	0.523204	0.330373	0.564347	0.210195	9.05929	2.16652	8.30706	4.55936	4.52387	10.2671	6.48305	11.0744	4.12476
A730020M07Rik	1		1		RIKEN cDNA A730020M07 gene	100503044	0	0	0	0	0	0	0	0	0	0	0	0	0	0	0	0	0	0	0	0	0	0	0	0
A730036I17Rik	1		1		RIKEN cDNA A730036I17 gene	329513	0.00794647	0	0.00785713	0	0.0212628	0	0	0	0.0238394	0	0	0.0235714	0.0637883	0	0	0	0	1.03838	0	0	1.02671	2.77845	0	0
A730043L09Rik	-1.66658	0.117295	1.14456	0.742572	RIKEN cDNA A730043L09 gene	330958	0.0257069	0	0.207982	0.19075	0.169087	0.152479	0	0	0.0771207	0.13545	0.335988	0.152507	0.206355	0.224318	0.0765865	0	0	1.03838	1.82375	4.52387	2.05341	2.77845	3.0203	1.03119
A730046J19Rik	1		1		RIKEN cDNA A730046J19 gene	319764	0.00552177	0	0	0	0	0	0.0165653	0	0	0	0	0	0	0	0	1.00659	0	0	0	0	0	0	0	0
A730056A06Rik	1		1		RIKEN cDNA A730056A06 gene	319783	0	0	0	0	0.00850357	0	0	0	0	0	0	0	0.0255107	0	0	0	0	0	0	0	0	0.92615	0	0
A730082K24Rik	1		1		RIKEN cDNA A730082K24 gene	101786	0	0	0	0	0.0160455	0	0	0	0	0	0	0	0	0	0.0481366	0	0	0	0	0	0	0	0	1.03119
A730085K08Rik	1.29031	0.373901	1		RIKEN cDNA A730085K08 gene	654800	0.0716087	0	0	0	0	0	0	0	0.214826	0	0	0	0	0	0	0	0	1.03838	0	0	0	0	0	0
A730090H04Rik	1		1		"distal-less homeobox 4, opposite strand"	320453	0	0	0	0	0	0	0	0	0	0	0	0	0	0	0	0	0	0	0	0	0	0	0	0
A730090N16Rik	2.1344	0.0395705	-1.78375	0.254858	RIKEN cDNA A730090N16 gene	319798	0.957809	0.935569	0.279928	0.245735	0.455968	0.43833	1.07836	0.682646	1.11242	0.402248	0.114033	0.323503	0.408546	0.634441	0.324916	17.112	10.8326	17.6525	6.38311	1.80955	5.13353	6.48305	10.0677	5.15595
A830009L08Rik	1		1		RIKEN cDNA A830009L08 gene	320297	0	0	0	0	0	0	0	0	0	0	0	0	0	0	0	0	0	0	0	0	0	0	0	0
A830010M20Rik	-1.1791	0.308023	1.36061	0.0311995	RIKEN cDNA A830010M20 gene	231570	0.311063	0.305806	0.493752	0.490604	0.361476	0.360576	0.239013	0.318462	0.375715	0.422736	0.501287	0.557234	0.335106	0.352892	0.396431	21.1383	28.1648	33.2282	37.3868	44.3339	49.2819	29.6368	31.2098	35.0604
A830011K09Rik	1		1		RIKEN cDNA A830011K09 gene	319702	0	0	0	0	0	0	0	0	0	0	0	0	0	0	0	0	0	0	0	0	0	0	0	0
A830018L16Rik	1.17303	0.743053	1.07168	0.87062	RIKEN cDNA A830018L16 gene	320492	0.19622	0.16134	0.167306	0.142831	0.140591	0.130559	0.125044	0.373754	0.0898619	0.0817611	0.302241	0.117915	0.200494	0.144418	0.0768604	10.0659	20.582	5.19191	7.29498	14.4764	7.18694	16.6707	12.0812	6.18714
A830019L24Rik	1		1		RIKEN cDNA A830019L24 gene	320072	0	0	0	0	0	0	0	0	0	0	0	0	0	0	0	0	0	0	0	0	0	0	0	0
A830052D11Rik	-1.1832	0.373901	-1.1832	0.373901	RIKEN cDNA A830052D11 gene	402767	0	0	0.0244116	0	0.0800081	0	0	0	0	0.0732347	0	0	0.0743813	0	0.165643	0	0	0	0.911873	0	0	0.92615	0	2.06248
A830080D01Rik	1.27455	0.0198832	-1.37564	0.0623942	RIKEN cDNA A830080D01 gene	382252	25.5232	25.4771	14.7268	14.5307	20.0351	19.989	26.7858	26.388	23.3958	12.293	18.0945	13.793	20.8236	18.1515	21.1303	1142.48	1125.51	997.885	524.327	771.772	588.302	888.177	774.204	901.259
A830082K12Rik	1		1		RIKEN cDNA A830082K12 gene	320174	0	0	0.0107323	0	0	0	0	0	0	0.0321969	0	0	0	0	0	0	0	0	0.911873	0	0	0	0	0
A830082N09Rik	1		1.09263	0.240986	RIKEN cDNA A830082N09 gene	414093	0.0714088	0.0667726	0.102951	0.101296	0.0725634	0.0696556	0.0390599	0.0945792	0.0805874	0.123846	0.105327	0.0796812	0.0988311	0.0488336	0.0700255	4.02635	9.74936	8.30706	12.7662	10.8573	8.21364	10.1876	5.03384	7.21832
A930001A20Rik	1		1		RIKEN cDNA A930001A20 gene	77127	0	0	0	0	0	0	0	0	0	0	0	0	0	0	0	0	0	0	0	0	0	0	0	0
A930001C03Rik	-1.22955	0.458664	-1.28238	0.373901	RIKEN cDNA A930001C03 gene	319314	0.0378173	0	0	0	0.070296	0	0	0.113452	0	0	0	0	0	0.210888	0	0	1.08318	0	0	0	0	0	2.01344	0
A930002C04Rik	1		1		RIKEN cDNA A930002C04 gene	319467	0.0111474	0	0.011022	0	0	0	0	0	0.0334421	0	0	0.0330661	0	0	0	0	0	1.03838	0	0	1.02671	0	0	0
A930003A15Rik	1		1		RIKEN cDNA A930003A15 gene	68162	0	0	0	0	0	0	0	0	0	0	0	0	0	0	0	0	0	0	0	0	0	0	0	0
A930003O13Rik	1		1		RIKEN cDNA A930003O13 gene	330052	0	0	0	0	0	0	0	0	0	0	0	0	0	0	0	0	0	0	0	0	0	0	0	0
A930004D18Rik	-4.82167	0.00387812	-1.40142	0.143027	RIKEN cDNA A930004D18 gene	77940	0.402287	0.388047	1.33902	1.3351	1.9325	1.87104	0.271731	0.527402	0.407729	1.43222	1.19902	1.38581	2.62554	1.7295	1.44247	11.0725	14.0824	16.6141	58.3599	48.8578	56.4688	87.9842	70.4737	58.7778
A930005H10Rik	1.16296	0.273619	-1.20994	0.339188	RIKEN cDNA A930005H10 gene	68161	12.4884	12.4389	9.01571	8.83998	10.8023	10.6959	11.3916	14.0409	12.0328	6.66303	10.6403	9.74381	8.74323	11.6259	12.0379	74.4875	95.3271	85.1474	44.6818	71.4771	65.7092	63.9043	80.5414	89.7135
A930006I01Rik	-1.04046	0.272619	-1.04046	0.272619	RIKEN cDNA A930006I01 gene	319854	0.0259098	0	0.0125383	0	0.070815	0	0	0.0396868	0.0380426	0	0	0.0376148	0.101792	0.110653	0	0	1.08326	1.03838	0	0	1.02671	2.77845	3.0203	0
A930006K02Rik	1.4425	0.657209	1.05512	0.893578	RIKEN cDNA A930006K02 gene	100503120	0.506321	0	0.285456	0.281435	0.297898	0.266732	0	0.844428	0.674536	0.236942	0.352646	0.26678	0.360977	0.1308	0.401918	0	6.49957	5.19191	1.82375	2.71432	2.05341	2.77845	1.00677	3.09357
A930007I19Rik	1.17543	0.529114	1.01733	0.955925	RIKEN cDNA A930007I19 gene	77779	0.145536	0.143252	0.119573	0.109684	0.0829577	0.0592526	0.176695	0.114092	0.145821	0.0960411	0.190587	0.0720904	0.0325149	0.0353452	0.181013	5.03294	3.24979	4.15353	2.73562	5.42864	2.05341	0.92615	1.00677	5.15595
A930009A15Rik	1		1		RIKEN cDNA A930009A15 gene	77798	0	0	0	0	0	0	0	0	0	0	0	0	0	0	0	0	0	0	0	0	0	0	0	0
A930011G23Rik	1		1		RIKEN cDNA A930011G23 gene	319818	0	0	0	0	0	0	0	0	0	0	0	0	0	0	0	0	0	0	0	0	0	0	0	0
A930012L18Rik	1		1		RIKEN cDNA A930012L18 gene	626275	0	0	0	0	0.0433309	0	0	0	0	0	0	0	0.0954182	0.0345746	0	0	0	0	0	0	0	2.77845	1.00677	0
A930013F10Rik	2.73044	0.00618562	1.5181	0.0585285	RIKEN cDNA A930013F10 gene	68074	1.54142	1.49509	0.845861	0.831256	0.551299	0.547565	1.20968	2.09738	1.31721	0.94365	0.63427	0.959664	0.463754	0.604946	0.585197	36.2372	62.8292	39.4585	28.2681	19.0002	28.7478	13.8922	18.1218	17.5302
A930015D03Rik	1.11442	0.320485	2.26648	0.00877992	RIKEN cDNA A930015D03 gene	77810	8.61818	8.60901	17.8883	17.5088	7.78626	7.72508	8.82899	8.95857	8.06697	22.8521	13.8312	16.9817	6.49876	8.07366	8.78635	70.4612	71.4953	64.3797	182.375	110.382	135.525	51.8644	64.4331	70.1209
A930016O22Rik	-1.38342	0.364701	-1.35102	0.240338	RIKEN cDNA A930016O22 gene	100503495	0.497257	0.469524	0.483371	0.480784	0.677845	0.649551	0.475313	0.306912	0.709547	0.47341	0.427249	0.549455	0.943158	0.62678	0.463596	15.0988	9.74934	21.806	14.59	13.5716	17.454	28.7106	19.1286	13.4055
A930017M01Rik	1		1		RIKEN cDNA A930017M01 gene	239410	0.0081564	0	0	0	0	0	0	0	0.0244692	0	0	0	0	0	0	0	0	1.03838	0	0	0	0	0	0
A930018P22Rik	-1.02009	0.970181	-1.38357	0.505342	RIKEN cDNA A930018P22 gene	68243	0.543849	0.483298	0.380882	0.356329	0.551564	0.493007	0.487996	0.262584	0.880967	0.221039	0.548295	0.373312	0.785749	0.244041	0.624903	4.02635	2.16652	7.26868	1.82375	4.52387	3.08012	6.48305	2.01353	5.15595
A930019D19Rik	1.30183	0.63457	1.39813	0.4188	RIKEN cDNA A930019D19 gene	77806	0.17235	0	0.156912	0	0.066268	0	0	0.106955	0.410095	0	0.267996	0.202741	0	0.198804	0	0	1.08326	4.15353	0	2.71432	2.05341	0	2.01353	0
A930024E05Rik	1		1		RIKEN cDNA A930024E05 gene	109202	0	0	0	0	0.0302266	0	0	0	0	0	0	0	0	0	0.0906799	0	0	0	0	0	0	0	0	2.06238
A930031H19Rik	1		1		RIKEN cDNA A930031H19 gene	77835	0	0	0	0	0	0	0	0	0	0	0	0	0	0	0	0	0	0	0	0	0	0	0	0
A930041C12Rik	1.00228	0.995721	1.5329	0.436879	RIKEN cDNA A930041C12 gene	78443	0.0779233	0	0.204756	0	0.0773933	0	0	0	0.23377	0.410578	0.203691	0	0	0	0.23218	0	0	1.03838	1.82375	0.904773	0	0	0	1.03132
AA387883	1		1		expressed sequence AA387883	100043450	0	0	0	0	0	0	0	0	0	0	0	0	0	0	0	0	0	0	0	0	0	0	0	0
AA388235	1		1		expressed sequence AA388235	433100	0.014096	0	0.019953	0	0.0062469	0	0.0203683	0.0219198	0	0	0.0183081	0.0415508	0.0187407	0	0	1.00659	1.08326	0	0	0.904773	2.05341	0.92615	0	0
AA413626	2.62428	0.419636	-1.26175	0.791455	expressed sequence AA413626	100359413	0.79376	0	0.129987	0	0.261109	0	1.14696	1.23432	0	0	0	0.38996	0	0	0.783327	3.01976	3.24979	0	0	0	1.02671	0	0	2.06238
AA414768	-4.41148	0.00139429	1.24943	0.333327	expressed sequence AA414768	245350	0.637288	0.622671	3.53576	3.43207	2.77823	2.7469	0.459129	0.768602	0.684133	2.54177	4.63128	3.43423	3.37951	2.55117	2.40401	9.05929	15.1657	13.499	50.153	91.3821	67.7626	66.6828	50.3384	47.4347
AA415398	3.45645	0.0329359	-1.26121	0.599367	expressed sequence AA415398	433752	0.623309	0.581438	0.0790937	0	0.162311	0.124439	0.395973	0.520832	0.953121	0	0.237281	0	0.0404811	0.176019	0.270434	9.05929	11.9159	21.806	0	5.42864	0	0.92615	4.02707	6.18714
AA465934	1.79029	0.0739511	-1.53493	0.0417811	expressed sequence AA465934	613254	1.88808	1.79516	0.660446	0.65327	1.01215	1.00272	2.73711	1.63214	1.29498	0.712645	0.740137	0.528557	1.10056	0.823571	1.11231	6.69191	3.99039	3.16606	1.74233	1.80955	1.29226	2.69074	2.01353	2.71947
AA467197	-2.2039	0.00113277	-2.63146	0.0362744	expressed sequence AA467197	433470	134.964	134.615	122.415	112.743	298.546	296.678	122.004	137.982	144.905	62.531	169.536	135.179	255.31	305.149	335.18	711.658	804.864	845.243	364.749	988.917	788.51	1489.25	1779.96	1955.13
AA474331	1.44819	0.115177	1.05353	0.85909	major facilitator superfamily domain containing 4B4	213332	2.32912	2.32318	1.77122	1.69008	1.65581	1.6042	2.47174	2.10001	2.41561	1.41421	2.57253	1.32692	1.55604	2.21195	1.19944	19.1252	16.2489	18.6909	10.9425	19.905	10.2671	12.0399	17.115	9.2807
AA536875	1		1		expressed sequence AA536875	380934	0	0	0	0	0	0	0	0	0	0	0	0	0	0	0	0	0	0	0	0	0	0	0	0
AA543186	2.41203	0.0171741	-1.1085	0.709529	expressed sequence AA543186	100272219	0.919734	0.895531	0.348953	0.334935	0.379703	0.371276	0.901594	1.18589	0.671718	0.226877	0.360177	0.459806	0.276515	0.40078	0.461814	18.1186	23.8318	13.499	4.55936	7.23819	9.24035	5.5569	8.05414	9.2807
AA543401	1		1.81639	0.104437	"cDNA sequence, AA543401"	100417434	0.0237296	0	0.198048	0.181639	0.0698766	0.0698033	0.0711887	0	0	0.12898	0.31994	0.145223	0.0654999	0.0712014	0.0729286	1.00659	0	0	1.82375	4.52387	2.05341	0.92615	1.00677	1.03119
AA545190	1		1		EST AA545190	57866	0	0	0	0	0	0	0	0	0	0	0	0	0	0	0	0	0	0	0	0	0	0	0	0
AA619741	1		1		expressed sequence AA619741	241051	0.010384	0	0	0	0	0	0	0	0.031152	0	0	0	0	0	0	0	0	1.03838	0	0	0	0	0	0
AA792892	-1.65311	0.187985	-1.50148	0.287115	expressed sequence AA792892	100554	0.024746	0	0.0669035	0	0.172472	0.145586	0.074238	0	0	0.0672526	0.133458	0	0.0683055	0.297005	0.152105	1.00659	0	0	0.911873	1.80955	0	0.92615	4.02707	2.06238
AA986860	-2.03192	0.00696692	-2.18683	0.00616335	expressed sequence AA986860	212439	3.3103	3.28445	3.08407	3.05179	6.74772	6.67375	3.72506	2.76162	3.44421	2.52466	3.12506	3.60249	5.45842	6.95468	7.83007	135.889	100.743	125.644	92.0992	114.001	131.418	199.122	253.705	285.639
Aaas	1.15762	0.0229884	-1.02913	0.304049	"achalasia, adrenocortical insufficiency, alacrimia"	223921	64.3017	64.2246	53.916	53.9093	55.506	55.4799	63.4535	68.5363	60.9154	52.9061	54.9939	53.8481	53.8197	57.8554	54.843	1378.02	1488.4	1322.9	1148.96	1194.3	1169.42	1168.8	1256.45	1191.02
Aacs	1.44516	0.0146718	-1.14082	0.325449	acetoacetyl-CoA synthetase	78894	79.9091	79.8937	48.7458	48.4598	55.7218	55.2837	77.7207	81.2604	80.7461	41.6024	53.6146	51.0205	48.105	65.1391	53.9213	3112.37	3254.12	3233.52	1665.99	2147.03	2043.14	1926.39	2608.53	2159.31
Aadac	1		1		arylacetamide deacetylase (esterase)	67758	0	0	0	0	0	0	0	0	0	0	0	0	0	0	0	0	0	0	0	0	0	0	0	0
Aadacl2	1		1		arylacetamide deacetylase-like 2	639634	0	0	0	0	0	0	0	0	0	0	0	0	0	0	0	0	0	0	0	0	0	0	0	0
Aadacl3	1		1		arylacetamide deacetylase-like 3	230883	0	0	0	0	0	0	0	0	0	0	0	0	0	0	0	0	0	0	0	0	0	0	0	0
Aadat	1		1		aminoadipate aminotransferase	23923	0	0	0	0	0	0	0	0	0	0	0	0	0	0	0	0	0	0	0	0	0	0	0	0
Aaed1	1.25449	0.0568009	1.11983	0.377881	AhpC/TSA antioxidant enzyme domain containing 1	66129	12.8163	12.7402	11.5109	11.3726	10.1695	10.1556	12.6832	14.5942	11.1716	10.164	14.1188	10.2498	9.78455	10.929	9.79485	130.856	150.573	115.26	104.865	145.668	105.751	100.95	112.758	101.057
Aagab	1.22098	0.00978401	1.00644	0.804439	alpha- and gamma-adaptin binding protein	66939	27.0852	27.0473	22.2981	22.2948	22.1618	22.1521	25.1443	28.5014	27.6099	21.8186	22.3209	22.7548	22.4469	22.7803	21.2582	812.317	920.773	891.97	704.878	721.104	735.121	725.175	735.947	686.772
Aak1	-1.15503	0.21994	1.08361	0.533618	AP2 associated kinase 1	269774	0.786586	0.785529	0.988629	0.983173	0.914853	0.907312	0.837487	0.737609	0.784661	1.13598	0.938111	0.891795	1.02838	0.958174	0.758005	216.416	190.654	201.446	293.623	242.479	229.982	265.805	247.665	195.926
Aamdc	1.91387	0.00413841	-1.03165	0.795692	adipogenesis associated Mth938 domain containing	66273	45.8205	45.8112	23.2199	23.2022	24.2125	23.9364	47.0292	44.7722	45.6602	24.5127	22.6477	22.4994	27.1835	19.2621	26.192	405.655	368.309	382.125	209.731	193.621	196.101	230.611	166.117	215.519
Aamp	1.11301	0.00880695	-1.01931	0.476327	angio-associated migratory protein	227290	157.213	157.179	138.588	138.545	141.26	141.22	153.078	157.447	161.114	142.26	134.005	139.498	137.645	145.776	140.359	3326.77	3422.02	3501.43	3092.16	2912.47	3031.86	2991.46	3168.3	3050.26
Aanat	1		1		arylalkylamine N-acetyltransferase	11298	0	0	0	0	0	0	0	0	0	0	0	0	0	0	0	0	0	0	0	0	0	0	0	0
Aar2	1.22685	0.0459788	1.09409	0.401586	AAR2 splicing factor homolog	68295	25.8075	25.782	23.1099	22.9922	21.101	21.0149	24.5464	25.5447	27.3315	26.2088	20.5151	22.6059	21.4013	23.25	18.6516	1083.09	1129.84	1206.6	1158.08	911.107	1001.04	946.525	1028.92	824.951
Aard	-1.40185	0.11002	1.27552	0.311181	alanine and arginine rich domain containing protein	239435	2.56358	2.53008	4.65456	4.52401	3.59426	3.54679	2.61522	2.04046	3.03505	3.19834	5.2303	5.53504	3.84997	4.11971	2.81309	40.2635	31.4146	46.7272	49.2411	80.5248	85.2166	59.2736	63.4263	43.3099
Aars	-1.55963	0.000601368	1.11459	0.104649	alanyl-tRNA synthetase	234734	122.428	122.343	212.961	212.677	191.073	190.811	121.897	117.14	128.246	199.908	226.832	212.142	186.281	205.132	181.806	5773.79	5548.47	6074.54	9468.89	10744.2	10048.4	8823.43	9716.31	8611.46
Aars2	-1.2239	0.0434381	-1.7357	0.00459178	"alanyl-tRNA synthetase 2, mitochondrial"	224805	11.9511	11.9501	8.46508	8.42643	14.6934	14.6258	11.84	11.8482	12.1651	7.5877	9.55474	8.2528	15.8933	15.4256	12.7614	502.287	502.634	516.076	321.891	405.338	350.107	674.237	654.399	541.374
Aarsd1	1.32823	0.0010078	-1.13612	0.0289157	alanyl-tRNA synthetase domain containing 1	69684	69.9644	69.9353	46.3812	46.3445	52.6882	52.6529	67.5774	69.8017	72.5141	45.6739	44.5442	48.9254	50.0465	54.5354	53.4828	1026.72	1060.51	1101.72	693.935	676.77	743.335	760.369	828.569	812.577
Aasdh	-1.08706	0.323684	1.18119	0.143404	aminoadipate-semialdehyde dehydrogenase	231326	5.07364	5.06898	6.53364	6.50869	5.53595	5.51028	4.8317	5.3608	5.02842	6.43002	7.28314	5.88775	4.9767	6.26522	5.36592	227.489	252.4	236.751	302.742	342.909	277.21	234.316	294.983	252.641
Aasdhppt	1.52269	5.49675e-05	1.18969	0.00192502	aminoadipate-semialdehyde dehydrogenase-phosphopantetheinyl transferase	67618	27.2309	27.2268	21.2764	21.2725	17.8877	17.8808	26.9614	27.9003	26.831	21.6092	21.5164	20.7037	18.5472	17.3334	17.7826	969.344	1003.1	964.657	776.916	773.581	744.361	666.828	623.189	639.337
Aass	1		1		aminoadipate-semialdehyde synthase	30956	0.0361023	0	0.046723	0	0.0342032	0	0.0853454	0.0229616	0	0.0966435	0	0.0435256	0.058894	0	0.0437156	4.02635	1.08326	0	4.55936	0	2.05341	2.77845	0	2.06238
Aatf	1.20202	0.00104647	1.35106	9.62427e-05	apoptosis antagonizing transcription factor	56321	59.3237	59.308	66.6725	66.6615	49.3503	49.3403	60.9546	59.4007	57.6158	66.7973	68.0867	65.1335	50.6131	48.1824	49.2553	1310.58	1277.17	1238.79	1436.2	1463.92	1400.43	1088.23	1035.96	1059.03
Aatk	1		1		apoptosis-associated tyrosine kinase	11302	0.0049954	0	0	0	0	0	0.0149862	0	0	0	0	0	0	0	0	1.00659	0	0	0	0	0	0	0	0
AB124611	-1.19588	0.639076	-1.58964	0.22396	cDNA sequence AB124611	382062	0.127638	0.12141	0.0223037	0	0.169039	0.144855	0.147732	0.158986	0.0761957	0.0669112	0	0	0.135926	0.295525	0.0756662	2.01318	2.16652	1.03838	0.911873	0	0	1.8523	4.02707	1.03119
Abat	-1.08228	0.177561	-2.18654	0.00569899	4-aminobutyrate aminotransferase	268860	1.62359	1.62045	0.819075	0.802076	1.75454	1.75377	1.76768	1.53996	1.56312	0.761244	0.64488	1.0511	1.71934	1.71611	1.82816	103.679	92.0773	93.4544	44.6818	37.0957	61.6023	102.803	100.677	109.306
Abca1	-1.70064	0.0494216	1.06098	0.750536	"ATP-binding cassette, sub-family A (ABC1), member 1"	11303	0.671873	0.662117	1.20457	1.19469	1.15086	1.12602	0.82296	0.542558	0.6501	1.26269	1.35282	0.998214	1.46664	1.10489	0.881049	111.731	73.6618	88.2625	171.432	183.669	135.525	199.122	150.008	119.618
Abca12	1		1		"ATP-binding cassette, sub-family A (ABC1), member 12"	74591	0	0	0	0	0.00281663	0	0	0	0	0	0	0	0.00844988	0	0	0	0	0	0	0	0	0.92615	0	0
Abca13	-1.14944	0.373901	-1.14944	0.373901	"ATP-binding cassette, sub-family A (ABC1), member 13"	268379	0.0668809	0.0631219	0.061785	0.0616355	0.10952	0.105778	0.0424433	0.0609017	0.0972976	0.0598104	0.0678226	0.0577221	0.151867	0.0849017	0.0917924	9.05929	12.9991	20.7676	12.7662	14.4764	12.3205	32.4152	18.1218	19.5926
Abca14	1		1		"ATP-binding cassette, sub-family A (ABC1), member 14"	67928	0.0394306	0.0375683	0.0129422	0	0.0474328	0.043869	0.0575943	0.0309907	0.0297067	0	0.0388265	0	0.0397438	0.0288023	0.0737523	4.02635	2.16652	2.07676	0	2.71432	0	2.77845	2.01353	5.15595
Abca15	1		1		"ATP-binding cassette, sub-family A (ABC1), member 15"	320631	0	0	0	0	0	0	0	0	0	0	0	0	0	0	0	0	0	0	0	0	0	0	0	0
Abca16	-1.25495	0.48104	1.10159	0.833271	"ATP-binding cassette, sub-family A (ABC1), member 16"	233810	0.136273	0.136232	0.19539	0.166629	0.182626	0.166135	0.137665	0.131658	0.139497	0.0692598	0.258292	0.258619	0.182898	0.0917631	0.273216	9.05929	8.6661	8.30706	4.55936	15.3811	15.4006	12.0399	6.0406	17.5302
Abca17	1		1		"ATP-binding cassette, sub-family A (ABC1), member 17"	381072	0.00994887	0	0.0359457	0	0.0254801	0	0.0298466	0	0	0.0675955	0.0402415	0	0	0	0.0764402	2.01318	0	0	4.55936	2.71432	0	0	0	5.15595
Abca2	-1.33173	0.0245494	-1.37219	0.0869491	"ATP-binding cassette, sub-family A (ABC1), member 2"	11305	1.18731	1.18643	1.16787	1.15144	1.58955	1.58	1.21474	1.12344	1.22374	0.988677	1.45014	1.06478	1.44948	1.84142	1.47776	128.843	119.159	129.798	104.865	153.811	112.938	153.741	195.313	156.741
Abca3	1.02081	0.867594	-1.58614	0.0250615	"ATP-binding cassette, sub-family A (ABC1), member 3"	27410	8.36082	8.35681	5.18452	5.16122	8.29458	8.18641	8.72709	8.14138	8.21398	5.09289	5.83108	4.6296	6.84682	10.1154	7.92152	736.822	685.705	694.678	428.58	491.292	389.121	577.917	856.759	667.179
Abca4	-1.02741	0.373901	-1.02741	0.373901	"ATP-binding cassette, sub-family A (ABC1), member 4"	11304	0.0691239	0.0657686	0.0390657	0.0361637	0.0703126	0.0645069	0.0635169	0.0455701	0.0982847	0.0575402	0.0380615	0.0215954	0.0389607	0.0635282	0.108449	6.03953	4.33305	9.34544	5.47124	3.61909	2.05341	3.7046	6.0406	10.3119
Abca5	2.74102	0.00376021	-1.18798	0.471837	"ATP-binding cassette, sub-family A (ABC1), member 5"	217265	1.98934	1.96849	0.621897	0.604524	0.730563	0.718162	2.11717	2.24859	1.60227	0.427143	0.731293	0.707255	0.689025	0.915447	0.587217	230.509	244.817	174.448	46.5055	79.62	77.0029	75.0181	99.6699	63.9337
Abca6	1		1		"ATP-binding cassette, sub-family A (ABC1), member 6"	76184	0.0265699	0	0	0	0	0	0	0.0797097	0	0	0	0	0	0	0	0	5.41631	0	0	0	0	0	0	0
Abca7	-1.16126	0.482209	1.39211	0.309777	"ATP-binding cassette, sub-family A (ABC1), member 7"	27403	0.410552	0.409818	0.691617	0.662516	0.493142	0.475906	0.396791	0.389423	0.445441	0.729515	0.440576	0.90476	0.665789	0.466895	0.346743	34.224	33.5885	38.4202	62.9221	38.0006	78.0374	57.4256	40.2707	29.9073
Abca8a	1		1		"ATP-binding cassette, sub-family A (ABC1), member 8a"	217258	0	0	0	0	0	0	0	0	0	0	0	0	0	0	0	0	0	0	0	0	0	0	0	0
Abca8b	1		1		"ATP-binding cassette, sub-family A (ABC1), member 8b"	27404	0.0042926	0	0	0	0	0	0	0	0.0128778	0	0	0	0	0	0	0	0	1.03838	0	0	0	0	0	0
Abca9	1		1		"ATP-binding cassette, sub-family A (ABC1), member 9"	217262	0	0	0	0	0.0154155	0	0	0	0	0	0	0	0.0339461	0.0123003	0	0	0	0	0	0	0	2.77845	1.00677	0
Abcb10	1.09283	0.344568	1.00413	0.964549	"ATP-binding cassette, sub-family B (MDR/TAP), member 10"	56199	12.7683	12.7654	11.7406	11.7293	11.7567	11.681	12.6395	13.1521	12.5134	11.4337	12.4726	11.3154	12.5163	12.8236	9.93021	699.579	727.952	692.601	632.84	690.342	626.29	692.76	709.771	549.624
Abcb11	1.13865	0.373901	1.2928	0.373901	"ATP-binding cassette, sub-family B (MDR/TAP), member 11"	27413	0.0655139	0.0431493	0.107298	0.0843915	0.0211662	0	0.0318017	0.017112	0.147628	0.216069	0.0571699	0.0486559	0.0146302	0	0.0488683	2.01318	1.08326	9.34544	13.6781	3.61909	3.08012	0.92615	0	3.09357
Abcb1a	-1.87152	0.0297889	-1.08305	0.382963	"ATP-binding cassette, sub-family B (MDR/TAP), member 1A"	18671	0.30957	0.300179	0.519762	0.51871	0.564384	0.561791	0.218784	0.403627	0.306299	0.523807	0.477589	0.557891	0.632658	0.500166	0.560327	14.0922	25.9983	19.7293	33.7393	30.7623	35.9347	40.7506	32.2165	36.0916
Abcb1b	1.04328	0.852511	-1.3566	0.212032	"ATP-binding cassette, sub-family B (MDR/TAP), member 1B"	18669	2.20408	2.17337	1.55168	1.53561	2.14662	2.08321	2.01815	1.86161	2.73249	1.46913	1.86261	1.32331	1.45897	2.415	2.56588	112.738	103.993	152.642	82.0686	104.049	73.9228	81.5012	134.907	143.335
Abcb4	1		1		"ATP-binding cassette, sub-family B (MDR/TAP), member 4"	18670	0.00662717	0	0.0115489	0	0.0064254	0	0	0	0.0198815	0	0.0346466	0	0	0.0192762	0	0	0	1.03838	0	1.80955	0	0	1.00677	0
Abcb5	-1.0769	0.373901	-1.0769	0.373901	"ATP-binding cassette, sub-family B (MDR/TAP), member 5"	77706	0.0067728	0	0.0398081	0	0.061952	0	0.0203184	0	0	0	0.0365264	0.0828978	0	0.0609659	0.12489	1.00659	0	0	0	1.80955	4.10682	0	3.0203	6.18714
Abcb6	-1.11543	0.375563	1.10698	0.377447	"ATP-binding cassette, sub-family B (MDR/TAP), member 6"	74104	20.1444	20.1119	24.8352	24.8331	22.6597	22.4333	21.6612	19.8969	18.8751	25.1233	24.3869	24.9954	25.0637	24.6194	18.296	797.218	732.285	694.678	924.639	897.535	919.928	922.445	906.09	673.367
Abcb7	1.01934	0.623671	1.07831	0.143938	"ATP-binding cassette, sub-family B (MDR/TAP), member 7"	11306	7.11235	7.10469	7.52711	7.51572	6.97153	6.96992	7.02172	7.55657	6.75876	8.11241	7.15623	7.31269	7.17707	6.91554	6.82197	526.446	566.546	506.731	608.219	536.531	548.261	538.093	518.485	511.47
Abcb8	-1.32873	0.00254573	-1.43129	0.00167551	"ATP-binding cassette, sub-family B (MDR/TAP), member 8"	74610	21.6367	21.6259	20.0958	20.0762	28.7716	28.735	22.5878	20.9909	21.3313	18.9054	21.0141	20.368	29.6932	29.8768	26.7449	833.455	774.532	787.094	697.583	775.391	751.548	1095.63	1102.41	986.848
Abcb9	1.72542	0.0387868	1.55152	0.134765	"ATP-binding cassette, sub-family B (MDR/TAP), member 9"	56325	1.35617	1.35369	1.24625	1.21726	0.808998	0.78456	1.45433	1.35985	1.25432	1.31748	1.52152	0.899762	0.767767	1.07305	0.586178	61.4019	57.4129	52.9575	55.6242	64.2389	37.9881	32.4152	45.3045	24.7485
Abcc1	-2.31817	0.00292187	1.19474	0.184296	"ATP-binding cassette, sub-family C (CFTR/MRP), member 1"	17250	2.79924	2.78431	7.71714	7.71142	6.53204	6.4545	3.21427	2.63284	2.55061	7.49764	8.14109	7.5127	5.93877	7.99155	5.66579	248.627	203.653	197.293	579.951	629.722	581.115	459.37	618.155	438.255
Abcc10	1.68992	0.00743796	-1.30548	0.258862	"ATP-binding cassette, sub-family C (CFTR/MRP), member 10"	224814	5.9454	5.89801	2.7697	2.67344	3.5008	3.49011	5.19774	5.64137	6.99708	3.12232	3.37179	1.81498	3.74644	3.12656	3.62939	327.141	354.227	442.352	196.053	211.718	113.964	235.242	196.32	227.893
Abcc12	1		1		"ATP-binding cassette, sub-family C (CFTR/MRP), member 12"	244562	0	0	0.0391227	0	0.0106239	0	0	0	0	0	0.046704	0.0706641	0.0318716	0	0	0	0	0	0	2.71432	4.10682	1.8523	0	0
Abcc2	1.508	0.14136	1.48243	0.373901	"ATP-binding cassette, sub-family C (CFTR/MRP), member 2"	12780	0.154663	0.145073	0.144233	0.0905166	0.043627	0	0.158231	0.216725	0.0890342	0.325778	0.0775781	0.0293443	0	0.0719361	0.0589449	11.0725	15.1657	6.23029	22.7968	5.42864	2.05341	0	5.03384	4.12476
Abcc3	1.15844	0.373901	2.34149	0.00656766	"ATP-binding cassette, sub-family C (CFTR/MRP), member 3"	76408	0.0843557	0.0693599	0.240417	0.234149	0.0704476	0.0683117	0.155459	0.0334602	0.0641478	0.239413	0.307416	0.174423	0.0858217	0.0777434	0.0477776	10.0659	2.16652	4.15353	15.5018	19.905	11.2938	5.5569	5.03384	3.09357
Abcc4	-2.07525	0.00233826	-1.55032	0.00479045	"ATP-binding cassette, sub-family C (CFTR/MRP), member 4"	239273	2.34047	2.3144	3.11551	3.09805	4.80432	4.80296	2.20031	1.99036	2.83073	3.19167	3.47016	2.6847	4.79088	4.67141	4.95068	164.074	148.407	208.715	237.999	258.765	199.181	355.641	348.341	369.166
Abcc5	1.52977	0.00434162	1.00505	0.972488	"ATP-binding cassette, sub-family C (CFTR/MRP), member 5"	27416	23.8448	23.8134	15.8803	15.6452	15.6306	15.5667	25.3601	22.364	23.8102	12.8161	19.5059	15.3188	14.6853	17.6687	14.5378	1511.9	1277.17	1361.32	892.723	1218.73	992.824	953.934	1000.73	839.388
Abcc6	1.09364	0.798719	-1.201	0.373901	"ATP-binding cassette, sub-family C (CFTR/MRP), member 6"	27421	0.0912223	0	0.036708	0	0.0577443	0	0.0470698	0	0.226597	0	0.0141029	0.096021	0.173233	0	0	3.01976	0	14.5374	0	0.904773	6.16023	11.1138	0	0
Abcc8	1.42406	0.223476	1.51684	0.149633	"ATP-binding cassette, sub-family C (CFTR/MRP), member 8"	20927	0.545454	0.541333	0.577864	0.576601	0.399463	0.380132	0.612681	0.456473	0.567209	0.583494	0.621313	0.528784	0.245724	0.534227	0.418437	39.2569	29.2481	36.3434	37.3868	39.81	33.8813	15.7445	34.2301	26.8109
Abcc9	1		1		"ATP-binding cassette, sub-family C (CFTR/MRP), member 9"	20928	0.0321576	0.0294204	0.0130097	0.0123889	0.0345131	0.0296054	0.0523534	0.0225266	0.0215927	0.0189602	0.00940035	0.0106686	0.0192573	0.0628391	0.021443	5.03294	2.16652	2.07676	1.82375	0.904773	1.02671	1.8523	6.0406	2.06238
Abcd1	-1.78439	0.00858615	-1.51004	0.0247754	"ATP-binding cassette, sub-family D (ALD), member 1"	11666	5.29152	5.28002	6.2488	6.23931	9.5417	9.42159	4.80827	5.57643	5.48987	5.77254	6.54582	6.42805	8.24674	8.63775	11.7406	207.357	240.484	236.751	248.941	282.289	277.21	355.641	372.504	506.314
Abcd2	1		1		"ATP-binding cassette, sub-family D (ALD), member 2"	26874	0.0146871	0	0.00950443	0	0.0142059	0	0.0139773	0.0300839	0	0	0	0.0285133	0	0.0139798	0.0286378	1.00659	2.16652	0	0	0	2.05341	0	1.00677	2.06238
Abcd3	1.21133	0.163685	1.0541	0.698249	"ATP-binding cassette, sub-family D (ALD), member 3"	19299	26.2177	26.1798	22.8924	22.7816	21.8548	21.6123	26.2986	27.8996	24.4549	26.0667	20.7414	21.8691	25.8947	21.7247	17.9449	1133.42	1202.42	1053.96	1123.43	893.916	942.516	1116.01	936.293	773.392
Abcd4	-1.3057	0.0254674	1.56747	0.00375376	"ATP-binding cassette, sub-family D (ALD), member 4"	19300	17.1359	17.1218	35.058	35.0423	22.4679	22.3559	17.4512	17.7775	16.179	33.831	36.3986	34.9444	24.9278	22.9189	19.5569	546.577	556.797	506.731	1059.6	1140.01	1094.47	780.744	717.825	612.526
Abce1	-1.01311	0.625672	-1.10113	0.0971252	"ATP-binding cassette, sub-family E (OABP), member 1"	24015	87.9435	87.9339	81.0258	80.9047	89.1308	89.0865	88.193	89.3933	86.2442	86.6928	80.536	75.8486	90.7321	85.2105	91.4497	4294.1	4352.55	4199.22	4221.06	3921.29	3693.06	4417.73	4148.89	4452.67
Abcf1	1.32575	0.000630014	1.11907	0.0263238	"ATP-binding cassette, sub-family F (GCN20), member 1"	224742	83.2474	83.241	70.2851	70.2637	62.8362	62.7878	83.6228	81.8412	84.2781	70.04	72.5232	68.2921	60.2517	66.1805	62.0765	3322.75	3251.95	3348.78	2783.04	2881.7	2713.58	2394.1	2629.68	2466.6
Abcf2	1.18713	0.00104904	1.13227	0.0648642	"ATP-binding cassette, sub-family F (GCN20), member 2"	27407	149.353	149.351	142.74	142.449	125.859	125.809	148.593	150.429	149.037	155.145	139.888	133.187	130.866	122.878	123.832	4746.06	4804.27	4759.94	4954.2	4467.77	4253.64	4179.71	3924.38	3954.61
Abcf3	-1.13141	0.160547	1.15307	0.0763986	"ATP-binding cassette, sub-family F (GCN20), member 3"	27406	27.4351	27.3683	35.7349	35.7047	31.0503	30.9648	26.6414	30.103	25.5609	36.5417	33.6907	36.9723	30.5682	34.1003	28.4824	1108.25	1252.25	1063.3	1520.09	1401.49	1538	1271.6	1418.53	1184.84
Abcg1	-1.08324	0.592194	1.00325	0.981091	"ATP-binding cassette, sub-family G (WHITE), member 1"	11307	2.29311	2.27416	2.48638	2.47146	2.48988	2.46346	2.45766	2.53049	1.89119	2.63558	2.11354	2.71003	3.01909	2.23222	2.21832	186.219	191.737	143.297	199.7	160.145	205.341	228.759	169.137	168.084
Abcg2	-1.31787	0.0108017	-1.21945	0.0471787	"ATP-binding cassette, sub-family G (WHITE), member 2"	26357	9.31842	9.31187	10.0818	10.0634	12.3098	12.2719	9.40187	9.69645	8.85693	10.3803	9.24316	10.622	11.9546	11.33	13.6448	289.897	298.98	273.095	320.067	285.004	327.519	368.608	349.348	420.725
Abcg3	1		1		"ATP-binding cassette, sub-family G (WHITE), member 3"	27405	0	0	0	0	0	0	0	0	0	0	0	0	0	0	0	0	0	0	0	0	0	0	0	0
Abcg4	-3.90742	0.00687891	1.24067	0.196452	"ATP-binding cassette, sub-family G (WHITE), member 4"	192663	0.362458	0.341153	1.67182	1.65385	1.34439	1.33303	0.218046	0.351982	0.517345	1.7185	1.94031	1.35666	1.58491	1.2867	1.16155	10.0659	16.2489	23.8828	79.3329	89.5726	62.629	73.1658	59.3993	53.6218
Abcg5	-1.02858	0.373901	-1.02858	0.373901	"ATP-binding cassette, sub-family G (WHITE), member 5"	27409	0.0375703	0.0375533	0	0	0.036274	0	0.0362676	0.0390302	0.0374131	0	0	0	0	0.108822	0	1.00659	1.08326	1.03838	0	0	0	0	3.0203	0
Abcg8	1		1		"ATP-binding cassette, sub-family G (WHITE), member 8"	67470	0	0	0	0	0.0161935	0	0	0	0	0	0	0	0.0485806	0	0	0	0	0	0	0	0	1.8523	0	0
Abhd1	1.11764	0.442887	-1.06772	0.828216	abhydrolase domain containing 1	57742	2.76421	2.76216	2.46148	2.31467	2.51083	2.47142	2.83547	2.6153	2.84185	1.46722	3.50734	2.40988	2.62882	2.9708	1.93288	42.2767	38.993	43.6121	21.8757	53.3816	35.9303	40.7506	44.2934	29.9045
Abhd10	-1.3657	0.039751	-1.38801	0.00706726	abhydrolase domain containing 10	213012	5.3595	5.31415	5.23804	5.22873	7.27477	7.25755	6.30411	5.16845	4.60593	4.80365	5.42907	5.48141	6.72549	7.156	7.94283	116.764	77.9949	69.5716	73.8617	95.0012	88.2967	108.36	113.765	138.179
Abhd11	-1.4472	0.00676411	-1.13564	0.105827	abhydrolase domain containing 11	68758	51.5957	51.5154	65.6581	65.6486	74.8262	74.5532	47.7419	52.4852	54.5601	67.0401	64.2925	65.6418	70.461	69.9817	84.0359	576.775	642.374	648.989	802.448	766.343	760.789	832.608	819.508	993.035
Abhd11os	-1.84743	0.0472683	-1.15289	0.252492	"abhydrolase domain containing 11, opposite strand"	69812	1.49437	1.43534	2.3071	2.30003	2.67391	2.65169	1.2767	1.09916	2.10724	2.31313	2.52464	2.08354	2.58429	2.29847	3.13896	5.03294	4.33305	8.30706	9.11873	9.95251	8.21364	10.1876	9.0609	12.3743
Abhd12	-1.34724	0.00206558	-1.35566	0.0328724	abhydrolase domain containing 12	76192	80.6932	80.6696	80.7645	80.1683	108.839	108.681	82.3694	77.9736	81.7366	67.7864	83.7496	90.7576	100.971	110.735	114.811	1956.81	1852.38	1941.78	1610.37	1989.6	2156.08	2398.73	2630.68	2727.5
Abhd12b	-4.2749	0.0382138	1.21805	0.589306	abhydrolase domain containing 12B	100504285	0.146063	0	0.843461	0.792618	0.686922	0.650727	0.0854776	0	0.35271	1.23895	0.768317	0.523116	1.02241	0.512957	0.5254	1.00659	0	4.15353	14.59	9.04773	6.16023	12.0399	6.0406	6.18714
Abhd13	1.25122	0.000372736	-1.36613	5.41755e-05	abhydrolase domain containing 13	68904	11.8926	11.889	6.95669	6.95538	9.50294	9.50194	11.5629	11.8412	12.2737	7.08089	6.76962	7.01957	9.60746	9.59283	9.30853	770.04	787.531	810.977	473.262	448.768	467.151	636.265	637.284	622.838
Abhd14a	-1.31224	0.0550766	-1.35559	0.0242464	abhydrolase domain containing 14A	68644	5.37656	5.34134	5.18923	5.17052	7.03518	7.00912	4.71158	6.20895	5.20915	5.60567	5.37007	4.59194	7.17681	7.68723	6.24151	62.4085	79.0781	73.7251	79.3329	76.001	62.629	99.098	107.724	85.5887
Abhd14b	-1.83142	0.0157388	-1.94137	0.0181341	abhydrolase domain containing 14b	76491	2.46203	2.44929	2.34007	2.31058	4.5658	4.48569	2.11775	2.6589	2.60943	2.02506	2.11504	2.8801	3.73465	4.17741	5.78535	36.2372	45.497	44.6504	34.6512	36.1909	49.2819	63.9043	71.4805	98.9942
Abhd15	2.31175	0.034463	1.91676	0.0329684	abhydrolase domain containing 15	67477	0.247943	0.231175	0.199525	0.191676	0.0238579	0	0.147047	0.369245	0.227538	0.266421	0.132173	0.199981	0.0225494	0.0490244	0	6.03953	15.1657	9.34544	10.9425	5.42864	8.21364	0.92615	2.01353	0
Abhd16a	-1.3964	0.00822881	-1.15826	0.150573	abhydrolase domain containing 16A	193742	18.3319	18.3245	22.1486	22.0921	25.7009	25.5884	17.7209	18.2858	18.9889	22.0006	20.2866	24.1585	24.3585	29.1396	23.6046	415.721	428.972	445.466	516.12	475.911	566.741	571.434	683.595	553.749
Abhd16b	1		1.13326	0.373901	abhydrolase domain containing 16B	241850	0	0	0.0913777	0.0812411	0.0317144	0	0	0	0	0.0430877	0.0855044	0.145541	0	0.0951432	0	0	0	0	0.911873	1.80955	3.08012	0	2.01353	0
Abhd17a	1.4066	0.000371456	-1.02239	0.700686	abhydrolase domain containing 17A	216169	166.766	166.685	116.186	115.907	118.557	118.503	174.107	163.908	162.284	106.057	125.673	116.828	117.529	123.399	114.743	2974.47	2800.23	2772.48	1811.89	2147.03	1995.92	2007.89	2108.17	1960.29
Abhd17b	1.42268	0.00582938	1.33124	0.0912776	abhydrolase domain containing 17B	226016	16.6434	16.6293	15.7668	15.5605	11.7294	11.6887	17.6214	16.0979	16.211	18.9714	12.7363	15.5928	12.9464	10.555	11.6867	539.531	492.884	496.347	580.863	389.957	477.418	396.392	323.172	357.823
Abhd17c	-2.29058	0.000407536	-1.46871	0.0423745	abhydrolase domain containing 17C	70178	52.4856	52.4798	82.7894	81.8465	120.885	120.209	51.9874	51.8778	53.5916	68.7476	99.332	80.2886	103.976	124.594	134.085	1425.33	1422.32	1469.31	1884.84	2723.37	2201.26	2850.69	3415.96	3676.19
Abhd2	1.17002	0.111857	2.41539	0.00122737	abhydrolase domain containing 2	54608	4.94176	4.94131	10.2616	10.2008	4.24866	4.22327	5.00546	4.97008	4.84975	11.8748	9.54518	9.36477	4.91079	4.01061	3.82459	182.192	180.905	176.525	432.228	347.433	340.866	178.747	145.981	139.211
Abhd3	4.10418	0.00738424	2.17495	0.105352	abhydrolase domain containing 3	106861	6.20532	6.12595	3.4846	3.24635	1.58626	1.49261	7.6351	5.30263	5.67824	3.25727	2.03491	5.16161	0.898542	2.08671	1.77353	173.133	120.242	128.759	73.8617	46.1434	117.044	20.3753	47.3181	40.2164
Abhd4	-2.06581	0.00140116	1.67419	0.00220509	abhydrolase domain containing 4	105501	9.85787	9.80424	33.9897	33.9084	20.3156	20.2537	11.1923	9.70654	8.67478	34.0229	31.0999	36.8462	22.4031	20.0142	18.5296	336.2	288.148	257.519	1016.74	927.393	1097.55	669.606	597.013	554.78
Abhd5	1.27899	0.0048118	1.3097	0.0124023	abhydrolase domain containing 5	67469	12.0062	12.0009	12.3188	12.2891	9.3966	9.38315	12.32	11.5125	12.1861	12.6305	11.165	13.1609	9.70281	8.69653	9.79045	489.202	457.137	483.886	501.53	443.339	522.593	385.278	345.321	388.758
Abhd6	1.2647	0.150222	1.00299	0.98697	abhydrolase domain containing 6	66082	4.93742	4.8764	3.95712	3.86731	3.87628	3.85577	4.3236	6.07097	4.41768	4.73742	2.84993	4.28401	4.24329	3.33594	4.04961	105.692	148.407	107.992	115.808	69.6675	104.724	103.729	81.5481	98.9942
Abhd8	1.89793	0.00656302	1.96114	0.00421928	abhydrolase domain containing 8	64296	2.79372	2.78366	2.8811	2.87637	1.48411	1.46668	2.93593	2.97902	2.4662	3.11562	2.78976	2.73793	1.38925	1.25848	1.80461	70.4612	71.4953	59.1878	74.7736	66.9532	65.7092	33.3414	30.203	43.3099
Abi1	1.44679	0.000280119	-1.15939	0.0307447	abl-interactor 1	11308	32.3492	32.3231	19.3066	19.2697	22.3446	22.3412	32.0918	30.8979	34.0578	18.0828	20.9424	18.8945	22.1922	21.962	22.8796	1394.12	1345.41	1477.62	795.153	910.202	820.338	953.934	965.49	993.035
Abi2	1.15417	0.206662	1.0221	0.836545	abl-interactor 2	329165	3.12855	3.12433	2.77262	2.76682	2.72762	2.707	3.06103	3.35438	2.97024	2.52344	2.88489	2.90952	3.08612	2.29045	2.80629	227.489	252.4	223.252	189.67	217.146	218.688	230.611	172.157	209.331
Abi3	1		2.09116	0.0868286	"ABI gene family, member 3"	66610	0.0662547	0.0639809	0.229674	0.209116	0.0563374	0.0529283	0.0642646	0.046106	0.0883936	0.271689	0.308084	0.10925	0.0394186	0.0857041	0.0438895	3.01976	2.16652	4.15353	12.7662	14.4764	5.13353	1.8523	4.02706	2.06238
Abi3bp	1		1		"ABI gene family, member 3 (NESH) binding protein"	320712	0.0279727	0.0264481	0.0381783	0.0381136	0.0321717	0	0.020273	0.0218172	0.0418278	0.0367316	0.0364457	0.0413575	0.0559607	0.0405543	0	1.00659	1.08326	2.07676	1.82375	1.80955	2.05341	2.77845	2.01353	0
Abl1	-1.34734	0.0187201	-1.05876	0.299252	"c-abl oncogene 1, non-receptor tyrosine kinase"	11350	4.70453	4.6773	5.96337	5.95219	6.30448	6.30192	5.43683	4.31327	4.36348	5.49359	6.37806	6.01846	6.52245	6.30899	6.08201	514.367	399.724	393.547	488.764	543.769	519.513	556.616	549.695	517.657
Abl2	1.03287	0.681194	1.26731	0.0480762	"v-abl Abelson murine leukemia viral oncogene 2 (arg, Abelson-related gene)"	11352	0.733279	0.72954	0.901353	0.895122	0.706545	0.706319	0.701832	0.66088	0.837126	1.0551	0.82141	0.827549	0.699403	0.731205	0.689028	96.6325	90.994	115.26	145.9	113.097	114.991	97.2457	100.677	94.8694
Ablim1	-4.24158	0.000522866	1.01501	0.929425	actin-binding LIM protein 1	226251	0.86508	0.860546	3.7413	3.70487	3.70237	3.65008	0.757023	0.86478	0.973437	3.03144	4.15801	4.03444	4.22277	4.01871	2.86564	61.4019	71.4953	77.8787	248.029	339.29	329.572	342.675	323.172	233.049
Ablim2	1.05536	0.486237	-1.34831	0.0311525	actin-binding LIM protein 2	231148	2.56422	2.55349	1.80816	1.7945	2.42114	2.41954	2.24387	2.77247	2.67632	1.51451	2.03496	1.87501	2.51245	2.44778	2.30319	105.692	128.908	122.529	68.3905	92.2869	85.2166	115.769	111.751	104.15
Ablim3	1		1		"actin binding LIM protein family, member 3"	319713	0	0	0.024586	0	0	0	0	0	0	0.016847	0	0.056911	0	0	0	0	0	0	0.911873	0	3.08012	0	0	0
Abo	-1.63344	0.00745986	-1.10353	0.435253	"ABO blood group (transferase A, alpha 1-3-N-acetylgalactosaminyltransferase, transferase B, alpha 1-3-galactosyltransferase)"	80908	2.30494	2.28519	3.42495	3.38254	3.73598	3.73273	2.34818	1.92064	2.646	4.21193	2.99716	3.06576	3.92672	3.54539	3.73582	50.3294	41.164	53.9959	90.2754	64.2389	65.7092	82.4273	75.5075	79.4016
Abr	-2.30025	6.66291e-06	-1.31005	0.0435293	active BCR-related gene	109934	7.11426	7.11195	12.5913	12.4875	16.366	16.3593	7.35573	6.91658	7.07048	10.8493	14.7851	12.1396	16.3298	16.9575	15.8106	484.169	446.304	471.426	732.234	985.298	816.231	1086.37	1132.61	1056.97
Abra	-1.41419	0.14105	-1.41419	0.14105	actin-binding Rho activating protein	223513	0	0	0.0306765	0	0.113093	0	0	0	0	0	0.0431099	0.0489196	0	0.191878	0.1474	0	0	0	0	0.904773	1.02671	0	4.02707	3.09357
Abracl	-2.22376	0.00534827	-2.56753	0.0106975	ABRA C-terminal like	73112	15.9595	15.8725	14.1127	13.7473	35.8526	35.2967	15.3541	14.2583	18.266	9.87114	16.8061	15.661	28.2542	35.6674	43.6362	124.817	115.909	148.489	80.2448	136.621	127.311	229.685	289.949	354.729
Abt1	-1.00962	0.837165	-1.08732	0.0788045	activator of basal transcription 1	30946	22.415	22.3853	20.8002	20.7856	22.6137	22.6007	22.5617	20.9385	23.7449	21.8374	19.9485	20.6147	23.6159	22.478	21.7472	1294.47	1201.34	1362.36	1252.91	1144.54	1182.76	1354.96	1289.67	1247.74
Abtb1	1.05932	0.321087	-1.031	0.582818	ankyrin repeat and BTB (POZ) domain containing 1	80283	30.1001	30.0938	27.5609	27.5544	28.4757	28.4086	30.4008	30.6537	29.2458	27.1768	28.4076	27.0982	30.5553	28.9795	25.8923	686.493	692.204	660.411	613.69	641.484	611.916	689.981	654.399	584.684
Abtb2	2.42122	0.000667244	1.24666	0.284963	ankyrin repeat and BTB (POZ) domain containing 2	99382	3.97372	3.97186	2.09653	2.04507	1.65332	1.64044	3.8206	3.98256	4.11801	2.77819	1.69398	1.81741	1.78129	1.37086	1.8078	224.469	233.985	241.943	163.225	99.5251	106.777	104.655	80.5414	106.212
Acaa1a	-1.05753	0.246311	1.10885	0.0431465	acetyl-Coenzyme A acyltransferase 1A	113868	38.1281	38.0875	44.6905	44.6632	40.3046	40.2788	37.1215	36.6373	40.6254	46.9144	43.6533	43.5037	38.3581	40.7832	41.7725	777.086	766.95	850.435	982.087	913.821	910.688	802.972	853.738	874.448
Acaa1b	-1.03389	0.852664	1.22881	0.248678	acetyl-Coenzyme A acyltransferase 1B	235674	2.51563	2.50195	3.17971	3.17859	2.6495	2.58673	2.34666	2.30581	2.89441	3.18877	3.07224	3.27813	2.25301	2.194	3.50149	46.3031	45.497	57.111	62.9192	60.6198	64.6824	44.4552	43.291	69.0897
Acaa2	-1.45142	0.00652654	-1.09443	0.442393	acetyl-Coenzyme A acyltransferase 2 (mitochondrial 3-oxoacyl-Coenzyme A thiolase)	52538	166.063	165.623	221.511	219.648	240.986	240.389	154.2	182.894	161.094	182.648	235.049	246.837	248.192	217.868	256.898	2690.61	3191.29	2810.9	3187	4101.34	4307.03	4330.68	3801.55	4482.58
Acaca	1.05633	0.706601	1.08399	0.481534	acetyl-Coenzyme A carboxylase alpha	107476	4.69451	4.65156	4.78077	4.77336	4.44365	4.40353	5.54892	4.53551	3.99909	4.85082	5.06357	4.42793	4.57708	5.08531	3.66856	661.328	540.548	476.618	578.127	603.484	527.727	545.502	606.074	437.224
Acacb	-2.12525	0.0108524	1.1221	0.326566	acetyl-Coenzyme A carboxylase beta	100705	0.963936	0.942586	2.25902	2.24782	2.01503	2.00323	0.927414	1.23061	0.733785	2.12892	2.58175	2.06639	1.91372	2.32345	1.80792	103.679	137.574	82.0322	237.999	288.623	231.009	213.941	259.746	202.113
Acad10	1.04902	0.809582	-1.05347	0.79307	"acyl-Coenzyme A dehydrogenase family, member 10"	71985	3.45173	3.45137	3.12323	3.1231	3.40903	3.2901	3.38466	3.50148	3.46904	3.10574	3.10119	3.16275	2.51144	4.69568	3.01998	156.021	161.406	159.911	143.164	142.954	145.792	115.769	216.455	139.211
Acad11	1.66267	0.0280469	1.03625	0.835117	"acyl-Coenzyme A dehydrogenase family, member 11"	102632	20.9403	20.86	13.0889	13.0009	12.7912	12.5461	23.3553	20.5877	18.8778	12.9871	14.998	11.2816	16.2914	11.8697	10.2124	990.483	873.109	800.593	550.771	636.056	478.445	690.908	503.384	433.099
Acad12	1.21511	0.565243	1.38281	0.275937	"acyl-Coenzyme A dehydrogenase family, member 12"	338350	1.46492	1.40005	1.61796	1.59327	1.21355	1.1522	1.41011	0.962333	2.02232	1.30859	1.54571	1.99958	1.07592	1.75436	0.810372	41.2701	28.1648	59.1878	38.2987	45.2387	58.5222	31.4891	51.3451	23.7174
Acad8	-1.06699	0.596532	1.21971	0.108025	"acyl-Coenzyme A dehydrogenase family, member 8"	66948	12.4507	12.3332	16.1503	16.0507	13.2004	13.1594	10.2702	14.3742	12.7077	15.8622	14.0992	18.4894	14.5356	13.0785	11.9872	368.411	515.633	455.85	569.009	505.768	663.252	521.422	469.153	430.006
Acad9	1.1203	0.271484	-1.14693	0.0747061	"acyl-Coenzyme A dehydrogenase family, member 9"	229211	68.4099	68.0304	52.9864	52.9458	60.8785	60.7252	63.2027	78.8409	63.1862	50.3857	55.4538	53.1197	59.9289	66.6141	56.0925	3162.7	3945.24	3161.87	2521.33	2774.94	2658.14	2998.87	3333.41	2806.9
Acadl	1.23118	0.00129961	1.0581	0.140046	"acyl-Coenzyme A dehydrogenase, long-chain"	11363	270.631	270.523	232.65	232.493	219.786	219.727	260.087	274.136	277.669	232.626	222.191	243.134	212.661	222.861	223.835	6112	6442.16	6525.19	5466.68	5221.45	5713.62	4997.5	5237.2	5260.1
Acadm	1.14961	0.00476499	-1.11468	0.0320915	"acyl-Coenzyme A dehydrogenase, medium chain"	11364	144.116	144.091	112.524	112.444	125.392	125.339	144.719	147.09	140.54	110.089	108.943	118.54	120.727	125.808	129.642	3623.72	3683.09	3519.08	2756.59	2727.89	2968.21	3022.95	3150.17	3246.18
Acads	1.07054	0.187068	1.01942	0.724678	"acyl-Coenzyme A dehydrogenase, short chain"	11409	35.5608	35.5372	33.8881	33.8402	33.235	33.1957	37.2655	34.1199	35.2969	33.6778	36.1968	31.7896	35.3603	32.9215	31.4231	836.475	765.866	792.286	755.943	812.486	713.56	793.71	738.967	705.333
Acadsb	1.45258	0.026119	-1.32669	0.0831346	"acyl-Coenzyme A dehydrogenase, short/branched chain"	66885	8.88137	8.86362	4.6246	4.59942	6.15967	6.102	9.66019	8.6591	8.32483	4.12833	5.29092	4.45454	6.70438	6.76571	5.00893	409.681	367.226	353.05	175.08	224.384	188.914	284.328	286.929	212.425
Acadvl	1.23364	0.029503	1.05516	0.433484	"acyl-Coenzyme A dehydrogenase, very long chain"	11370	91.3843	91.3463	78.1479	78.1311	74.3135	74.0464	88.3069	94.7498	91.0961	76.042	78.4274	79.9742	73.7	82.3365	66.9041	2361.46	2533.75	2436.05	2033.48	2097.26	2138.63	1970.85	2201.8	1789.11
Acan	1		1.38426	0.205033	aggrecan	11595	0.0146526	0	0.139937	0.130795	0.0715385	0.0675225	0	0.0224439	0.021514	0.207822	0.0843562	0.127633	0.0767549	0.041718	0.0961426	0	2.16652	2.07676	20.0612	8.14296	12.3205	7.4092	4.02707	9.2807
Acap1	-1.9877	0.0778121	-2.24178	0.0279259	"ArfGAP with coiled-coil, ankyrin repeat and PH domains 1"	216859	0.0891243	0	0.0392793	0	0.249062	0.236786	0.0983238	0	0.169049	0	0.117838	0	0.150778	0.327804	0.268605	3.01976	0	5.19191	0	3.61909	0	4.63075	10.0677	8.24951
Acap2	2.66468	0.000832205	1.14805	0.297983	"ArfGAP with coiled-coil, ankyrin repeat and PH domains 2"	78618	5.75344	5.73059	2.48223	2.46897	2.16749	2.15057	6.46253	5.23205	5.56574	2.66404	2.65396	2.12869	2.50936	2.14665	1.84645	548.59	444.137	472.464	226.144	225.289	180.7	213.014	182.225	156.741
Acap3	3.31096	0.000220017	-1.00955	0.953213	"ArfGAP with coiled-coil, ankyrin repeat and PH domains 3"	140500	6.69646	6.69124	2.03095	2.00182	2.0368	2.02093	6.93701	6.8205	6.33186	2.30314	1.567	2.22272	2.18882	1.68915	2.23243	384.517	378.058	350.973	127.662	86.8582	123.205	121.326	93.6293	123.743
Acat1	1.18085	0.0153346	-1.03291	0.716815	acetyl-Coenzyme A acetyltransferase 1	110446	29.2471	29.204	24.0999	23.9435	24.7368	24.7314	27.9039	28.3316	31.5059	20.3506	26.3938	25.5554	24.2658	25.4595	24.485	1192.81	1211.09	1346.78	869.927	1128.25	1092.41	1037.29	1088.32	1046.66
Acat2	1.39687	0.0143691	-1.02828	0.813798	acetyl-Coenzyme A acetyltransferase 2	110460	86.6941	86.6233	60.709	60.3071	62.359	62.0125	83.2283	85.3171	91.537	52.9874	59.1019	70.0376	53.4499	65.2456	68.3816	2099.74	2152.44	2309.36	1336.81	1491.07	1766.96	1348.47	1646.06	1725.18
Acat3	-1.06579	0.30748	1.16825	0.0579703	acetyl-Coenzyme A acetyltransferase 3	224530	35.708	35.6643	44.4834	44.4063	38.0777	38.0108	33.7332	35.358	38.0327	41.427	44.1854	47.8377	37.8834	35.4115	40.9381	812.317	851.444	915.853	997.589	1064.01	1151.96	912.257	852.732	985.817
Acbd3	-1.06853	0.114179	1.01153	0.816687	acyl-Coenzyme A binding domain containing 3	170760	18.7273	18.716	20.2627	20.2292	20.0079	19.9985	17.8383	18.9759	19.3678	20.6912	21.4129	18.6841	20.784	19.2807	19.959	786.145	836.278	853.55	911.873	943.679	823.418	915.962	849.711	879.604
Acbd4	-2.06024	0.000235519	-1.17759	0.12648	acyl-Coenzyme A binding domain containing 4	67131	7.53984	7.53894	13.2415	13.1897	15.5817	15.532	7.70041	7.42821	7.49089	11.6746	14.4169	13.6331	16.9601	13.967	15.8181	194.271	187.404	188.986	294.535	363.719	343.946	427.881	352.368	399.07
Acbd5	-1.07183	0.379187	1.12347	0.155997	acyl-Coenzyme A binding domain containing 5	74159	7.80139	7.76451	9.38944	9.34973	8.3246	8.32223	7.14042	8.88713	7.37661	10.6099	8.97847	8.57994	8.12221	8.59627	8.25533	329.154	409.473	340.589	486.028	411.672	393.228	374.164	396.666	380.509
Acbd6	-1.22868	0.0427252	1.19266	0.0913065	acyl-Coenzyme A binding domain containing 6	72482	31.6128	31.5058	46.3982	46.1689	38.768	38.7107	33.4234	28.0092	33.4057	52.9541	42.1645	44.0759	38.3224	36.4245	41.5572	462.024	395.391	458.965	683.905	555.531	590.356	490.859	476.201	517.657
Acbd7	7.14211	0.0012214	-1.26367	0.76093	acyl-Coenzyme A binding domain containing 7	78245	5.13751	5.06921	0.90314	0.561666	0.739471	0.709763	4.10398	6.13414	5.17441	0.206545	0.409874	2.093	0.839115	0.912157	0.467142	18.1186	27.0816	22.8444	0.911873	1.80955	9.24035	3.7046	4.02707	2.06238
Accs	-1.18526	0.523825	1.10963	0.434208	1-aminocyclopropane-1-carboxylate synthase (non-functional)	329470	1.09189	1.03379	1.37224	1.35964	1.23162	1.22531	0.709091	0.985407	1.58117	1.33565	1.16301	1.61807	1.0735	1.37533	1.24603	36.2372	49.8301	79.9554	68.3905	58.8103	82.1364	54.6428	70.4737	63.9337
Accsl	1.49371	0.410481	1.06215	0.58179	1-aminocyclopropane-1-carboxylate synthase (non-functional)-like	381411	0.162386	0.103856	0.0666007	0	0.0495753	0	0.369509	0.0795311	0.0381181	0.066948	0.132854	0	0	0.110872	0.037854	10.0659	2.16652	1.03838	1.82375	3.61909	0	0	3.0203	1.03119
Acd	1.58618	0.000271693	1.00071	0.991064	adrenocortical dysplasia	497652	60.7283	60.7151	38.3931	38.3046	38.3255	38.2775	61.5496	61.6903	58.945	35.5076	37.8185	41.8532	36.289	40.9179	37.7696	1011.62	1013.93	968.811	583.599	621.579	687.893	596.44	672.52	620.776
Ace	-1.25899	0.293435	1.47373	0.1475	angiotensin I converting enzyme (peptidyl-dipeptidase A) 1	11421	0.462132	0.450317	0.865983	0.835523	0.571841	0.566945	0.509803	0.324367	0.552225	1.09663	0.572875	0.928444	0.633419	0.612068	0.470037	30.1976	20.582	32.1899	55.6242	32.5718	53.3887	38.8983	32.2165	27.8421
Ace2	1		1		angiotensin I converting enzyme (peptidyl-dipeptidase A) 2	70008	0.0166556	0	0	0	0.00792667	0	0	0.0499669	0	0	0	0	0	0	0.02378	0	2.16652	0	0	0	0	0	0	1.03119
Ace3	1		1		angiotensin I converting enzyme (peptidyl-dipeptidase A) 3	217246	0	0	0	0	0	0	0	0	0	0	0	0	0	0	0	0	0	0	0	0	0	0	0	0
Acer1	-19.6523	4.76116e-05	-1.81494	0.0056632	alkaline ceramidase 1	171168	1.00378	0.989398	10.7248	10.7133	19.6676	19.444	1.2416	0.938934	0.8308	10.4269	10.3156	11.432	23.99	17.7211	17.2916	37.2438	28.1648	24.9212	312.772	309.432	342.92	719.618	531.573	518.688
Acer2	1.14864	0.0231658	-1.20118	0.0847204	alkaline ceramidase 2	230379	34.5458	34.5171	25.1655	25.0173	30.0703	30.0503	34.7455	36.1569	32.735	29.039	23.8521	22.6054	28.8193	31.4956	29.8959	564.696	582.795	528.537	641.958	493.101	445.59	502.899	498.35	482.597
Acer3	1.08708	0.508012	1.06384	0.571277	alkaline ceramidase 3	66190	3.8044	3.78999	3.71117	3.70897	3.51956	3.48638	4.27808	3.52067	3.61444	3.54234	3.74096	3.85022	3.49094	2.94291	4.12483	222.456	183.071	187.947	184.198	194.526	200.208	181.525	153.029	214.487
Ache	-1.04221	0.83715	-1.27836	0.124506	acetylcholinesterase	11423	0.104205	0.08823	0.0238055	0	0.0964967	0	0.0372186	0.160214	0.115183	0	0.033454	0.0379624	0.136977	0	0.152513	1.00659	4.33305	3.11515	0	0.904773	1.02671	3.7046	0	4.12476
Acin1	1.18768	0.0397776	1.38364	0.000809224	apoptotic chromatin condensation inducer 1	56215	5.81779	5.80384	6.76442	6.76146	4.89084	4.88671	6.12288	6.0721	5.25838	7.02896	6.72144	6.54286	5.17772	4.74218	4.75263	340.227	322.812	290.747	351.983	342.905	333.677	290.809	289.949	269.14
Ackr1	1		1		atypical chemokine receptor 1 (Duffy blood group)	13349	0	0	0	0	0	0	0	0	0	0	0	0	0	0	0	0	0	0	0	0	0	0	0	0
Ackr2	1.0602	0.373901	1		atypical chemokine receptor 2	59289	0.0663027	0	0	0	0	0	0.0797382	0.11917	0	0	0	0	0	0	0	3.01976	4.33305	0	0	0	0	0	0	0
Ackr3	-1.21719	0.19527	-1.47597	0.0153962	atypical chemokine receptor 3	12778	1.00806	0.995454	0.825675	0.820918	1.21594	1.21165	1.22315	0.833666	0.967367	0.775636	0.952836	0.748554	1.08789	1.22336	1.33658	30.1976	20.582	23.8828	19.1493	23.5241	18.4807	26.8583	30.203	32.9981
Ackr4	-2.03198	0.13927	1.405	0.341473	atypical chemokine receptor 4	252837	0.164277	0.12614	0.504701	0.492037	0.375631	0.350205	0.0392058	0.210961	0.242665	0.355167	0.599084	0.559852	0.216437	0.548979	0.361476	1.00659	5.41631	6.23029	9.11873	15.3811	14.3739	5.5569	14.0947	9.2807
Acly	1.78082	0.00049496	-1.06494	0.409922	ATP citrate lyase	104112	161.201	161.051	85.1301	84.9212	90.6347	90.4363	169.578	152.569	161.455	88.3832	90.1152	76.8918	83.6526	98.3313	89.9201	9630.03	8668.26	9173.07	5018.95	5117.4	4370.69	4750.22	5586.55	5104.39
Acmsd	2.672	0.00114991	1.88479	0.241204	amino carboxymuconate semialdehyde decarboxylase	266645	0.40395	0.401615	0.343507	0.283293	0.151538	0.150305	0.426901	0.344564	0.440385	0.612325	0.127907	0.290289	0.130929	0.177907	0.145778	12.0791	9.74936	12.4606	17.3256	3.61909	8.21364	3.7046	5.03384	4.12476
Acnat1	1		1		acyl-coenzyme A amino acid N-acyltransferase 1	230161	0	0	0	0	0.0094451	0	0	0	0	0	0	0	0.0283353	0	0	0	0	0	0	0	0	1.8523	0	0
Acnat2	1		1		acyl-coenzyme A amino acid N-acyltransferase 2	209186	0	0	0	0	0	0	0	0	0	0	0	0	0	0	0	0	0	0	0	0	0	0	0	0
Aco1	1.48317	0.0128293	1.18785	0.165028	aconitase 1	11428	38.4915	38.478	30.8832	30.8167	26.1602	25.9431	39.4483	38.9414	37.0849	31.3022	33.1116	28.2359	24.1861	31.0239	23.2705	2190.34	2162.19	2059.11	1738.03	1838.5	1567.78	1342.92	1722.58	1292.08
Aco2	1.0847	0.205096	1.02609	0.750086	"aconitase 2, mitochondrial"	11429	207.658	207.538	197.001	196.326	191.784	191.333	205.886	200.014	217.074	182.109	220.126	188.769	181.531	210.64	183.181	7118.59	6915.54	7505.43	6296.48	7610.95	6526.77	6276.52	7282.95	6333.56
Acot1	-1.16598	0.145838	1.80531	0.0118002	acyl-CoA thioesterase 1	26897	0.324169	0.322774	0.689844	0.679424	0.377421	0.376347	0.331255	0.356488	0.284765	0.550157	0.843623	0.675751	0.406379	0.386533	0.339351	6.03953	6.49957	5.19191	10.0306	15.3811	12.3205	7.4092	7.04737	6.18714
Acot10	1		1.04588	0.373901	acyl-CoA thioesterase 10	64833	0.0192844	0	0.038135	0	0	0	0	0	0.0578531	0	0	0.114405	0	0	0	0	0	1.03838	0	0	2.05341	0	0	0
Acot11	-1.97939	0.000968728	1.05811	0.58358	acyl-CoA thioesterase 11	329910	7.23567	7.2045	15.1978	15.0892	14.2885	14.2605	8.20342	6.80116	6.70244	17.7441	13.3977	14.4515	14.1413	15.4541	13.2701	604.959	501.55	494.27	1308.54	988.012	1065.72	1042.84	1139.66	978.599
Acot12	-1.5829	0.49029	-1.72216	0.403598	acyl-CoA thioesterase 12	74156	0.0702313	0	0.0810887	0.0711297	0.268261	0.180409	0.183632	0	0.0270618	0.142589	0.0471595	0.0535177	0.120684	0.603474	0.080625	7.04612	0	1.03838	5.47124	1.80955	2.05351	4.63075	23.1557	3.09364
Acot13	1.42929	0.0330016	1.08487	0.48459	acyl-CoA thioesterase 13	66834	36.1574	35.9768	27.4097	27.3074	25.3628	25.1712	39.9242	31.3848	37.1632	24.1588	29.4377	28.6327	22.8151	23.3972	29.8761	257.687	202.57	239.866	155.93	190.002	184.807	147.258	151.015	192.832
Acot2	-4.46863	0.00381389	1.16895	0.348454	acyl-CoA thioesterase 2	171210	3.61872	3.43276	18.1331	17.9315	15.4924	15.3397	3.18344	2.41831	5.2544	14.4873	20.4677	19.4442	12.75	15.7328	17.9944	85.56	64.9957	141.22	389.37	550.102	522.593	342.675	422.842	483.628
Acot3	-1.56945	0.130784	-1.21309	0.531975	acyl-CoA thioesterase 3	171281	0.0107454	0	0.117842	0.106752	0.132201	0	0	0	0.0322362	0.169853	0.0561767	0.127495	0.172512	0	0.22409	0	0	1.03838	5.47124	1.80955	4.10682	5.5569	0	7.21832
Acot4	-1.42854	0.373901	-1.15066	0.753459	acyl-CoA thioesterase 4	171282	0	0	0.0848816	0	0.108913	0	0	0	0	0.191356	0.0632888	0	0.291528	0.0352116	0	0	0	0	5.47124	1.80955	0	8.33535	1.00677	0
Acot5	-1.20482	0.34526	1.83205	0.0282116	acyl-CoA thioesterase 5	217698	0.03793	0	0.231332	0.230441	0.0962227	0	0.11379	0	0	0.206166	0.255702	0.232129	0	0.113811	0.174857	2.01318	0	0	3.64749	4.52387	4.10682	0	2.01353	3.09357
Acot6	-1.12378	0.373901	1.18239	0.487517	acyl-CoA thioesterase 6	217700	0.0312715	0	0.104308	0	0.0627021	0	0.046178	0	0.0476365	0	0.124521	0.188403	0	0.0461862	0.14192	1.00659	0	1.03838	0	2.71432	4.10682	0	1.00677	3.09357
Acot7	1.26944	0.0125813	1.63619	0.000549562	acyl-CoA thioesterase 7	70025	79.7797	79.6144	102.763	102.616	62.7783	62.7162	85.4944	80.7325	73.1121	110.634	98.9623	98.6918	66.7468	61.1382	60.4499	1401.17	1320.5	1183.76	1785.45	1620.45	1603.71	1078.04	998.713	995.098
Acot8	1.77613	0.000855661	-1.15908	0.0886406	acyl-CoA thioesterase 8	170789	61.1182	61.0976	29.695	29.678	34.5265	34.3992	62.9956	61.2444	59.1147	28.2834	30.4077	30.394	30.4716	37.1559	35.9519	802.251	779.949	752.827	360.19	387.243	387.068	388.057	473.181	457.848
Acot9	-1.14578	0.0393221	1.05777	0.249186	acyl-CoA thioesterase 9	56360	31.1641	31.1015	37.7594	37.6942	35.6361	35.6354	28.7006	33.5205	31.2711	35.3721	40.7461	37.16	35.5165	35.437	35.9548	519.399	606.627	565.918	640.135	737.39	672.492	642.748	641.311	650.68
Acox1	1.24029	0.00210784	1.00654	0.858238	"acyl-Coenzyme A oxidase 1, palmitoyl"	11430	16.3571	16.3489	13.2775	13.2677	13.1871	13.1815	15.6776	16.4691	16.9245	13.5422	12.5694	13.7209	12.6489	13.4544	13.458	801.244	841.695	864.973	692.111	642.389	701.24	646.452	687.622	687.803
Acox2	1.03729	0.911444	1.24836	0.610099	"acyl-Coenzyme A oxidase 2, branched chain"	93732	0.112941	0.0830256	0.152997	0	0.118649	0.111568	0.232899	0.0716073	0.0343172	0	0.119627	0.339365	0.153061	0.0665501	0.136335	7.04612	2.16652	1.03838	0	3.61909	10.2671	4.63075	2.01353	4.12476
Acox3	1.32865	0.142417	-1.58677	0.0785968	"acyl-Coenzyme A oxidase 3, pristanoyl"	80911	2.66937	2.61655	1.28316	1.24109	1.97705	1.96933	2.00835	2.71771	3.28204	1.33301	1.64435	0.872129	1.82956	2.22748	1.8741	101.665	137.574	166.141	67.4786	83.2391	44.1483	92.615	112.758	94.8694
Acoxl	-2.31277	0.061176	-2.20584	0.0896327	acyl-Coenzyme A oxidase-like	74121	0.147821	0	0.179552	0.147983	0.407459	0.392992	0	0.211625	0.231837	0.203591	0.277759	0.0573074	0.568642	0.337167	0.316567	0	7.58283	8.30706	7.29498	9.95251	2.05341	20.3753	12.0812	11.3431
Acp1	1.167	0.00519907	1.05853	0.29328	"acid phosphatase 1, soluble"	11431	78.9916	78.9356	71.7546	71.5988	67.6447	67.6399	78.1534	82.9998	75.8217	68.0979	68.6307	78.5353	67.4137	68.7306	66.7898	3060.03	3249.79	2968.74	2666.32	2687.18	3074.98	2639.53	2691.09	2615.1
Acp2	-1.91721	0.0111743	-1.26151	0.00732975	"acid phosphatase 2, lysosomal"	11432	2.57442	2.52095	3.83679	3.83126	4.83658	4.83319	2.39762	3.302	2.02365	3.72128	4.12935	3.65975	4.59716	4.87993	5.03266	143.942	198.237	121.491	223.409	247.908	219.715	275.993	292.969	302.138
Acp5	-1.39026	0.00107252	1.36568	0.00663395	"acid phosphatase 5, tartrate resistant"	11433	28.9238	28.9165	55.0318	54.9023	40.2518	40.2013	29.8463	28.4593	28.4657	59.6955	50.4501	54.9499	41.3085	41.9862	37.4606	477.123	445.221	450.658	951.083	813.391	873.726	661.271	674.534	597.059
Acp6	-1.51626	0.011712	-1.23134	0.157911	"acid phosphatase 6, lysophosphatidic"	66659	32.7235	32.6472	40.522	40.2016	49.8212	49.5017	35.051	33.3685	29.751	35.4166	47.6479	38.5016	42.1731	52.3932	54.8973	732.796	697.621	621.991	740.441	996.155	804.937	881.694	1095.36	1147.71
Acpp	-2.87436	0.000921444	-1.2054	0.276562	"acid phosphatase, prostate"	56318	6.02198	5.98327	14.4635	14.2676	17.3298	17.1981	5.114	6.24459	6.70736	11.2661	16.507	15.6174	14.4798	18.0883	19.4214	245.607	268.649	299.054	525.239	727.438	658.118	601.997	765.143	773.392
Acpt	1		1		"acid phosphatase, testicular"	100503991	0.0489409	0	0	0	0	0	0	0.0749643	0.0718585	0	0	0	0	0	0	0	1.08326	1.03838	0	0	0	0	0	0
Acr	1		1		acrosin prepropeptide	11434	0	0	0	0	0	0	0	0	0	0	0	0	0	0	0	0	0	0	0	0	0	0	0	0
Acrbp	-1.21748	0.133505	-1.37142	0.102946	proacrosin binding protein	54137	6.91847	6.91128	6.21208	6.1355	8.50001	8.41437	6.55845	6.86877	7.32818	5.01109	6.24696	7.37818	7.28166	8.03126	10.1871	94.6193	97.4936	104.877	71.1261	88.6678	104.724	105.581	114.771	145.398
Acrv1	1		1		acrosomal vesicle protein 1	11451	0.0280106	0	0	0	0.0257722	0	0.0840319	0	0	0	0	0	0.0773167	0	0	1.00659	0	0	0	0	0	0.92615	0	0
Acsbg1	-3.59193	0.00568173	1.71162	0.0447731	acyl-CoA synthetase bubblegum family member 1	94180	0.825448	0.787165	4.98718	4.83952	2.8391	2.82744	0.958105	0.49992	1.01832	6.49649	3.54916	4.91588	2.91176	3.10713	2.49842	33.2174	17.3322	35.305	225.233	123.049	170.433	100.95	107.724	86.6199
Acsbg2	-1.10047	0.777714	1.13986	0.716295	acyl-CoA synthetase bubblegum family member 2	328845	0.0980846	0.0793002	0.14251	0.127839	0.123508	0.105843	0.0310538	0.167096	0.0961041	0.168791	0.19539	0.0633489	0.0857168	0.0621187	0.22269	1.00659	5.41631	3.11515	5.47124	6.33341	2.05341	2.77845	2.01353	7.21832
Acsf2	-1.0297	0.695927	-1.05151	0.680512	acyl-CoA synthetase family member 2	264895	22.194	22.1921	21.9118	21.7318	22.9575	22.8511	21.8037	22.2591	22.5193	20.6016	25.8969	19.237	24.4954	19.9056	24.4715	842.514	860.11	870.164	796.065	1000.68	743.335	946.525	769.17	945.6
Acsf3	-1.30246	0.0251191	-1.86492	0.00313963	acyl-CoA synthetase family member 3	257633	4.07393	4.06809	2.85625	2.84115	5.32092	5.29853	4.06392	3.81175	4.34613	2.49938	3.2172	2.85216	5.52298	5.78	4.65978	109.718	102.91	117.337	67.4786	86.8582	77.0029	149.11	156.049	125.805
Acsl1	1.70308	3.24815e-05	-1.31285	0.00144643	acyl-CoA synthetase long-chain family member 1	14081	16.7511	16.74	7.49614	7.48698	9.82933	9.8293	16.8086	15.9801	17.4646	7.22918	8.02638	7.23287	9.79601	9.84046	9.85151	837.481	796.198	870.164	360.19	399.91	360.374	488.081	490.296	490.846
Acsl3	2.91723	1.23775e-05	-1.0292	0.369792	acyl-CoA synthetase long-chain family member 3	74205	81.6209	81.5046	27.1626	27.1464	27.9452	27.939	86.549	75.9941	82.3197	28.4905	26.6345	26.3628	28.7679	27.4141	27.6536	4263.37	3745.28	4061.91	1394.38	1315.82	1291.96	1414.41	1343.92	1363.14
Acsl4	1.21574	0.0273785	1.16201	0.17848	acyl-CoA synthetase long-chain family member 4	50790	7.72718	7.7205	7.4245	7.37926	6.36606	6.35044	7.83305	8.05417	7.29431	8.53513	6.54247	7.19591	6.24825	5.88418	6.96574	514.367	521.049	476.618	558.066	426.148	470.231	408.432	382.571	454.754
Acsl5	-3.15999	0.0112251	-1.73485	0.0216404	acyl-CoA synthetase long-chain family member 5	433256	5.06941	4.788	8.87061	8.72126	15.2117	15.1301	5.41933	2.97057	6.81833	6.85939	10.7894	8.96304	13.2579	17.0967	15.2804	215.41	118.076	271.018	272.65	428.863	356.267	526.979	679.568	607.37
Acsl6	-2.44829	0.000836295	-1.51298	0.0445458	acyl-CoA synthetase long-chain family member 6	216739	8.54187	8.51831	13.9647	13.7843	21.0037	20.8553	8.95667	7.66134	9.0076	10.9707	16.0326	14.8907	18.2224	24.3232	20.4656	286.878	244.817	288.67	350.159	513.006	476.391	583.474	780.244	657.899
Acsm1	1		1		acyl-CoA synthetase medium-chain family member 1	117147	0	0	0	0	0	0	0	0	0	0	0	0	0	0	0	0	0	0	0	0	0	0	0	0
Acsm2	1		1		acyl-CoA synthetase medium-chain family member 2	233799	0	0	0	0	0	0	0	0	0	0	0	0	0	0	0	0	0	0	0	0	0	0	0	0
Acsm3	-1.35753	0.336166	-1.08261	0.728395	acyl-CoA synthetase medium-chain family member 3	20216	0.66377	0.641536	0.807143	0.804449	0.905355	0.870902	0.73036	0.820168	0.440782	0.71917	0.827744	0.874516	1.08104	1.05687	0.578155	23.1515	25.9983	14.5374	22.7968	26.2384	27.721	34.2675	35.2368	19.5923
Acsm4	1		1		acyl-CoA synthetase medium-chain family member 4	233801	0	0	0	0	0	0	0	0	0	0	0	0	0	0	0	0	0	0	0	0	0	0	0	0
Acsm5	1		1		acyl-CoA synthetase medium-chain family member 5	272428	0	0	0	0	0	0	0	0	0	0	0	0	0	0	0	0	0	0	0	0	0	0	0	0
Acss1	-1.37419	0.0566693	-1.30719	0.14886	acyl-CoA synthetase short-chain family member 1	68738	7.61254	7.60304	8.07055	7.99277	10.5801	10.448	8.05589	7.12986	7.65188	7.03865	9.67452	7.49848	11.9283	11.4916	8.32042	368.411	326.062	349.935	321.891	442.434	342.92	545.502	525.532	380.509
Acss2	3.2502	8.05052e-06	1.24913	0.00450729	acyl-CoA synthetase short-chain family member 2	60525	28.6853	28.6585	11.0232	11.0141	8.82345	8.81744	30.1522	28.7824	27.1214	11.6513	10.6164	10.8018	8.67286	8.5191	9.27838	1069	1020.43	961.542	413.078	376.386	382.961	307.482	302.03	328.949
Acss2os	6.04708	0.03145	1.43202	0.541273	"acyl-CoA synthetase short-chain family member 2, opposite strand"	74945	3.57822	3.46686	0.833238	0.820994	0.770898	0.573311	4.60396	2.47733	3.65337	0.641654	0.954987	0.903072	0.32585	0.354214	1.63263	26.1713	14.0824	20.7676	3.64749	5.42864	5.13353	1.8523	2.01353	9.2807
Acss3	1		1		acyl-CoA synthetase short-chain family member 3	380660	0	0	0	0	0	0	0	0	0	0	0	0	0	0	0	0	0	0	0	0	0	0	0	0
Acta1	-1.45134	0.590973	-2.37761	0.346801	"actin, alpha 1, skeletal muscle"	11459	0.283736	0.281386	0.212145	0.138669	0.554415	0.408388	0.234188	0.315036	0.301984	0.106072	0.0526186	0.477745	0.646435	0.117111	0.899698	4.02635	5.41631	5.19191	1.82375	0.904773	8.21364	11.1138	2.01353	15.4678
Acta2	1.10715	0.373901	1		"actin, alpha 2, smooth muscle, aorta"	11475	0.0662555	0	0	0	0.00966913	0	0.0630535	0.135713	0	0	0	0	0.0290074	0	0	2.01318	4.33305	0	0	0	0	0.92615	0	0
Actb	1.66968	0.00122876	1.10157	0.263644	"actin, beta"	11461	3627.98	3615.91	2397.22	2385.59	2166.96	2165.63	3274.43	3610.35	3999.15	2091.87	2658.91	2440.88	2070.09	2175.61	2255.19	75577.7	83331	92304.9	48282.8	61370.8	56338.4	47780.1	50215.5	52052.4
Actbl2	1		1		"actin, beta-like 2"	238880	0	0	0	0	0	0	0	0	0	0	0	0	0	0	0	0	0	0	0	0	0	0	0	0
Actc1	-1.77811	0.164421	-1.77811	0.164421	"actin, alpha, cardiac muscle 1"	11464	0.044303	0	0	0	0.165682	0	0	0.0678603	0.0650488	0	0	0	0.174054	0	0.322991	0	1.08326	1.03838	0	0	0	2.77845	0	5.15595
Actg1	1.90534	0.000108254	-1.07488	0.385217	"actin, gamma, cytoplasmic 1"	11465	6286.79	6282.68	3080.8	3067.68	3301.16	3297.4	6080.29	6173.93	6606.15	2692.51	3332.17	3217.71	3107.19	3303.56	3492.74	138451	140584	150425	61309.8	75875.2	73268.8	70752.3	75223.6	79531.5
Actg2	-5.97401	0.00510939	-2.6992	0.0377661	"actin, gamma 2, smooth muscle, enteric"	11468	0.115344	0.110668	0.276477	0.272704	0.805321	0.736082	0.13466	0.0724584	0.138913	0.243977	0.242078	0.343377	0.433645	0.740759	1.24156	2.01318	1.08326	2.07676	3.64749	3.61909	5.13353	6.48305	11.0744	18.5614
Actl10	2.53519	0.115308	2.37575	0.267639	actin-like 10	70362	0.413963	0.370921	0.457647	0.347594	0.14698	0.121772	0.461146	0.186102	0.59464	0.104439	0.621753	0.646749	0.265184	0.0576535	0.118104	8.0527	3.24979	10.3838	1.82375	10.8573	11.2938	4.63075	1.00677	2.06238
Actl11	1		1		actin-like 11	67722	0	0	0	0	0	0	0	0	0	0	0	0	0	0	0	0	0	0	0	0	0	0	0	0
Actl6a	1.03408	0.310934	1.04518	0.193541	actin-like 6A	56456	76.3105	76.2568	77.1266	77.075	73.7527	73.7434	72.3299	77.8394	78.7622	78.7132	73.1929	79.4738	75.3895	72.6814	73.1872	1720.26	1851.29	1873.24	1872.07	1740.78	1890.16	1793.03	1728.62	1740.65
Actl6b	1		1		actin-like 6B	83766	0	0	0	0	0	0	0	0	0	0	0	0	0	0	0	0	0	0	0	0	0	0	0	0
Actl7a	1		1		actin-like 7a	11470	0	0	0	0	0.0191734	0	0	0	0	0	0	0	0	0.0575201	0	0	0	0	0	0	0	0	1.00677	0
Actl7b	-1.15396	0.555336	1.03222	0.91781	actin-like 7b	11471	0.0409637	0	0.0994937	0	0.0834324	0	0.122891	0	0	0	0.110461	0.18802	0	0.0614563	0.188841	2.01318	0	0	0	1.80955	3.08012	0	1.00677	3.09357
Actl9	1		1		actin-like 9	69481	0	0	0	0	0	0	0	0	0	0	0	0	0	0	0	0	0	0	0	0	0	0	0	0
Actn1	-1.14191	0.137798	-1.22351	0.182464	"actinin, alpha 1"	109711	12.9913	12.9785	12.251	12.1129	14.8828	14.8203	13.255	12.1977	13.5213	9.92364	14.3427	12.4866	14.2737	13.574	16.8007	632.137	581.712	644.835	473.262	684.009	595.489	680.72	647.351	801.234
Actn2	1.13372	0.405956	1.41282	0.0560076	actinin alpha 2	11472	6.69718	6.63486	8.33554	8.26828	5.90618	5.85231	7.83947	5.60515	6.64692	9.87444	7.60155	7.53062	7.06479	5.26304	5.39072	293.924	210.153	249.212	370.22	285.004	282.344	264.879	197.326	202.113
Actn3	-1.57816	0.455775	-1.08697	0.874099	actinin alpha 3	11474	0.360548	0.33265	0.492012	0.48297	0.632173	0.524974	0.556392	0.209571	0.315682	0.453635	0.625143	0.397259	0.204772	0.751263	0.940485	20.1318	7.58283	11.4222	16.4137	22.6193	14.3739	7.4092	27.1827	34.0292
Actn4	1.10592	0.0920913	-1.07058	0.450635	actinin alpha 4	60595	745.947	745.872	632.913	629.973	675.785	674.435	739.424	737.514	760.902	556.911	705.481	636.347	630.948	733.908	662.499	35982.5	35889.6	37027.7	27100.9	34330.7	30966.5	30703.7	35714.1	32239.1
Actr10	1.20289	0.0225012	1.26476	0.0667374	ARP10 actin-related protein 10	56444	21.4324	21.3985	22.6791	22.499	17.8078	17.7892	23.103	20.9504	20.2437	26.8077	20.2567	20.973	17.9478	16.7536	18.7219	1189.79	1078.93	1042.54	1380.58	1043.2	1080.09	924.297	862.799	964.162
Actr1a	1.14262	0.00572025	1.06406	0.000213375	"ARP1 actin-related protein 1A, centractin alpha"	54130	99.1751	99.1164	92.3018	92.3017	86.7466	86.7446	95.6465	103.818	98.0608	92.2419	92.4754	92.1882	87.5432	86.1619	86.5346	3273.42	3553.1	3356.05	3156.9	3164.9	3155.07	2996.09	2948.82	2961.58
Actr1b	1.03275	0.609531	-1.1473	0.0754657	"ARP1 actin-related protein 1B, centractin beta"	226977	85.6692	85.655	72.2963	72.29	83.2095	82.9384	84.3402	84.7994	87.868	72.3943	71.0779	73.4168	80.8658	92.4517	76.3111	2128.93	2140.53	2217.98	1827.39	1794.17	1853.2	2041.23	2333.69	1926.26
Actr2	1.08886	0.0541338	-1.18937	0.0449424	ARP2 actin-related protein 2	66713	60.2543	60.2113	46.6474	46.4932	55.3131	55.2977	60.2942	57.4481	63.0206	41.7459	50.8857	47.3105	53.5739	56.7082	55.6572	2818.45	2685.41	2945.89	1951.41	2378.65	2211.52	2504.31	2650.82	2601.69
Actr3	-1.57347	0.000154376	-1.22309	0.0288397	ARP3 actin-related protein 3	74117	270.679	270.647	349.103	348.179	426.256	425.856	264.95	274.334	272.752	314.39	372.357	360.562	402.533	428.792	447.444	8419.1	8711.59	8660.11	9989.57	11814.5	11451.9	12778.1	13612.5	14201.5
Actr3b	1.03476	0.881593	1.09788	0.645519	ARP3 actin-related protein 3B	242894	5.04054	4.96273	5.29207	5.26545	4.93794	4.796	5.95063	5.28322	3.88777	5.92978	4.63557	5.31087	5.1101	6.24928	3.45444	120.791	107.243	78.9171	120.367	94.0964	107.804	103.729	126.853	70.1209
Actr5	-1.06951	0.547919	1.11012	0.55939	ARP5 actin-related protein 5	109275	7.16162	7.1471	8.64985	8.48564	7.70703	7.64387	6.73481	7.8025	6.94754	11.1127	7.19637	7.64047	8.31485	6.35797	8.44826	197.291	228.568	203.523	325.539	210.812	223.822	243.577	186.252	247.485
Actr6	1.08632	0.170915	1.2923	0.146925	ARP6 actin-related protein 6	67019	16.5506	16.5481	20.0449	19.6858	15.2687	15.2332	16.5515	16.9002	16.2	24.9751	15.684	19.4757	15.0454	14.1112	16.6496	334.187	341.228	327.09	504.266	316.671	393.228	303.777	284.915	336.168
Actr8	-1.95081	0.00179135	-1.2861	0.00714026	ARP8 actin-related protein 8	56249	15.1732	15.0562	22.8884	22.8379	29.3792	29.3718	12.662	17.0226	15.835	24.7411	22.9025	21.0217	29.3225	28.6016	30.2134	327.141	439.804	409.123	639.223	591.722	543.127	757.59	738.967	780.61
Actrt1	1		1		actin-related protein T1	73360	0	0	0	0	0	0	0	0	0	0	0	0	0	0	0	0	0	0	0	0	0	0	0	0
Actrt2	1		1		actin-related protein T2	73353	0	0	0	0	0	0	0	0	0	0	0	0	0	0	0	0	0	0	0	0	0	0	0	0
Actrt3	-2.14052	0.0826589	-1.07188	0.904509	actin related protein T3	76652	0	0	0.233722	0.185045	0.2401	0.214052	0	0	0	0.441032	0.0795633	0.180571	0.407215	0.177065	0.13602	0	0	0	10.0306	1.80955	4.10682	9.2615	4.02707	3.09357
Acvr1	2.10211	0.0600984	3.35471	0.0273091	"activin A receptor, type 1"	11477	0.619872	0.599791	1.04232	0.957193	0.299338	0.285328	0.783531	0.656795	0.419289	1.68264	0.704279	0.740052	0.427245	0.203189	0.267581	28.1845	24.915	15.5757	58.3599	25.3337	25.6676	14.8184	7.04737	9.2807
Acvr1b	-1.94425	0.00328503	-1.31797	0.040221	"activin A receptor, type 1B"	11479	0.688599	0.681084	1.01302	1.00473	1.32422	1.32419	0.558537	0.705618	0.801641	0.835969	1.11322	1.08986	1.31827	1.33587	1.31852	23.1515	29.2481	33.2282	34.6512	46.1434	45.175	54.6428	55.3722	54.653
Acvr1c	1		1		"activin A receptor, type IC"	269275	0.0189813	0	0	0	0	0	0	0.056944	0	0	0	0	0	0	0	0	6.49957	0	0	0	0	0	0	0
Acvr2a	1.39913	0.0289975	1.73599	0.00944964	activin receptor IIA	11480	4.76425	4.75401	5.93336	5.89858	3.42447	3.39782	5.1473	4.76269	4.38276	6.72305	5.92408	5.15294	3.85894	3.55472	2.85975	380.49	352.06	323.975	496.971	437.91	380.908	285.254	262.766	211.394
Acvr2b	-1.70301	0.0177266	-1.17544	0.15672	activin receptor IIB	11481	9.54526	9.39111	13.6847	13.6061	16.0403	15.9932	12.0309	8.00478	8.6001	12.3912	12.8781	15.7847	14.3766	17.2257	16.5185	242.588	161.406	173.41	249.853	259.67	318.279	289.885	347.335	333.074
Acvrl1	1.12131	0.519335	1.01733	0.825054	"activin A receptor, type II-like 1"	11482	0.0607147	0	0.0674273	0.0545658	0.0871666	0.0850456	0.0221402	0	0.160004	0.0602048	0.119494	0.0225832	0.0815375	0.0664723	0.11349	1.00659	0	7.26868	2.73562	5.42864	1.02671	3.7046	3.0203	5.15595
Acy1	-1.48239	0.003382	-1.35607	0.00335192	aminoacylase 1	109652	5.27669	5.25816	5.75858	5.74796	7.79878	7.79465	5.90007	5.07002	4.85997	6.17329	5.32021	5.78223	7.5335	8.1428	7.72003	98.6456	84.4944	80.9938	103.042	88.6678	96.5103	125.956	135.914	128.899
Acy3	-1.6667	0.0040812	1.12879	0.49585	aspartoacylase (aminoacylase) 3	71670	4.50437	4.47907	8.63586	8.42672	7.47895	7.46528	3.93443	5.10326	4.47543	11.1617	6.50673	8.23916	7.04774	8.11195	7.27717	51.336	55.2464	49.8424	135.869	82.3344	106.777	95.3934	104.704	89.7135
Acyp1	1.17092	0.127256	-1.02747	0.86418	"acylphosphatase 1, erythrocyte (common) type"	66204	10.4131	10.367	8.79577	8.61697	8.8747	8.85369	9.31847	10.2106	11.7101	7.36725	7.61447	11.4056	8.26203	8.6423	9.71978	55.3623	60.6627	69.5716	43.7699	45.2387	67.7626	49.0859	51.3451	57.7466
Acyp2	1.3604	0.161273	1.27912	0.19214	"acylphosphatase 2, muscle type"	75572	5.07615	5.02635	4.73641	4.72604	3.77408	3.69475	4.34721	6.06452	4.81671	5.10502	4.34166	4.76254	4.2961	2.73762	4.28851	27.1779	37.9142	30.1131	31.9155	27.1432	29.7745	26.8583	17.115	26.8109
Ada	-1.54141	0.0297125	1.09801	0.596248	adenosine deaminase	11486	2.57259	2.54261	4.39286	4.30332	3.93894	3.91921	2.89541	2.04149	2.78087	4.70324	3.23074	5.2446	4.50001	3.73722	3.5796	58.3821	41.164	56.0726	94.8348	65.1437	105.751	90.7627	75.5075	72.1832
Adad1	1.10917	0.839049	1.75131	0.256057	adenosine deaminase domain containing 1 (testis specific)	21744	0.148791	0.105441	0.257981	0.232257	0.120691	0.0948481	0.0845019	0.318285	0.0435855	0.153101	0.189887	0.430954	0.233248	0.0422585	0.0865672	2.01318	7.58283	1.03838	3.64749	4.52387	10.2671	5.5569	1.00677	2.06238
Adad2	-1.18377	0.119194	1.15015	0.188916	adenosine deaminase domain containing 2	75773	2.3586	2.34821	3.21315	3.19711	2.78766	2.77974	2.64325	2.33163	2.10093	3.65067	3.11591	2.87286	2.83071	2.5137	3.01858	61.4019	54.1631	48.804	84.8042	72.3819	66.7359	65.7566	58.3925	70.1209
Adal	1.23515	0.10278	-1.03916	0.739593	adenosine deaminase-like	75894	14.9943	14.9808	11.701	11.6717	12.2435	12.1288	15.8221	14.2723	14.8885	12.8646	10.9187	11.3197	11.1051	14.6827	10.9427	472.09	425.722	442.351	383.898	323.004	333.679	332.488	437.944	325.856
Adam10	1.42837	0.00391338	1.05206	0.506124	a disintegrin and metallopeptidase domain 10	11487	16.8472	16.8138	12.4245	12.3842	11.7896	11.7714	18.1342	15.5429	16.8644	11.1266	13.5324	12.6145	12.3964	12.0803	10.892	1073.02	919.689	997.885	658.372	800.724	746.415	733.51	714.805	644.493
Adam11	1.24977	0.5065	-1.03116	0.710761	a disintegrin and metallopeptidase domain 11	11488	0.110511	0.0675843	0.0711327	0	0.0844045	0.0789239	0.243654	0.0181772	0.0697006	0.107116	0.106282	0	0.077709	0.0506835	0.124821	16.1054	1.08326	4.15353	6.38311	6.33341	0	4.63075	3.0203	8.24951
Adam12	1		1		a disintegrin and metallopeptidase domain 12 (meltrin alpha)	11489	0.00701233	0	0.0169671	0	0.0125107	0	0	0.010741	0.010296	0	0	0.0509012	0.0275496	0.00998254	0	0	1.08326	1.03838	0	0	5.13353	2.77845	1.00677	0
Adam15	-1.14575	0.0210829	-1.10894	0.179255	a disintegrin and metallopeptidase domain 15 (metargidin)	11490	39.0425	39.0147	40.4481	40.3099	44.7306	44.7012	41.1422	37.9146	38.0707	36.9539	45.0202	39.3701	44.2709	46.9179	43.0031	1498.81	1362.74	1373.78	1348.66	1647.59	1436.36	1608.72	1719.56	1569.47
Adam17	1.00306	0.951229	1.02483	0.474957	a disintegrin and metallopeptidase domain 17	11491	16.329	16.3005	16.6629	16.6543	16.2581	16.2508	17.5151	16.3198	15.1521	17.1178	16.9547	15.9162	16.8211	16.3163	15.6368	1002.56	932.689	869.126	975.704	969.914	909.661	964.122	935.287	896.103
Adam18	1		1		a disintegrin and metallopeptidase domain 18	13524	0	0	0	0	0	0	0	0	0	0	0	0	0	0	0	0	0	0	0	0	0	0	0	0
Adam19	-2.99519	5.35927e-06	-1.42193	0.117901	a disintegrin and metallopeptidase domain 19 (meltrin beta)	11492	2.22754	2.22654	4.82813	4.69006	6.67351	6.66891	2.19781	2.32041	2.16439	3.32631	5.91179	5.2463	6.32971	6.80142	6.88941	183.199	193.904	179.64	274.474	486.768	438.403	526.979	563.79	567.154
Adam1a	1.6779	0.0839929	1.55716	0.208048	a disintegrin and metallopeptidase domain 1a	280668	0.248667	0.237813	0.238411	0.2207	0.14268	0.141733	0.232579	0.166863	0.346558	0.351157	0.232282	0.131793	0.166439	0.129233	0.132368	9.05929	6.49957	13.499	13.6781	9.04773	5.13353	6.48305	5.03384	5.15595
Adam1b	-1.11677	0.373901	-1.11626	0.375656	a disintegrin and metallopeptidase domain 1b	280667	0	0	0.0501985	0	0.0730203	0.058835	0	0	0	0.0504604	0.100135	0	0.0512504	0.139279	0.0285315	0	0	0	1.82375	3.61909	0	1.8523	5.03384	1.03119
Adam2	1		1.175	0.373901	a disintegrin and metallopeptidase domain 2	11495	0.010938	0	0.0827417	0.0644183	0.031815	0	0	0	0.0328141	0.0288162	0.0571838	0.162225	0	0.095445	0	0	0	1.03838	0.911873	1.80955	5.13353	0	3.0203	0
Adam20	1		1		a disintegrin and metallopeptidase domain 20	384806	0	0	0	0	0	0	0	0	0	0	0	0	0	0	0	0	0	0	0	0	0	0	0	0
Adam21	-1.89393	0.177167	-3.48638	0.00134771	a disintegrin and metallopeptidase domain 21	56622	0.270578	0.235326	0.128696	0.127838	0.45378	0.445692	0.137863	0.474766	0.199105	0.124891	0.148702	0.112495	0.355169	0.44124	0.56493	5.03294	17.3322	7.26868	4.55936	5.42864	4.10682	12.9661	16.1083	20.6238
Adam22	-2.44402	0.00134038	-2.18179	0.00908726	a disintegrin and metallopeptidase domain 22	11496	0.391182	0.387897	0.444398	0.434519	0.951823	0.948027	0.453525	0.390287	0.329734	0.327689	0.453751	0.551754	0.834902	0.998416	1.02215	38.2503	37.9142	39.4585	39.2105	54.2864	51.3353	60.1997	69.4669	72.1832
Adam23	-1.72953	0.0520798	-1.5941	0.379839	a disintegrin and metallopeptidase domain 23	23792	1.35133	1.30494	1.69206	1.4158	2.26849	2.25693	0.948465	1.29161	1.81393	0.556311	2.18296	2.33692	2.0657	2.59593	2.14385	44.2899	47.6635	67.4949	20.0612	79.62	86.2433	94.4673	101.683	92.807
Adam24	1		1		a disintegrin and metallopeptidase domain 24 (testase 1)	13526	0	0	0	0	0	0	0	0	0	0	0	0	0	0	0	0	0	0	0	0	0	0	0	0
Adam25	1		1		a disintegrin and metallopeptidase domain 25 (testase 2)	23793	0	0	0	0	0	0	0	0	0	0	0	0	0	0	0	0	0	0	0	0	0	0	0	0
Adam26a	1		1		a disintegrin and metallopeptidase domain 26A (testase 3)	13525	0	0	0	0	0	0	0	0	0	0	0	0	0	0	0	0	0	0	0	0	0	0	0	0
Adam26b	1		1		a disintegrin and metallopeptidase domain 26B	382007	0	0	0	0	0	0	0	0	0	0	0	0	0	0	0	0	0	0	0	0	0	0	0	0
Adam28	-1.28096	0.382243	1.18037	0.592962	a disintegrin and metallopeptidase domain 28	13522	0.12225	0.119792	0.187735	0.181125	0.15988	0.153448	0.158265	0.106448	0.102037	0.12545	0.195606	0.242148	0.200228	0.178082	0.10133	8.0527	5.41631	5.19191	6.38311	9.95251	12.3205	10.1876	9.0609	5.15595
Adam29	1		1		a disintegrin and metallopeptidase domain 29	244486	0	0	0.00881223	0	0	0	0	0	0	0	0.0264367	0	0	0	0	0	0	0	0	0.904773	0	0	0	0
Adam3	1		1		a disintegrin and metallopeptidase domain 3 (cyritestin)	11497	0.00994117	0	0.0101399	0	0	0	0.0298235	0	0	0	0	0.0304196	0	0	0	1.00659	0	0	0	0	1.02671	0	0	0
Adam30	1		1		a disintegrin and metallopeptidase domain 30	71078	0	0	0	0	0	0	0	0	0	0	0	0	0	0	0	0	0	0	0	0	0	0	0	0
Adam32	-4.12337	0.0261607	-1.81977	0.0433159	a disintegrin and metallopeptidase domain 32	353188	0.218485	0.180946	0.452636	0.444136	0.8259	0.808226	0.199722	0.0786692	0.377064	0.496689	0.525677	0.335541	0.840198	1.02364	0.613861	6.03953	2.16652	10.3838	13.6781	14.4764	9.24035	24.0799	28.1895	18.5614
Adam33	1		1		a disintegrin and metallopeptidase domain 33	110751	0	0	0	0	0	0	0	0	0	0	0	0	0	0	0	0	0	0	0	0	0	0	0	0
Adam34	1		1		a disintegrin and metallopeptidase domain 34	252866	0	0	0	0	0	0	0	0	0	0	0	0	0	0	0	0	0	0	0	0	0	0	0	0
Adam39	1		1		a disintegrin and metallopeptidase domain 39	546055	0	0	0	0	0	0	0	0	0	0	0	0	0	0	0	0	0	0	0	0	0	0	0	0
Adam4	1.18008	0.203213	1.02431	0.373901	a disintegrin and metallopeptidase domain 4	11498	0.0861067	0	0.0463479	0	0.0572411	0.054669	0	0.113393	0.144927	0	0.0315706	0.107473	0.0646314	0.0351297	0.0719622	0	3.24979	4.15353	0	0.904794	3.08012	1.8523	1.0068	2.0624
Adam5	-1.00006	0.999792	1.00837	0.965657	a disintegrin and metallopeptidase domain 5	11499	0.0633024	0	0.106609	0.101217	0.052486	0	0.15743	0	0.0324773	0.114092	0.141506	0.064229	0	0.157458	0	5.03294	0	1.03838	3.64749	4.52387	2.05341	0	5.03384	0
Adam6a	1		1		a disintegrin and metallopeptidase domain 6A	238406	0	0	0	0	0	0	0	0	0	0	0	0	0	0	0	0	0	0	0	0	0	0	0	0
[truncated: 22,349 more rows]
