# Supplementary material for: BET proteins are essential for the specification and maintenance of the epiblast lineage in mouse preimplantation embryos
Source: BMC Biol. 2022 Mar 9;20:64. doi: 10.1186/s12915-022-01251-0 (PMC8905768; doi:10.1186/s12915-022-01251-0)
Supplement: Supplementary file 9 — Additional file 9. Riken number converted to gene symbol. https://doi.org/10.6084/m9.figshare.19134920 [file 12915_2022_1251_MOESM9_ESM.xlsx]

## Sheet: Additional file 9
Input	Input Type	MGI Gene/Marker ID	Symbol	Name	Feature Type
0610005C13Rik	current symbol	MGI:1918911	0610005C13Rik	RIKEN cDNA 0610005C13 gene	lncRNA gene
0610007P14Rik	old symbol	MGI:1915571	Erg28	ergosterol biosynthesis 28	protein coding gene
0610009B22Rik	current symbol	MGI:1913300	0610009B22Rik	RIKEN cDNA 0610009B22 gene	protein coding gene
0610009L18Rik	current symbol	MGI:1914088	0610009L18Rik	RIKEN cDNA 0610009L18 gene	lncRNA gene
0610009O20Rik	old symbol	MGI:1914089	Dele1	DAP3 binding cell death enhancer 1	protein coding gene
0610010B08Rik	old symbol	MGI:3780195	Gm2026	predicted gene 2026	protein coding gene
0610010B08Rik	related synonym	MGI:3782813	Gm4631	predicted gene 4631	protein coding gene
0610010F05Rik	old symbol	MGI:1918925	Sanbr	SANT and BTB domain regulator of CSR	protein coding gene
0610010K14Rik	current symbol	MGI:1915609	0610010K14Rik	RIKEN cDNA 0610010K14 gene	protein coding gene
0610011F06Rik	old symbol	MGI:1915597	Mettl26	methyltransferase like 26	protein coding gene
0610012G03Rik	current symbol	MGI:1913301	0610012G03Rik	RIKEN cDNA 0610012G03 gene	protein coding gene
0610030E20Rik	current symbol	MGI:1915614	0610030E20Rik	RIKEN cDNA 0610030E20 gene	protein coding gene
0610031O16Rik	current symbol	MGI:1915619	0610031O16Rik	RIKEN cDNA 0610031O16 gene	lncRNA gene
0610037L13Rik	old symbol	MGI:1921348	Czib	CXXC motif containing zinc binding protein	protein coding gene
0610038B21Rik	current symbol	MGI:1917595	0610038B21Rik	RIKEN cDNA 0610038B21 gene	lncRNA gene
0610039H22Rik	current symbol	MGI:1915647	0610039H22Rik	RIKEN cDNA 0610039H22 gene	lncRNA gene
0610039K10Rik	current symbol	MGI:1915636	0610039K10Rik	RIKEN cDNA 0610039K10 gene	lncRNA gene
0610040B10Rik	current symbol	MGI:1914922	0610040B10Rik	RIKEN cDNA 0610040B10 gene	lncRNA gene
0610040F04Rik	current symbol	MGI:1922644	0610040F04Rik	RIKEN cDNA 0610040F04 gene	lncRNA gene
0610040J01Rik	current symbol	MGI:1923511	0610040J01Rik	RIKEN cDNA 0610040J01 gene	protein coding gene
0610043K17Rik	current symbol	MGI:1915650	0610043K17Rik	RIKEN cDNA 0610043K17 gene	lncRNA gene
1010001N08Rik	old symbol	MGI:1915684	Gata6os	GATA binding protein 6, opposite strand	lncRNA gene
1110001J03Rik	old symbol	MGI:1913367	Fmc1	formation of mitochondrial complex V assembly factor 1	protein coding gene
1110002L01Rik	current symbol	MGI:1915821	1110002L01Rik	RIKEN cDNA 1110002L01 gene	lncRNA gene
1110004E09Rik	old symbol	MGI:1915251	Cfap298	cilia and flagella associate protien 298	protein coding gene
1110004F10Rik	current symbol	MGI:1929274	1110004F10Rik	RIKEN cDNA 1110004F10 gene	protein coding gene
1110006O24Rik	current symbol	MGI:1913373	1110006O24Rik	RIKEN cDNA 1110006O24 gene	lncRNA gene
1110007C09Rik	old symbol	MGI:1915730	Card19	caspase recruitment domain family, member 19	protein coding gene
1110008F13Rik	old symbol	MGI:1914638	Rab5if	RAB5 interacting factor	protein coding gene
1110008L16Rik	old symbol	MGI:1913382	Prorp	protein only RNase P catalytic subunit	protein coding gene
1110008P14Rik	old symbol	MGI:1920987	Bbln	bublin coiled coil protein	protein coding gene
1110012L19Rik	old symbol	MGI:1915868	Eola1	endothelium and lymphocyte associated ASCH domain 1	protein coding gene
1110015O18Rik	current symbol	MGI:1915766	1110015O18Rik	RIKEN cDNA 1110015O18 gene	lncRNA gene
1110017D15Rik	current symbol	MGI:1920971	1110017D15Rik	RIKEN cDNA 1110017D15 gene	protein coding gene
1110019D14Rik	current symbol	MGI:1923561	1110019D14Rik	RIKEN cDNA 1110019D14 gene	lncRNA gene
1110020A21Rik	current symbol	MGI:1915781	1110020A21Rik	RIKEN cDNA 1110020A21 gene	lncRNA gene
1110025L11Rik	current symbol	MGI:1915887	1110025L11Rik	RIKEN cDNA 1110025L11 gene	protein coding gene
1110028F11Rik	current symbol	MGI:1915940	1110028F11Rik	RIKEN cDNA 1110028F11 gene	lncRNA gene
1110028F18Rik	current symbol	MGI:1915942	1110028F18Rik	RIKEN cDNA 1110028F18 gene	lncRNA gene
1110032A03Rik	current symbol	MGI:1915971	1110032A03Rik	RIKEN cDNA 1110032A03 gene	protein coding gene
1110032F04Rik	current symbol	MGI:1915975	1110032F04Rik	RIKEN cDNA 1110032F04 gene	protein coding gene
1110034G24Rik	old symbol	MGI:1920997	Shld1	shieldin complex subunit 1	protein coding gene
1110036E04Rik	current symbol	MGI:1915947	1110036E04Rik	RIKEN cDNA 1110036E04 gene	lncRNA gene
1110037F02Rik	old symbol	MGI:1913435	Virma	vir like m6A methyltransferase associated	protein coding gene
1110038B12Rik	current symbol	MGI:1916013	1110038B12Rik	RIKEN cDNA 1110038B12 gene	lncRNA gene
1110038F14Rik	current symbol	MGI:2152337	1110038F14Rik	RIKEN cDNA 1110038F14 gene	protein coding gene
1110046J04Rik	current symbol	MGI:1916058	1110046J04Rik	RIKEN cDNA 1110046J04 gene	lncRNA gene
1110051M20Rik	current symbol	MGI:1915079	1110051M20Rik	RIKEN cDNA 1110051M20 gene	protein coding gene
1110058D11Rik	current symbol	MGI:1916021	1110058D11Rik	RIKEN cDNA 1110058D11 gene	lncRNA gene
1110059E24Rik	current symbol	MGI:1913456	1110059E24Rik	RIKEN cDNA 1110059E24 gene	protein coding gene
1110059G10Rik	current symbol	MGI:1913452	1110059G10Rik	RIKEN cDNA 1110059G10 gene	protein coding gene
1110065P20Rik	current symbol	MGI:1916170	1110065P20Rik	RIKEN cDNA 1110065P20 gene	protein coding gene
1190002F15Rik	old symbol	MGI:1915081	Lockd	lncRNA downstream of Cdkn1b	lncRNA gene
1190002N15Rik	old symbol	MGI:1916111	Dipk2a	divergent protein kinase domain 2A	protein coding gene
1190003K10Rik	old symbol	MGI:1916130	Fam240b	family with sequence similarity 240 member B	protein coding gene
1190005I06Rik	current symbol	MGI:1916168	1190005I06Rik	RIKEN cDNA 1190005I06 gene	protein coding gene
1190007I07Rik	current symbol	MGI:3698433	1190007I07Rik	RIKEN cDNA 1190007I07 gene	protein coding gene
1200014J11Rik	old symbol	MGI:1914124	Ncbp3	nuclear cap binding subunit 3	protein coding gene
1300002E11Rik	current symbol	MGI:1919001	1300002E11Rik	RIKEN cDNA 1300002E11 gene	lncRNA gene
1300017J02Rik	current symbol	MGI:1919025	1300017J02Rik	RIKEN cDNA 1300017J02 gene	protein coding gene
1500004A13Rik	current symbol	MGI:2442808	1500004A13Rik	RIKEN cDNA 1500004A13 gene	lncRNA gene
1500009C09Rik	current symbol	MGI:1923755	1500009C09Rik	RIKEN cDNA 1500009C09 gene	protein coding gene
1500009L16Rik	current symbol	MGI:1917034	1500009L16Rik	RIKEN cDNA 1500009L16 gene	protein coding gene
1500011B03Rik	current symbol	MGI:1913486	1500011B03Rik	RIKEN cDNA 1500011B03 gene	protein coding gene
1500011K16Rik	old symbol	MGI:1915135	Mtln	mitoregulin	protein coding gene
1500012F01Rik	old symbol	MGI:1916199	Zfas1	zinc finger, NFX1-type containing 1, antisense RNA 1	lncRNA gene
1500012K07Rik	current symbol	MGI:1916204	1500012K07Rik	RIKEN cDNA 1500012K07 gene	lncRNA gene
1500015A07Rik	current symbol	MGI:1916232	1500015A07Rik	RIKEN cDNA 1500015A07 gene	lncRNA gene
1500015L24Rik	current symbol	MGI:1916244	1500015L24Rik	RIKEN cDNA 1500015L24 gene	lncRNA gene
1500015O10Rik	old symbol	MGI:1926146	Ecrg4	ECRG4 augurin precursor	protein coding gene
1500017E21Rik	old symbol	MGI:1919243	Hectd2os	Hectd2, opposite strand	antisense lncRNA gene
1500026H17Rik	current symbol	MGI:1916252	1500026H17Rik	RIKEN cDNA 1500026H17 gene	lncRNA gene
1600002D24Rik	current symbol	MGI:1917026	1600002D24Rik	RIKEN cDNA 1600002D24 gene	lncRNA gene
1600002H07Rik	old symbol	MGI:1919266	Tedc2	tubulin epsilon and delta complex 2	protein coding gene
1600002K03Rik	old symbol	MGI:1917020	Fam174c	family with sequence similarity 174, member C	protein coding gene
1600010M07Rik	current symbol	MGI:1917031	1600010M07Rik	RIKEN cDNA 1600010M07 gene	lncRNA gene
1600012H06Rik	current symbol	MGI:1915162	1600012H06Rik	RIKEN cDNA 1600012H06 gene	protein coding gene
1600014C10Rik	current symbol	MGI:1919494	1600014C10Rik	RIKEN cDNA 1600014C10 gene	protein coding gene
1600014C23Rik	current symbol	MGI:1919490	1600014C23Rik	RIKEN cDNA 1600014C23 gene	protein coding gene
1600014K23Rik	old symbol	MGI:1919246	Fthl17a	ferritin, heavy polypeptide-like 17, member A	protein coding gene
1600015I10Rik	old symbol	MGI:1917011	Aoc1l2	amine oxidase copper containing 1-like 2	protein coding gene
1600019K03Rik	current symbol	MGI:1917018	1600019K03Rik	RIKEN cDNA 1600019K03 gene	lncRNA gene
1600020E01Rik	current symbol	MGI:1919262	1600020E01Rik	RIKEN cDNA 1600020E01 gene	lncRNA gene
1600023N17Rik	current symbol	MGI:1917038	1600023N17Rik	RIKEN cDNA 1600023N17 gene	lncRNA gene
1600025M17Rik	current symbol	MGI:1919280	1600025M17Rik	RIKEN cDNA 1600025M17 gene	lncRNA gene
1600027J07Rik	current symbol	MGI:1917044	1600027J07Rik	RIKEN cDNA 1600027J07 gene	lncRNA gene
1600029I14Rik	current symbol	MGI:1917047	1600029I14Rik	RIKEN cDNA 1600029I14 gene	lncRNA gene
1600029O15Rik	current symbol	MGI:3045362	1600029O15Rik	RIKEN cDNA 1600029O15 gene	pseudogene
1700001C02Rik	old symbol	MGI:1922684	Fam166c	family with sequence similarity 166, member C	protein coding gene
1700001C19Rik	current symbol	MGI:1922712	1700001C19Rik	RIKEN cDNA 1700001C19 gene	protein coding gene
1700001D01Rik	current symbol	MGI:1916529	1700001D01Rik	RIKEN cDNA 1700001D01 gene	lncRNA gene
1700001F09Rik	current symbol	MGI:1919076	1700001F09Rik	RIKEN cDNA 1700001F09 gene	protein coding gene
1700001G01Rik	current symbol	MGI:1922683	1700001G01Rik	RIKEN cDNA 1700001G01 gene	lncRNA gene
1700001G11Rik	current symbol	MGI:1916553	1700001G11Rik	RIKEN cDNA 1700001G11 gene	lncRNA gene
1700001G17Rik	current symbol	MGI:1914753	1700001G17Rik	RIKEN cDNA 1700001G17 gene	lncRNA gene
1700001J03Rik	current symbol	MGI:1916532	1700001J03Rik	RIKEN cDNA 1700001J03 gene	protein coding gene
1700001J11Rik	current symbol	MGI:1919474	1700001J11Rik	RIKEN cDNA 1700001J11 gene	pseudogene
1700001K19Rik	current symbol	MGI:1913573	1700001K19Rik	RIKEN cDNA 1700001K19 gene	protein coding gene
1700001K23Rik	current symbol	MGI:1916569	1700001K23Rik	RIKEN cDNA 1700001K23 gene	lncRNA gene
1700001L05Rik	current symbol	MGI:1916541	1700001L05Rik	RIKEN cDNA 1700001L05 gene	lncRNA gene
1700001L19Rik	current symbol	MGI:1916565	1700001L19Rik	RIKEN cDNA 1700001L19 gene	protein coding gene
1700001O22Rik	current symbol	MGI:1923631	1700001O22Rik	RIKEN cDNA 1700001O22 gene	protein coding gene
1700001P01Rik	current symbol	MGI:1919465	1700001P01Rik	RIKEN cDNA 1700001P01 gene	protein coding gene
1700003C15Rik	current symbol	MGI:1916595	1700003C15Rik	RIKEN cDNA 1700003C15 gene	lncRNA gene
1700003D09Rik	current symbol	MGI:1916588	1700003D09Rik	RIKEN cDNA 1700003D09 gene	lncRNA gene
1700003E16Rik	current symbol	MGI:1919087	1700003E16Rik	RIKEN cDNA 1700003E16 gene	protein coding gene
1700003E24Rik	current symbol	MGI:1916607	1700003E24Rik	RIKEN cDNA 1700003E24 gene	lncRNA gene
1700003F12Rik	current symbol	MGI:1922730	1700003F12Rik	RIKEN cDNA 1700003F12 gene	protein coding gene
1700003G13Rik	old symbol	MGI:1919479	Lncbate3	brown adipose tissue enriched long noncoding RNA 3	lncRNA gene
1700003G18Rik	current symbol	MGI:1916600	1700003G18Rik	RIKEN cDNA 1700003G18 gene	lncRNA gene
1700003H04Rik	current symbol	MGI:1923637	1700003H04Rik	RIKEN cDNA 1700003H04 gene	protein coding gene
1700003I22Rik	current symbol	MGI:1916606	1700003I22Rik	RIKEN cDNA 1700003I22 gene	lncRNA gene
1700003L19Rik	current symbol	MGI:1922743	1700003L19Rik	RIKEN cDNA 1700003L19 gene	lncRNA gene
1700003M02Rik	old symbol	MGI:1916579	Cfap206	cilia and flagella associated protein 206	protein coding gene
1700003M07Rik	current symbol	MGI:1919475	1700003M07Rik	RIKEN cDNA 1700003M07 gene	lncRNA gene
1700003P14Rik	current symbol	MGI:1916594	1700003P14Rik	RIKEN cDNA 1700003P14 gene	lncRNA gene
1700006A11Rik	current symbol	MGI:1919074	1700006A11Rik	RIKEN cDNA 1700006A11 gene	protein coding gene
1700006E09Rik	old symbol	MGI:1922687	Cfap97d1	CFAP97 domain containing 1	protein coding gene
1700006F04Rik	current symbol	MGI:1922682	1700006F04Rik	RIKEN cDNA 1700006F04 gene	lncRNA gene
1700006H21Rik	current symbol	MGI:1919507	1700006H21Rik	RIKEN cDNA 1700006H21 gene	lncRNA gene
1700007B14Rik	old symbol	MGI:1919081	Iqcm	IQ motif containing M	protein coding gene
1700007F19Rik	current symbol	MGI:1915100	1700007F19Rik	RIKEN cDNA 1700007F19 gene	lncRNA gene
1700007G11Rik	old symbol	MGI:1916571	Cfap299	cilia and flagella associated protein 299	protein coding gene
1700007J10Rik	current symbol	MGI:1916570	1700007J10Rik	RIKEN cDNA 1700007J10 gene	lncRNA gene
1700007K09Rik	old symbol	MGI:1916568	Fam24b	family with sequence similarity 24 member B	protein coding gene
1700007K13Rik	current symbol	MGI:1916577	1700007K13Rik	RIKEN cDNA 1700007K13 gene	protein coding gene
1700007L15Rik	current symbol	MGI:1916581	1700007L15Rik	RIKEN cDNA 1700007L15 gene	lncRNA gene
1700007P06Rik	current symbol	MGI:1916558	1700007P06Rik	RIKEN cDNA 1700007P06 gene	lncRNA gene
1700008C04Rik	current symbol	MGI:1922744	1700008C04Rik	RIKEN cDNA 1700008C04 gene	lncRNA gene
1700008J07Rik	current symbol	MGI:1916610	1700008J07Rik	RIKEN cDNA 1700008J07 gene	lncRNA gene
1700008K24Rik	current symbol	MGI:1916561	1700008K24Rik	RIKEN cDNA 1700008K24 gene	lncRNA gene
1700008O03Rik	current symbol	MGI:1916599	1700008O03Rik	RIKEN cDNA 1700008O03 gene	protein coding gene
1700008P02Rik	current symbol	MGI:1916597	1700008P02Rik	RIKEN cDNA 1700008P02 gene	protein coding gene
1700009C05Rik	current symbol	MGI:1921470	1700009C05Rik	RIKEN cDNA 1700009C05 gene	lncRNA gene
1700009J07Rik	current symbol	MGI:1914938	1700009J07Rik	RIKEN cDNA 1700009J07 gene	lncRNA gene
1700009N14Rik	current symbol	MGI:1922721	1700009N14Rik	RIKEN cDNA 1700009N14 gene	protein coding gene
1700010B08Rik	current symbol	MGI:1922735	1700010B08Rik	RIKEN cDNA 1700010B08 gene	protein coding gene
1700010D01Rik	current symbol	MGI:1923636	1700010D01Rik	RIKEN cDNA 1700010D01 gene	lncRNA gene
1700010I02Rik	current symbol	MGI:1922726	1700010I02Rik	RIKEN cDNA 1700010I02 gene	lncRNA gene
1700010I14Rik	current symbol	MGI:1914181	1700010I14Rik	RIKEN cDNA 1700010I14 gene	protein coding gene
1700010J16Rik	current symbol	MGI:1916605	1700010J16Rik	RIKEN cDNA 1700010J16 gene	lncRNA gene
1700010K23Rik	current symbol	MGI:1922751	1700010K23Rik	RIKEN cDNA 1700010K23 gene	lncRNA gene
1700011A15Rik	old symbol	MGI:1913572	Krt88	keratin 88	protein coding gene
1700011B04Rik	current symbol	MGI:1922894	1700011B04Rik	RIKEN cDNA 1700011B04 gene	lncRNA gene
1700011C11Rik	current symbol	MGI:1922701	1700011C11Rik	RIKEN cDNA 1700011C11 gene	lncRNA gene
1700011E24Rik	old symbol	MGI:1922717	Stpg4	sperm tail PG rich repeat containing 4	protein coding gene
1700011H14Rik	old symbol	MGI:1914332	ccdc198	coiled-coil domain containing 198	protein coding gene
1700011I03Rik	old symbol	MGI:1922694	Ccdc192	coiled-coil domain containing 192	protein coding gene
1700011L22Rik	current symbol	MGI:1914937	1700011L22Rik	RIKEN cDNA 1700011L22 gene	protein coding gene
1700011M02Rik	current symbol	MGI:1922693	1700011M02Rik	RIKEN cDNA 1700011M02 gene	protein coding gene
1700012A03Rik	current symbol	MGI:1923632	1700012A03Rik	RIKEN cDNA 1700012A03 gene	protein coding gene
1700012B07Rik	current symbol	MGI:1916574	1700012B07Rik	RIKEN cDNA 1700012B07 gene	protein coding gene
1700012B09Rik	current symbol	MGI:1916575	1700012B09Rik	RIKEN cDNA 1700012B09 gene	protein coding gene
1700012C14Rik	current symbol	MGI:1916587	1700012C14Rik	RIKEN cDNA 1700012C14 gene	lncRNA gene
1700012D01Rik	current symbol	MGI:1919493	1700012D01Rik	RIKEN cDNA 1700012D01 gene	lncRNA gene
1700012D14Rik	current symbol	MGI:1922729	1700012D14Rik	RIKEN cDNA 1700012D14 gene	lncRNA gene
1700012D16Rik	current symbol	MGI:1922739	1700012D16Rik	RIKEN cDNA 1700012D16 gene	lncRNA gene
1700012H19Rik	current symbol	MGI:1923643	1700012H19Rik	RIKEN cDNA 1700012H19 gene	lncRNA gene
1700012I11Rik	current symbol	MGI:1916584	1700012I11Rik	RIKEN cDNA 1700012I11 gene	lncRNA gene
1700012L04Rik	old symbol	MGI:1923633	H2al1m	H2A histone family member L1M	protein coding gene
1700012P22Rik	current symbol	MGI:1916614	1700012P22Rik	RIKEN cDNA 1700012P22 gene	protein coding gene
1700013D24Rik	current symbol	MGI:1924171	1700013D24Rik	RIKEN cDNA 1700013D24 gene	protein coding gene
1700013F07Rik	current symbol	MGI:1922754	1700013F07Rik	RIKEN cDNA 1700013F07 gene	protein coding gene
1700013G24Rik	current symbol	MGI:1916630	1700013G24Rik	RIKEN cDNA 1700013G24 gene	protein coding gene
1700013H16Rik	current symbol	MGI:1922764	1700013H16Rik	RIKEN cDNA 1700013H16 gene	protein coding gene
1700015E13Rik	old symbol	MGI:1924175	Spata46	spermatogenesis associated 46	protein coding gene
1700015F17Rik	old symbol	MGI:2686532	Pttg1ip2	PTTG1IP family member 2	protein coding gene
1700015G11Rik	current symbol	MGI:1922779	1700015G11Rik	RIKEN cDNA 1700015G11 gene	protein coding gene
1700016C15Rik	current symbol	MGI:1916678	1700016C15Rik	RIKEN cDNA 1700016C15 gene	protein coding gene
1700016D06Rik	current symbol	MGI:1923663	1700016D06Rik	RIKEN cDNA 1700016D06 gene	protein coding gene
1700016G22Rik	current symbol	MGI:1919117	1700016G22Rik	RIKEN cDNA 1700016G22 gene	lncRNA gene
1700016H13Rik	current symbol	MGI:1921468	1700016H13Rik	RIKEN cDNA 1700016H13 gene	protein coding gene
1700016K19Rik	current symbol	MGI:1921480	1700016K19Rik	RIKEN cDNA 1700016K19 gene	protein coding gene
1700016L04Rik	current symbol	MGI:1916662	1700016L04Rik	RIKEN cDNA 1700016L04 gene	lncRNA gene
1700016L21Rik	current symbol	MGI:1919458	1700016L21Rik	RIKEN cDNA 1700016L21 gene	lncRNA gene
1700016P04Rik	current symbol	MGI:1916663	1700016P04Rik	RIKEN cDNA 1700016P04 gene	lncRNA gene
1700017B05Rik	current symbol	MGI:1921461	1700017B05Rik	RIKEN cDNA 1700017B05 gene	protein coding gene
1700017D01Rik	old symbol	MGI:1916619	Ms4a20	membrane-spanning 4-domains, subfamily A, member 20	protein coding gene
1700017G19Rik	current symbol	MGI:1919477	1700017G19Rik	RIKEN cDNA 1700017G19 gene	lncRNA gene
1700017J07Rik	current symbol	MGI:1922758	1700017J07Rik	RIKEN cDNA 1700017J07 gene	lncRNA gene
1700017L05Rik	current symbol	MGI:1916620	1700017L05Rik	RIKEN cDNA 1700017L05 gene	lncRNA gene
1700017N19Rik	current symbol	MGI:1913855	1700017N19Rik	RIKEN cDNA 1700017N19 gene	protein coding gene
1700018A04Rik	current symbol	MGI:1916631	1700018A04Rik	RIKEN cDNA 1700018A04 gene	lncRNA gene
1700018B08Rik	current symbol	MGI:1923655	1700018B08Rik	RIKEN cDNA 1700018B08 gene	protein coding gene
1700018B24Rik	current symbol	MGI:1913582	1700018B24Rik	RIKEN cDNA 1700018B24 gene	lncRNA gene
1700018C11Rik	old symbol	MGI:1922774	Tex48	testis expressed 48	protein coding gene
1700018F24Rik	current symbol	MGI:1916646	1700018F24Rik	RIKEN cDNA 1700018F24 gene	protein coding gene
1700018G05Rik	current symbol	MGI:1916638	1700018G05Rik	RIKEN cDNA 1700018G05 gene	protein coding gene
1700018L02Rik	current symbol	MGI:1914579	1700018L02Rik	RIKEN cDNA 1700018L02 gene	lncRNA gene
1700019A02Rik	current symbol	MGI:1916647	1700019A02Rik	RIKEN cDNA 1700019A02 gene	protein coding gene
1700019B03Rik	old symbol	MGI:1923656	Tex45	testis expressed 45	protein coding gene
1700019B21Rik	old symbol	MGI:1922795	Tslrn1	testis specific long noncoding RNA 1	lncRNA gene
1700019C18Rik	current symbol	MGI:1922793	1700019C18Rik	RIKEN cDNA 1700019C18 gene	lncRNA gene
1700019D03Rik	current symbol	MGI:1914330	1700019D03Rik	RIKEN cDNA 1700019D03 gene	protein coding gene
1700019E08Rik	current symbol	MGI:1916655	1700019E08Rik	RIKEN cDNA 1700019E08 gene	lncRNA gene
1700019G17Rik	old symbol	MGI:1922791	Nat8f4	N-acetyltransferase 8 (GCN5-related) family member 4	protein coding gene
1700019G24Rik	current symbol	MGI:1919499	1700019G24Rik	RIKEN cDNA 1700019G24 gene	lncRNA gene
1700019L03Rik	old symbol	MGI:2447809	Cfap157	cilia and flagella associated protein 157	protein coding gene
1700019M22Rik	current symbol	MGI:1916673	1700019M22Rik	RIKEN cDNA 1700019M22 gene	pseudogene
1700019N19Rik	current symbol	MGI:1914757	1700019N19Rik	RIKEN cDNA 1700019N19 gene	protein coding gene
1700019O17Rik	old symbol	MGI:1919113	Tex44	testis expressed 44	protein coding gene
1700020A23Rik	current symbol	MGI:1922906	1700020A23Rik	RIKEN cDNA 1700020A23 gene	protein coding gene
1700020D05Rik	old symbol	MGI:1922805	Nscme3l	NSE3 homolog, SMC5-SMC6 complex component like	protein coding gene
1700020D14Rik	current symbol	MGI:1916688	1700020D14Rik	RIKEN cDNA 1700020D14 gene	lncRNA gene
1700020G17Rik	current symbol	MGI:1922880	1700020G17Rik	RIKEN cDNA 1700020G17 gene	lncRNA gene
1700020I14Rik	old symbol	MGI:1913852	Oip5os1	Opa interacting protein 5, opposite strand 1	lncRNA gene
1700020L24Rik	current symbol	MGI:1913580	1700020L24Rik	RIKEN cDNA 1700020L24 gene	protein coding gene
1700020M21Rik	current symbol	MGI:1923652	1700020M21Rik	RIKEN cDNA 1700020M21 gene	lncRNA gene
1700020N01Rik	current symbol	MGI:1914942	1700020N01Rik	RIKEN cDNA 1700020N01 gene	protein coding gene
1700020N15Rik	current symbol	MGI:1922759	1700020N15Rik	RIKEN cDNA 1700020N15 gene	protein coding gene
1700020N18Rik	current symbol	MGI:1914336	1700020N18Rik	RIKEN cDNA 1700020N18 gene	lncRNA gene
1700021F05Rik	old symbol	MGI:1915101	Mtres1	mitochondrial transcription rescue factor 1	protein coding gene
1700021F07Rik	current symbol	MGI:1919471	1700021F07Rik	RIKEN cDNA 1700021F07 gene	protein coding gene
1700021K19Rik	old symbol	MGI:1915160	Rubcn	RUN domain and cysteine-rich domain containing, Beclin 1-interacting protein	protein coding gene
1700021N21Rik	current symbol	MGI:1916659	1700021N21Rik	RIKEN cDNA 1700021N21 gene	lncRNA gene
1700022A21Rik	current symbol	MGI:1919502	1700022A21Rik	RIKEN cDNA 1700022A21 gene	pseudogene
1700022A22Rik	current symbol	MGI:1922807	1700022A22Rik	RIKEN cDNA 1700022A22 gene	lncRNA gene
1700022E09Rik	current symbol	MGI:1922886	1700022E09Rik	RIKEN cDNA 1700022E09 gene	lncRNA gene
1700022H01Rik	current symbol	MGI:1922789	1700022H01Rik	RIKEN cDNA 1700022H01 gene	lncRNA gene
1700022H16Rik	current symbol	MGI:1916670	1700022H16Rik	RIKEN cDNA 1700022H16 gene	lncRNA gene
1700022I11Rik	current symbol	MGI:1914567	1700022I11Rik	RIKEN cDNA 1700022I11 gene	protein coding gene
1700023C21Rik	current symbol	MGI:1920507	1700023C21Rik	RIKEN cDNA 1700023C21 gene	lncRNA gene
1700023F02Rik	current symbol	MGI:1916683	1700023F02Rik	RIKEN cDNA 1700023F02 gene	lncRNA gene
1700023F06Rik	old symbol	MGI:1916691	Efcab15	EF-hand calcium binding domain 15	protein coding gene
1700024B18Rik	current symbol	MGI:1916643	1700024B18Rik	RIKEN cDNA 1700024B18 gene	lncRNA gene
1700024F13Rik	old symbol	MGI:1924187	2810429I04Rik	RIKEN cDNA 2810429I04 gene	lncRNA gene
1700024G13Rik	current symbol	MGI:1914335	1700024G13Rik	RIKEN cDNA 1700024G13 gene	protein coding gene
1700024I08Rik	current symbol	MGI:1922772	1700024I08Rik	RIKEN cDNA 1700024I08 gene	lncRNA gene
1700024N05Rik	current symbol	MGI:1922770	1700024N05Rik	RIKEN cDNA 1700024N05 gene	lncRNA gene
1700024P04Rik	old symbol	MGI:1916632	H2bl1	H2B.L histone variant 1	protein coding gene
1700024P16Rik	old symbol	MGI:2685466	Fyb2	FYN binding protein 2	protein coding gene
1700025B11Rik	current symbol	MGI:1923659	1700025B11Rik	RIKEN cDNA 1700025B11 gene	protein coding gene
1700025C18Rik	current symbol	MGI:1919461	1700025C18Rik	RIKEN cDNA 1700025C18 gene	protein coding gene
1700025F22Rik	old symbol	MGI:1916666	Ms4a19	membrane-spanning 4-domains, subfamily A, member 19	protein coding gene
1700025F24Rik	current symbol	MGI:1914331	1700025F24Rik	RIKEN cDNA 1700025F24 gene	lncRNA gene
1700025G04Rik	current symbol	MGI:1916649	1700025G04Rik	RIKEN cDNA 1700025G04 gene	protein coding gene
1700025J12Rik	current symbol	MGI:1916657	1700025J12Rik	RIKEN cDNA 1700025J12 gene	lncRNA gene
1700025K24Rik	current symbol	MGI:1916668	1700025K24Rik	RIKEN cDNA 1700025K24 gene	lncRNA gene
1700025M24Rik	current symbol	MGI:1919526	1700025M24Rik	RIKEN cDNA 1700025M24 gene	lncRNA gene
1700025N23Rik	current symbol	MGI:1917236	1700025N23Rik	RIKEN cDNA 1700025N23 gene	lncRNA gene
1700026D08Rik	old symbol	MGI:1922806	Cfap161	cilia and flagella associated protein 161	protein coding gene
1700026D11Rik	current symbol	MGI:1917621	1700026D11Rik	RIKEN cDNA 1700026D11 gene	lncRNA gene
1700026F02Rik	current symbol	MGI:1916669	1700026F02Rik	RIKEN cDNA 1700026F02 gene	lncRNA gene
1700026J14Rik	current symbol	MGI:1916682	1700026J14Rik	RIKEN cDNA 1700026J14 gene	lncRNA gene
1700026L06Rik	old symbol	MGI:1917237	Spaca9	sperm acrosome associated 9	protein coding gene
1700027A15Rik	current symbol	MGI:1916699	1700027A15Rik	RIKEN cDNA 1700027A15 gene	lncRNA gene
1700027F06Rik	current symbol	MGI:1919518	1700027F06Rik	RIKEN cDNA 1700027F06 gene	lncRNA gene
1700027F09Rik	current symbol	MGI:1917249	1700027F09Rik	RIKEN cDNA 1700027F09 gene	lncRNA gene
1700027H10Rik	current symbol	MGI:1919524	1700027H10Rik	RIKEN cDNA 1700027H10 gene	lncRNA gene
1700027I24Rik	current symbol	MGI:1922817	1700027I24Rik	RIKEN cDNA 1700027I24 gene	lncRNA gene
1700027J07Rik	current symbol	MGI:1916693	1700027J07Rik	RIKEN cDNA 1700027J07 gene	lncRNA gene
1700028B04Rik	current symbol	MGI:1917251	1700028B04Rik	RIKEN cDNA 1700028B04 gene	pseudogene
1700028D13Rik	current symbol	MGI:1922819	1700028D13Rik	RIKEN cDNA 1700028D13 gene	lncRNA gene
1700028E10Rik	current symbol	MGI:1916713	1700028E10Rik	RIKEN cDNA 1700028E10 gene	lncRNA gene
1700028I16Rik	current symbol	MGI:1917253	1700028I16Rik	RIKEN cDNA 1700028I16 gene	lncRNA gene
1700028J19Rik	current symbol	MGI:1917254	1700028J19Rik	RIKEN cDNA 1700028J19 gene	protein coding gene
1700028K03Rik	current symbol	MGI:1923671	1700028K03Rik	RIKEN cDNA 1700028K03 gene	protein coding gene
1700028M03Rik	current symbol	MGI:1916710	1700028M03Rik	RIKEN cDNA 1700028M03 gene	lncRNA gene
1700028P14Rik	current symbol	MGI:1914733	1700028P14Rik	RIKEN cDNA 1700028P14 gene	protein coding gene
1700028P15Rik	current symbol	MGI:1922905	1700028P15Rik	RIKEN cDNA 1700028P15 gene	lncRNA gene
1700029B22Rik	current symbol	MGI:1916745	1700029B22Rik	RIKEN cDNA 1700029B22 gene	lncRNA gene
1700029F12Rik	current symbol	MGI:1913729	1700029F12Rik	RIKEN cDNA 1700029F12 gene	protein coding gene
1700029H14Rik	current symbol	MGI:1913751	1700029H14Rik	RIKEN cDNA 1700029H14 gene	protein coding gene
1700029I15Rik	current symbol	MGI:1916742	1700029I15Rik	RIKEN cDNA 1700029I15 gene	protein coding gene
1700029J03Rik	current symbol	MGI:1919514	1700029J03Rik	RIKEN cDNA 1700029J03 gene	lncRNA gene
1700029J07Rik	current symbol	MGI:1916729	1700029J07Rik	RIKEN cDNA 1700029J07 gene	protein coding gene
1700029M20Rik	current symbol	MGI:1913597	1700029M20Rik	RIKEN cDNA 1700029M20 gene	lncRNA gene
1700029N11Rik	current symbol	MGI:1916741	1700029N11Rik	RIKEN cDNA 1700029N11 gene	lncRNA gene
1700029P11Rik	old symbol	MGI:1913596	Ndufb11b	NADH:ubiquinone oxidoreductase subunit B11B	protein coding gene
1700030A11Rik	current symbol	MGI:1921429	1700030A11Rik	RIKEN cDNA 1700030A11 gene	lncRNA gene
1700030C10Rik	current symbol	MGI:1916763	1700030C10Rik	RIKEN cDNA 1700030C10 gene	lncRNA gene
1700030F04Rik	current symbol	MGI:1919513	1700030F04Rik	RIKEN cDNA 1700030F04 gene	lncRNA gene
1700030F18Rik	old symbol	MGI:2685766	Fam186a	family with sequence similarity 186, member A	protein coding gene
1700030J22Rik	current symbol	MGI:1916778	1700030J22Rik	RIKEN cDNA 1700030J22 gene	protein coding gene
1700030K09Rik	current symbol	MGI:1919504	1700030K09Rik	RIKEN cDNA 1700030K09 gene	protein coding gene
1700030L20Rik	current symbol	MGI:1917305	1700030L20Rik	RIKEN cDNA 1700030L20 gene	lncRNA gene
1700030M09Rik	current symbol	MGI:1919509	1700030M09Rik	RIKEN cDNA 1700030M09 gene	lncRNA gene
1700030N03Rik	current symbol	MGI:1917261	1700030N03Rik	RIKEN cDNA 1700030N03 gene	lncRNA gene
1700030O20Rik	current symbol	MGI:1919536	1700030O20Rik	RIKEN cDNA 1700030O20 gene	lncRNA gene
1700031A10Rik	current symbol	MGI:1920536	1700031A10Rik	RIKEN cDNA 1700031A10 gene	lncRNA gene
1700031F05Rik	current symbol	MGI:1920550	1700031F05Rik	RIKEN cDNA 1700031F05 gene	protein coding gene
1700031M16Rik	current symbol	MGI:1920552	1700031M16Rik	RIKEN cDNA 1700031M16 gene	lncRNA gene
1700031P21Rik	current symbol	MGI:1920528	1700031P21Rik	RIKEN cDNA 1700031P21 gene	lncRNA gene
1700034E13Rik	current symbol	MGI:1925664	1700034E13Rik	RIKEN cDNA 1700034E13 gene	protein coding gene
1700034G24Rik	current symbol	MGI:1914575	1700034G24Rik	RIKEN cDNA 1700034G24 gene	lncRNA gene
1700034H15Rik	current symbol	MGI:1921515	1700034H15Rik	RIKEN cDNA 1700034H15 gene	lncRNA gene
1700034I23Rik	current symbol	MGI:1920547	1700034I23Rik	RIKEN cDNA 1700034I23 gene	protein coding gene
1700034J05Rik	current symbol	MGI:1920594	1700034J05Rik	RIKEN cDNA 1700034J05 gene	protein coding gene
1700034K08Rik	current symbol	MGI:1925599	1700034K08Rik	RIKEN cDNA 1700034K08 gene	lncRNA gene
1700034O15Rik	old symbol	MGI:1923856	Llcfc1	LLLL and CFNLAS motif containing 1	protein coding gene
1700034P13Rik	current symbol	MGI:1920581	1700034P13Rik	RIKEN cDNA 1700034P13 gene	lncRNA gene
1700036G14Rik	current symbol	MGI:1920533	1700036G14Rik	RIKEN cDNA 1700036G14 gene	lncRNA gene
1700037C18Rik	current symbol	MGI:1920511	1700037C18Rik	RIKEN cDNA 1700037C18 gene	protein coding gene
1700037H04Rik	current symbol	MGI:1914576	1700037H04Rik	RIKEN cDNA 1700037H04 gene	protein coding gene
1700039E15Rik	old symbol	MGI:1923963	Slc6a21	solute carrier family 6 member 21	protein coding gene
1700039E22Rik	current symbol	MGI:1920572	1700039E22Rik	RIKEN cDNA 1700039E22 gene	lncRNA gene
1700040L02Rik	old symbol	MGI:1920537	Cabcoco1	ciliary associated calcium binding coiled-coil 1	protein coding gene
1700041A01Rik	current symbol	MGI:1920562	1700041A01Rik	RIKEN cDNA 1700041A01 gene	lncRNA gene
1700041C23Rik	current symbol	MGI:1914569	1700041C23Rik	RIKEN cDNA 1700041C23 gene	lncRNA gene
1700041M19Rik	current symbol	MGI:1923851	1700041M19Rik	RIKEN cDNA 1700041M19 gene	lncRNA gene
1700042G07Rik	old symbol	MGI:1914573	P3r3urf	Pik3r3 upstream reading frame	protein coding gene
1700042G15Rik	current symbol	MGI:1920599	1700042G15Rik	RIKEN cDNA 1700042G15 gene	lncRNA gene
1700042O10Rik	current symbol	MGI:1920571	1700042O10Rik	RIKEN cDNA 1700042O10 gene	lncRNA gene
1700044C05Rik	current symbol	MGI:1920556	1700044C05Rik	RIKEN cDNA 1700044C05 gene	lncRNA gene
1700044K03Rik	current symbol	MGI:1914571	1700044K03Rik	RIKEN cDNA 1700044K03 gene	lncRNA gene
1700045H11Rik	current symbol	MGI:1920598	1700045H11Rik	RIKEN cDNA 1700045H11 gene	lncRNA gene
1700046C09Rik	current symbol	MGI:1920557	1700046C09Rik	RIKEN cDNA 1700046C09 gene	lncRNA gene
1700047A11Rik	current symbol	MGI:1923854	1700047A11Rik	RIKEN cDNA 1700047A11 gene	lncRNA gene
1700047E10Rik	current symbol	MGI:1921578	1700047E10Rik	RIKEN cDNA 1700047E10 gene	lncRNA gene
1700047G03Rik	current symbol	MGI:1920589	1700047G03Rik	RIKEN cDNA 1700047G03 gene	lncRNA gene
1700047I17Rik2	old symbol	MGI:3714351	Fam177a2	family with sequence similarity 177 member A2	protein coding gene
1700047L14Rik	current symbol	MGI:1920545	1700047L14Rik	RIKEN cDNA 1700047L14 gene	lncRNA gene
1700047M11Rik	current symbol	MGI:1914580	1700047M11Rik	RIKEN cDNA 1700047M11 gene	lncRNA gene
1700048M11Rik	current symbol	MGI:1920636	1700048M11Rik	RIKEN cDNA 1700048M11 gene	lncRNA gene
1700048O20Rik	current symbol	MGI:1920637	1700048O20Rik	RIKEN cDNA 1700048O20 gene	lncRNA gene
1700049E15Rik	current symbol	MGI:1920644	1700049E15Rik	RIKEN cDNA 1700049E15 gene	lncRNA gene
1700049E22Rik	current symbol	MGI:1920645	1700049E22Rik	RIKEN cDNA 1700049E22 gene	lncRNA gene
1700049G17Rik	old symbol	MGI:1920680	Zfp974	zinc finger protein 974	protein coding gene
1700049L16Rik	current symbol	MGI:1920633	1700049L16Rik	RIKEN cDNA 1700049L16 gene	pseudogene
1700051A21Rik	current symbol	MGI:1920616	1700051A21Rik	RIKEN cDNA 1700051A21 gene	lncRNA gene
1700052I22Rik	current symbol	MGI:1914590	1700052I22Rik	RIKEN cDNA 1700052I22 gene	lncRNA gene
1700052K11Rik	current symbol	MGI:1920681	1700052K11Rik	RIKEN cDNA 1700052K11 gene	lncRNA gene
1700054A03Rik	current symbol	MGI:1925707	1700054A03Rik	RIKEN cDNA 1700054A03 gene	lncRNA gene
1700054K19Rik	current symbol	MGI:1914586	1700054K19Rik	RIKEN cDNA 1700054K19 gene	lncRNA gene
1700054M17Rik	current symbol	MGI:1920608	1700054M17Rik	RIKEN cDNA 1700054M17 gene	lncRNA gene
1700055C04Rik	current symbol	MGI:1920647	1700055C04Rik	RIKEN cDNA 1700055C04 gene	lncRNA gene
1700056E22Rik	current symbol	MGI:1920613	1700056E22Rik	RIKEN cDNA 1700056E22 gene	protein coding gene
1700057G04Rik	current symbol	MGI:1925709	1700057G04Rik	RIKEN cDNA 1700057G04 gene	protein coding gene
1700057H15Rik	current symbol	MGI:1925710	1700057H15Rik	RIKEN cDNA 1700057H15 gene	lncRNA gene
1700057H21Rik	current symbol	MGI:1920625	1700057H21Rik	RIKEN cDNA 1700057H21 gene	lncRNA gene
1700060C16Rik	current symbol	MGI:1920675	1700060C16Rik	RIKEN cDNA 1700060C16 gene	lncRNA gene
1700060C20Rik	current symbol	MGI:1920649	1700060C20Rik	RIKEN cDNA 1700060C20 gene	lncRNA gene
1700061F12Rik	current symbol	MGI:1920688	1700061F12Rik	RIKEN cDNA 1700061F12 gene	lncRNA gene
1700061G19Rik	old symbol	MGI:1925875	Acsbg3	acyl-CoA synthetase bubblegum family member 3	protein coding gene
1700061I17Rik	current symbol	MGI:1920612	1700061I17Rik	RIKEN cDNA 1700061I17 gene	lncRNA gene
1700061J23Rik	current symbol	MGI:1924243	1700061J23Rik	RIKEN cDNA 1700061J23 gene	lncRNA gene
1700063A18Rik	current symbol	MGI:1920704	1700063A18Rik	RIKEN cDNA 1700063A18 gene	lncRNA gene
1700063D05Rik	current symbol	MGI:1925750	1700063D05Rik	RIKEN cDNA 1700063D05 gene	lncRNA gene
1700063O14Rik	current symbol	MGI:1920702	1700063O14Rik	RIKEN cDNA 1700063O14 gene	lncRNA gene
1700064J06Rik	current symbol	MGI:1920650	1700064J06Rik	RIKEN cDNA 1700064J06 gene	lncRNA gene
1700064M15Rik	current symbol	MGI:1920707	1700064M15Rik	RIKEN cDNA 1700064M15 gene	lncRNA gene
1700065D16Rik	current symbol	MGI:1920660	1700065D16Rik	RIKEN cDNA 1700065D16 gene	protein coding gene
1700065I16Rik	current symbol	MGI:1925712	1700065I16Rik	RIKEN cDNA 1700065I16 gene	pseudogene
1700065J11Rik	current symbol	MGI:1920659	1700065J11Rik	RIKEN cDNA 1700065J11 gene	lncRNA gene
1700065J18Rik	current symbol	MGI:1920705	1700065J18Rik	RIKEN cDNA 1700065J18 gene	lncRNA gene
1700065L07Rik	current symbol	MGI:1920658	1700065L07Rik	RIKEN cDNA 1700065L07 gene	lncRNA gene
1700065O20Rik	current symbol	MGI:1923859	1700065O20Rik	RIKEN cDNA 1700065O20 gene	lncRNA gene
1700066B17Rik	current symbol	MGI:1920676	1700066B17Rik	RIKEN cDNA 1700066B17 gene	lncRNA gene
1700066B19Rik	current symbol	MGI:1920699	1700066B19Rik	RIKEN cDNA 1700066B19 gene	protein coding gene
1700066J03Rik	current symbol	MGI:1914589	1700066J03Rik	RIKEN cDNA 1700066J03 gene	lncRNA gene
1700066M21Rik	current symbol	MGI:1920717	1700066M21Rik	RIKEN cDNA 1700066M21 gene	protein coding gene
1700066N21Rik	current symbol	MGI:1920721	1700066N21Rik	RIKEN cDNA 1700066N21 gene	lncRNA gene
1700066O22Rik	current symbol	MGI:1920651	1700066O22Rik	RIKEN cDNA 1700066O22 gene	lncRNA gene
1700067G17Rik	current symbol	MGI:1920725	1700067G17Rik	RIKEN cDNA 1700067G17 gene	lncRNA gene
1700067K01Rik	current symbol	MGI:1920703	1700067K01Rik	RIKEN cDNA 1700067K01 gene	protein coding gene
1700067P10Rik	current symbol	MGI:1915474	1700067P10Rik	RIKEN cDNA 1700067P10 gene	protein coding gene
1700069L16Rik	current symbol	MGI:1920726	1700069L16Rik	RIKEN cDNA 1700069L16 gene	protein coding gene
1700069P05Rik	current symbol	MGI:1920781	1700069P05Rik	RIKEN cDNA 1700069P05 gene	lncRNA gene
1700071K01Rik	current symbol	MGI:3588264	1700071K01Rik	RIKEN cDNA 1700071K01 gene	pseudogene
1700071M16Rik	current symbol	MGI:1920754	1700071M16Rik	RIKEN cDNA 1700071M16 gene	lncRNA gene
1700072B07Rik	current symbol	MGI:1920779	1700072B07Rik	RIKEN cDNA 1700072B07 gene	lncRNA gene
1700072I22Rik	current symbol	MGI:1925879	1700072I22Rik	RIKEN cDNA 1700072I22 gene	lncRNA gene
1700072O05Rik	current symbol	MGI:1920755	1700072O05Rik	RIKEN cDNA 1700072O05 gene	lncRNA gene
1700073E17Rik	current symbol	MGI:1920734	1700073E17Rik	RIKEN cDNA 1700073E17 gene	pseudogene
1700074H08Rik	current symbol	MGI:1920730	1700074H08Rik	RIKEN cDNA 1700074H08 gene	lncRNA gene
1700074P13Rik	old symbol	MGI:1920731	Prss59	protease, serine 59	protein coding gene
1700080E11Rik	old symbol	MGI:1920782	Nudt16l2	nudix (nucleoside diphosphate linked moiety X)-type motif 16-like 2	protein coding gene
1700080N15Rik	current symbol	MGI:1920739	1700080N15Rik	RIKEN cDNA 1700080N15 gene	lncRNA gene
1700080O16Rik	old symbol	MGI:1921529	Magea14	MAGE family member A14	protein coding gene
1700081H04Rik	current symbol	MGI:1920727	1700081H04Rik	RIKEN cDNA 1700081H04 gene	lncRNA gene
1700084C01Rik	old symbol	MGI:1925715	Ccdc190	coiled-coil domain containing 190	protein coding gene
1700084D21Rik	current symbol	MGI:1923970	1700084D21Rik	RIKEN cDNA 1700084D21 gene	lncRNA gene
1700084E18Rik	current symbol	MGI:1914600	1700084E18Rik	RIKEN cDNA 1700084E18 gene	lncRNA gene
1700084F23Rik	current symbol	MGI:1921530	1700084F23Rik	RIKEN cDNA 1700084F23 gene	lncRNA gene
1700084J12Rik	current symbol	MGI:1920736	1700084J12Rik	RIKEN cDNA 1700084J12 gene	pseudogene
1700084M14Rik	current symbol	MGI:1920737	1700084M14Rik	RIKEN cDNA 1700084M14 gene	protein coding gene
1700085C21Rik	current symbol	MGI:1921533	1700085C21Rik	RIKEN cDNA 1700085C21 gene	lncRNA gene
1700086L19Rik	current symbol	MGI:1921534	1700086L19Rik	RIKEN cDNA 1700086L19 gene	protein coding gene
1700086O06Rik	current symbol	MGI:1920766	1700086O06Rik	RIKEN cDNA 1700086O06 gene	lncRNA gene
1700088E04Rik	current symbol	MGI:1920774	1700088E04Rik	RIKEN cDNA 1700088E04 gene	protein coding gene
1700091H14Rik	current symbol	MGI:1920803	1700091H14Rik	RIKEN cDNA 1700091H14 gene	lncRNA gene
1700092C02Rik	current symbol	MGI:1914607	1700092C02Rik	RIKEN cDNA 1700092C02 gene	lncRNA gene
1700092C10Rik	current symbol	MGI:1920804	1700092C10Rik	RIKEN cDNA 1700092C10 gene	lncRNA gene
1700092E19Rik	current symbol	MGI:1920826	1700092E19Rik	RIKEN cDNA 1700092E19 gene	lncRNA gene
1700092K14Rik	current symbol	MGI:1920786	1700092K14Rik	RIKEN cDNA 1700092K14 gene	lncRNA gene
1700092M07Rik	current symbol	MGI:1921557	1700092M07Rik	RIKEN cDNA 1700092M07 gene	protein coding gene
1700093K21Rik	current symbol	MGI:1914608	1700093K21Rik	RIKEN cDNA 1700093K21 gene	protein coding gene
1700094D03Rik	current symbol	MGI:1920795	1700094D03Rik	RIKEN cDNA 1700094D03 gene	protein coding gene
1700094J05Rik	current symbol	MGI:1914773	1700094J05Rik	RIKEN cDNA 1700094J05 gene	lncRNA gene
1700094M24Rik	current symbol	MGI:1921554	1700094M24Rik	RIKEN cDNA 1700094M24 gene	lncRNA gene
1700095A21Rik	current symbol	MGI:1914774	1700095A21Rik	RIKEN cDNA 1700095A21 gene	lncRNA gene
1700095B10Rik	current symbol	MGI:1914610	1700095B10Rik	RIKEN cDNA 1700095B10 gene	lncRNA gene
1700095J12Rik	current symbol	MGI:1920813	1700095J12Rik	RIKEN cDNA 1700095J12 gene	lncRNA gene
1700096J18Rik	current symbol	MGI:1915177	1700096J18Rik	RIKEN cDNA 1700096J18 gene	lncRNA gene
1700096K18Rik	current symbol	MGI:1920821	1700096K18Rik	RIKEN cDNA 1700096K18 gene	lncRNA gene
1700096P03Rik	current symbol	MGI:1920807	1700096P03Rik	RIKEN cDNA 1700096P03 gene	lncRNA gene
1700097N02Rik	current symbol	MGI:1914772	1700097N02Rik	RIKEN cDNA 1700097N02 gene	lncRNA gene
1700099I09Rik	current symbol	MGI:1923874	1700099I09Rik	RIKEN cDNA 1700099I09 gene	lncRNA gene
1700100I10Rik	current symbol	MGI:1920812	1700100I10Rik	RIKEN cDNA 1700100I10 gene	lncRNA gene
1700100L14Rik	current symbol	MGI:1920834	1700100L14Rik	RIKEN cDNA 1700100L14 gene	lncRNA gene
1700101E01Rik	old symbol	MGI:2685669	Cfap77	cilia and flagella associated protein 77	protein coding gene
1700101I11Rik	current symbol	MGI:1915180	1700101I11Rik	RIKEN cDNA 1700101I11 gene	lncRNA gene
1700101O22Rik	current symbol	MGI:1920825	1700101O22Rik	RIKEN cDNA 1700101O22 gene	lncRNA gene
1700102H20Rik	current symbol	MGI:1915480	1700102H20Rik	RIKEN cDNA 1700102H20 gene	lncRNA gene
1700102P08Rik	current symbol	MGI:2148248	1700102P08Rik	RIKEN cDNA 1700102P08 gene	protein coding gene
1700104L18Rik	current symbol	MGI:1920842	1700104L18Rik	RIKEN cDNA 1700104L18 gene	lncRNA gene
1700105P06Rik	current symbol	MGI:1915479	1700105P06Rik	RIKEN cDNA 1700105P06 gene	lncRNA gene
1700106J16Rik	old symbol	MGI:1921547	Ccdc182	coiled-coil domain containing 182	protein coding gene
1700108F19Rik	current symbol	MGI:1920814	1700108F19Rik	RIKEN cDNA 1700108F19 gene	lncRNA gene
1700108J01Rik	current symbol	MGI:1915495	1700108J01Rik	RIKEN cDNA 1700108J01 gene	lncRNA gene
1700109G14Rik	current symbol	MGI:1914605	1700109G14Rik	RIKEN cDNA 1700109G14 gene	lncRNA gene
1700109G15Rik	current symbol	MGI:1925721	1700109G15Rik	RIKEN cDNA 1700109G15 gene	lncRNA gene
1700109H08Rik	current symbol	MGI:1924286	1700109H08Rik	RIKEN cDNA 1700109H08 gene	protein coding gene
1700109I08Rik	current symbol	MGI:1920841	1700109I08Rik	RIKEN cDNA 1700109I08 gene	lncRNA gene
1700109K24Rik	current symbol	MGI:1921553	1700109K24Rik	RIKEN cDNA 1700109K24 gene	lncRNA gene
1700110C19Rik	current symbol	MGI:1923884	1700110C19Rik	RIKEN cDNA 1700110C19 gene	lncRNA gene
1700110I01Rik	current symbol	MGI:1920799	1700110I01Rik	RIKEN cDNA 1700110I01 gene	lncRNA gene
1700110I07Rik	current symbol	MGI:1924251	1700110I07Rik	RIKEN cDNA 1700110I07 gene	lncRNA gene
1700110K17Rik	current symbol	MGI:1920808	1700110K17Rik	RIKEN cDNA 1700110K17 gene	lncRNA gene
1700111N16Rik	current symbol	MGI:1921555	1700111N16Rik	RIKEN cDNA 1700111N16 gene	lncRNA gene
1700112E06Rik	old symbol	MGI:1923883	Lrmda	leucine rich melanocyte differentiation associated	protein coding gene
1700112H15Rik	current symbol	MGI:1920840	1700112H15Rik	RIKEN cDNA 1700112H15 gene	lncRNA gene
1700112J05Rik	current symbol	MGI:3696786	1700112J05Rik	RIKEN cDNA 1700112J05 gene	lncRNA gene
1700112J16Rik	current symbol	MGI:1923878	1700112J16Rik	RIKEN cDNA 1700112J16 gene	lncRNA gene
1700113A16Rik	current symbol	MGI:1923892	1700113A16Rik	RIKEN cDNA 1700113A16 gene	lncRNA gene
1700113B09Rik	current symbol	MGI:1925888	1700113B09Rik	RIKEN cDNA 1700113B09 gene	lncRNA gene
1700113H08Rik	current symbol	MGI:1923890	1700113H08Rik	RIKEN cDNA 1700113H08 gene	protein coding gene
1700116B05Rik	current symbol	MGI:1925889	1700116B05Rik	RIKEN cDNA 1700116B05 gene	lncRNA gene
1700119H24Rik	current symbol	MGI:1923899	1700119H24Rik	RIKEN cDNA 1700119H24 gene	lncRNA gene
1700120C14Rik	current symbol	MGI:1920850	1700120C14Rik	RIKEN cDNA 1700120C14 gene	lncRNA gene
1700120E14Rik	current symbol	MGI:1920856	1700120E14Rik	RIKEN cDNA 1700120E14 gene	lncRNA gene
1700120G07Rik	current symbol	MGI:1921564	1700120G07Rik	RIKEN cDNA 1700120G07 gene	lncRNA gene
1700120K04Rik	current symbol	MGI:1915482	1700120K04Rik	RIKEN cDNA 1700120K04 gene	lncRNA gene
1700121L16Rik	current symbol	MGI:1923893	1700121L16Rik	RIKEN cDNA 1700121L16 gene	lncRNA gene
1700121N20Rik	current symbol	MGI:1923889	1700121N20Rik	RIKEN cDNA 1700121N20 gene	lncRNA gene
1700122C19Rik	current symbol	MGI:1925890	1700122C19Rik	RIKEN cDNA 1700122C19 gene	lncRNA gene
1700122O11Rik	current symbol	MGI:1923901	1700122O11Rik	RIKEN cDNA 1700122O11 gene	protein coding gene
1700123I01Rik	old symbol	MGI:1923913	Majin	membrane anchored junction protein	protein coding gene
1700123J17Rik	current symbol	MGI:1923978	1700123J17Rik	RIKEN cDNA 1700123J17 gene	lncRNA gene
1700123K08Rik	current symbol	MGI:1923908	1700123K08Rik	RIKEN cDNA 1700123K08 gene	protein coding gene
1700123L14Rik	current symbol	MGI:1925732	1700123L14Rik	RIKEN cDNA 1700123L14 gene	protein coding gene
1700123M08Rik	current symbol	MGI:1923915	1700123M08Rik	RIKEN cDNA 1700123M08 gene	lncRNA gene
1700123O12Rik	current symbol	MGI:1920874	1700123O12Rik	RIKEN cDNA 1700123O12 gene	lncRNA gene
1700123O20Rik	current symbol	MGI:1920893	1700123O20Rik	RIKEN cDNA 1700123O20 gene	protein coding gene
1700123O21Rik	current symbol	MGI:1915488	1700123O21Rik	RIKEN cDNA 1700123O21 gene	lncRNA gene
1700124L16Rik	current symbol	MGI:1915184	1700124L16Rik	RIKEN cDNA 1700124L16 gene	lncRNA gene
1700125G02Rik	current symbol	MGI:1920878	1700125G02Rik	RIKEN cDNA 1700125G02 gene	lncRNA gene
1700125G22Rik	current symbol	MGI:1923907	1700125G22Rik	RIKEN cDNA 1700125G22 gene	lncRNA gene
1700125H03Rik	current symbol	MGI:1920859	1700125H03Rik	RIKEN cDNA 1700125H03 gene	lncRNA gene
1700125H20Rik	current symbol	MGI:1920884	1700125H20Rik	RIKEN cDNA 1700125H20 gene	protein coding gene
1700126H18Rik	current symbol	MGI:1920889	1700126H18Rik	RIKEN cDNA 1700126H18 gene	lncRNA gene
1700128A07Rik	current symbol	MGI:1920881	1700128A07Rik	RIKEN cDNA 1700128A07 gene	lncRNA gene
1700128F08Rik	current symbol	MGI:1923919	1700128F08Rik	RIKEN cDNA 1700128F08 gene	pseudogene
1700129C05Rik	current symbol	MGI:1915182	1700129C05Rik	RIKEN cDNA 1700129C05 gene	protein coding gene
1810006J02Rik	current symbol	MGI:1916280	1810006J02Rik	RIKEN cDNA 1810006J02 gene	lncRNA gene
1810007C17Rik	current symbol	MGI:1916304	1810007C17Rik	RIKEN cDNA 1810007C17 gene	lncRNA gene
1810007D17Rik	current symbol	MGI:1916305	1810007D17Rik	RIKEN cDNA 1810007D17 gene	lncRNA gene
1810008I18Rik	current symbol	MGI:1920875	1810008I18Rik	RIKEN cDNA 1810008I18 gene	lncRNA gene
1810009A15Rik	current symbol	MGI:1913526	1810009A15Rik	RIKEN cDNA 1810009A15 gene	protein coding gene
1810009J06Rik	current symbol	MGI:1920876	1810009J06Rik	RIKEN cDNA 1810009J06 gene	protein coding gene
1810010D01Rik	old symbol	MGI:1916283	Smim38	small integral membrane protein 38	protein coding gene
1810010H24Rik	current symbol	MGI:1916316	1810010H24Rik	RIKEN cDNA 1810010H24 gene	protein coding gene
1810011H11Rik	old symbol	MGI:1916319	Tmem273	transmembrane protein 273	protein coding gene
1810011O10Rik	old symbol	MGI:1916318	Tcim	transcriptional and immune response regulator	protein coding gene
1810012K16Rik	current symbol	MGI:1916358	1810012K16Rik	RIKEN cDNA 1810012K16 gene	lncRNA gene
1810013A23Rik	current symbol	MGI:1916300	1810013A23Rik	RIKEN cDNA 1810013A23 gene	lncRNA gene
1810013L24Rik	current symbol	MGI:1916303	1810013L24Rik	RIKEN cDNA 1810013L24 gene	protein coding gene
1810014B01Rik	current symbol	MGI:1913513	1810014B01Rik	RIKEN cDNA 1810014B01 gene	pseudogene
1810018F18Rik	current symbol	MGI:1921421	1810018F18Rik	RIKEN cDNA 1810018F18 gene	lncRNA gene
1810019D21Rik	current symbol	MGI:1917021	1810019D21Rik	RIKEN cDNA 1810019D21 gene	lncRNA gene
1810020O05Rik	current symbol	MGI:3586838	1810020O05Rik	Riken cDNA 1810020O05 gene	protein coding gene
1810021B22Rik	current symbol	MGI:1916370	1810021B22Rik	RIKEN cDNA 1810021B22 gene	lncRNA gene
1810022K09Rik	old symbol	MGI:1916376	Rbis	ribosomal biogenesis factor	protein coding gene
1810024B03Rik	current symbol	MGI:1925560	1810024B03Rik	RIKEN cDNA 1810024B03 gene	protein coding gene
1810026B05Rik	old symbol	MGI:1916420	Chaserr	CHD2 adjacent suppressive regulatory RNA	lncRNA gene
1810026J23Rik	old symbol	MGI:1917023	Timm29	translocase of inner mitochondrial membrane 29	protein coding gene
1810030O07Rik	current symbol	MGI:1916405	1810030O07Rik	RIKEN cDNA 1810030O07 gene	protein coding gene
1810032O08Rik	old symbol	MGI:1913543	Snhg16	small nucleolar RNA host gene 16	lncRNA gene
1810034E14Rik	current symbol	MGI:1913753	1810034E14Rik	RIKEN cDNA 1810034E14 gene	lncRNA gene
1810037I17Rik	current symbol	MGI:1914954	1810037I17Rik	RIKEN cDNA 1810037I17 gene	protein coding gene
1810041H14Rik	current symbol	MGI:1925562	1810041H14Rik	RIKEN cDNA 1810041H14 gene	lncRNA gene
1810041L15Rik	old symbol	MGI:1919551	Shisal1	shisa like 1	protein coding gene
1810043G02Rik	old symbol	MGI:1915134	Cfap410	cilia and flagella associated protein 410	protein coding gene
1810043H04Rik	old symbol	MGI:1913676	Ndufaf8	NADH:ubiquinone oxidoreductase complex assembly factor 8	protein coding gene
1810044D09Rik	current symbol	MGI:1917048	1810044D09Rik	RIKEN cDNA 1810044D09 gene	lncRNA gene
1810046K07Rik	current symbol	MGI:1917059	1810046K07Rik	RIKEN cDNA 1810046K07 gene	protein coding gene
1810053B23Rik	current symbol	MGI:1917107	1810053B23Rik	RIKEN cDNA 1810053B23 gene	lncRNA gene
1810055G02Rik	current symbol	MGI:1919306	1810055G02Rik	RIKEN cDNA 1810055G02 gene	protein coding gene
1810058I24Rik	current symbol	MGI:1914955	1810058I24Rik	RIKEN cDNA 1810058I24 gene	protein coding gene
1810062G17Rik	current symbol	MGI:1919532	1810062G17Rik	RIKEN cDNA 1810062G17 gene	protein coding gene
1810062O18Rik	current symbol	MGI:1922852	1810062O18Rik	RIKEN cDNA 1810062O18 gene	lncRNA gene
1810063I02Rik	current symbol	MGI:1917104	1810063I02Rik	RIKEN cDNA 1810063I02 gene	lncRNA gene
1810064F22Rik	current symbol	MGI:1917112	1810064F22Rik	RIKEN cDNA 1810064F22 gene	lncRNA gene
1810065E05Rik	current symbol	MGI:1917114	1810065E05Rik	RIKEN cDNA 1810065E05 gene	protein coding gene
2010001A14Rik	current symbol	MGI:1923766	2010001A14Rik	RIKEN cDNA 2010001A14 gene	lncRNA gene
2010001E11Rik	old symbol	MGI:1919295	Mfsd4b2	major facilitator superfamily domain containing 4B2	pseudogene
2010003K11Rik	current symbol	MGI:1917111	2010003K11Rik	RIKEN cDNA 2010003K11 gene	protein coding gene
2010005H15Rik	old symbol	MGI:1924020	Csta2	cystatin A family member 2	protein coding gene
2010009K17Rik	current symbol	MGI:1919590	2010009K17Rik	RIKEN cDNA 2010009K17 gene	lncRNA gene
2010010A06Rik	current symbol	MGI:1913686	2010010A06Rik	RIKEN cDNA 2010010A06 gene	lncRNA gene
2010012O05Rik	old symbol	MGI:1913689	Borcs7	BLOC-1 related complex subunit 7	protein coding gene
2010016I18Rik	current symbol	MGI:1916456	2010016I18Rik	RIKEN cDNA 2010016I18 gene	lncRNA gene
2010106C02Rik	current symbol	MGI:1919354	2010106C02Rik	RIKEN cDNA 2010106C02 gene	lncRNA gene
2010106E10Rik	current symbol	MGI:1914965	2010106E10Rik	RIKEN cDNA 2010106E10 gene	protein coding gene
2010107E04Rik	old symbol	MGI:1917507	Atp5mpl	ATP synthase membrane subunit 6.8PL	protein coding gene
2010107G12Rik	old symbol	MGI:1917272	Slc23a4	solute carrier family 23 member 4	protein coding gene
2010107G23Rik	old symbol	MGI:1917144	Fam241b	family with sequence similarity 241, member B	protein coding gene
2010109A12Rik	current symbol	MGI:1922860	2010109A12Rik	RIKEN cDNA 2010109A12 gene	protein coding gene
2010109I03Rik	old symbol	MGI:1914288	Ly6m	lymphocyte antigen 6 complex, locus M	protein coding gene
2010111I01Rik	old symbol	MGI:1919311	Aopep	aminopeptidase O	protein coding gene
2010204K13Rik	current symbol	MGI:1922859	2010204K13Rik	RIKEN cDNA 2010204K13 gene	lncRNA gene
2010300C02Rik	old symbol	MGI:1919347	Cracdl	capping protein inhibiting regulator of actin like	protein coding gene
2010308F09Rik	current symbol	MGI:1919372	2010308F09Rik	RIKEN cDNA 2010308F09 gene	lncRNA gene
2010310C07Rik	current symbol	MGI:1919381	2010310C07Rik	RIKEN cDNA 2010310C07 gene	lncRNA gene
2010315B03Rik	current symbol	MGI:1919321	2010315B03Rik	RIKEN cDNA 2010315B03 gene	protein coding gene
2010320M18Rik	current symbol	MGI:1919343	2010320M18Rik	RIKEN cDNA 2010320M18 gene	lncRNA gene
2200002D01Rik	current symbol	MGI:1919525	2200002D01Rik	RIKEN cDNA 2200002D01 gene	protein coding gene
2200002J24Rik	current symbol	MGI:1916397	2200002J24Rik	RIKEN cDNA 2200002J24 gene	protein coding gene
2210010C04Rik	current symbol	MGI:1914623	2210010C04Rik	RIKEN cDNA 2210010C04 gene	protein coding gene
2210011C24Rik	old symbol	MGI:1917384	Misp3	MISP family member 3	protein coding gene
2210013O21Rik	old symbol	MGI:1917373	Nbdy	negative regulator of P-body association	protein coding gene
2210015D19Rik	old symbol	MGI:1913774	Ube2d-ps	ubiquitin-conjugating enzyme E2D, pseudogene	pseudogene
2210016F16Rik	current symbol	MGI:1917403	2210016F16Rik	RIKEN cDNA 2210016F16 gene	protein coding gene
2210016L21Rik	current symbol	MGI:1919607	2210016L21Rik	RIKEN cDNA 2210016L21 gene	protein coding gene
2210018M11Rik	old symbol	MGI:1924203	Emsy	EMSY, BRCA2-interacting transcriptional repressor	protein coding gene
2210019I11Rik	old symbol	MGI:1917397	Plut	PDX1 associated lncRNA, upregulator of transcription	lncRNA gene
2210039B01Rik	current symbol	MGI:1920894	2210039B01Rik	RIKEN cDNA 2210039B01 gene	lncRNA gene
2210404E10Rik	current symbol	MGI:1919555	2210404E10Rik	RIKEN cDNA 2210404E10 gene	lncRNA gene
2210404O09Rik	old symbol	MGI:1917331	Zfp995	zinc finger protein 995	protein coding gene
2210406O10Rik	current symbol	MGI:1923960	2210406O10Rik	RIKEN cDNA 2210406O10 gene	lncRNA gene
2210407C18Rik	old symbol	MGI:1925604	Lypd8l	LY6/PLAUR domain containing 8 like	protein coding gene
2210408F21Rik	current symbol	MGI:1920902	2210408F21Rik	RIKEN cDNA 2210408F21 gene	lncRNA gene
2210408I21Rik	current symbol	MGI:1919621	2210408I21Rik	RIKEN cDNA 2210408I21 gene	protein coding gene
2210409D07Rik	current symbol	MGI:1917407	2210409D07Rik	RIKEN cDNA 2210409D07 gene	lncRNA gene
2210409E12Rik	current symbol	MGI:1919631	2210409E12Rik	RIKEN cDNA 2210409E12 gene	pseudogene
2210414B05Rik	current symbol	MGI:1917393	2210414B05Rik	RIKEN cDNA 2210414B05 gene	lncRNA gene
2210416O15Rik	current symbol	MGI:1917643	2210416O15Rik	RIKEN cDNA 2210416O15 gene	lncRNA gene
2210417A02Rik	current symbol	MGI:1917388	2210417A02Rik	RIKEN cDNA 2210417A02 gene	lncRNA gene
2210420H20Rik	current symbol	MGI:1924211	2210420H20Rik	RIKEN cDNA 2210420H20 gene	lncRNA gene
2300002M23Rik	current symbol	MGI:1916792	2300002M23Rik	RIKEN cDNA 2300002M23 gene	protein coding gene
2300003K06Rik	current symbol	MGI:1916701	2300003K06Rik	RIKEN cDNA 2300003K06 gene	protein coding gene
2300005B03Rik	old symbol	MGI:1916712	Slurp2	secreted Ly6/Plaur domain containing 2	protein coding gene
2300009A05Rik	current symbol	MGI:1916728	2300009A05Rik	RIKEN cDNA 2300009A05 gene	protein coding gene
2310001H17Rik	current symbol	MGI:1923682	2310001H17Rik	RIKEN cDNA 2310001H17 gene	lncRNA gene
2310001K24Rik	current symbol	MGI:1916767	2310001K24Rik	RIKEN cDNA 2310001K24 gene	lncRNA gene
2310002D06Rik	current symbol	MGI:1916772	2310002D06Rik	RIKEN cDNA 2310002D06 gene	lncRNA gene
2310002F09Rik	current symbol	MGI:1916779	2310002F09Rik	RIKEN cDNA 2310002F09 gene	lncRNA gene
2310002L09Rik	current symbol	MGI:1916780	2310002L09Rik	RIKEN cDNA 2310002L09 gene	protein coding gene
2310003N18Rik	current symbol	MGI:1919123	2310003N18Rik	RIKEN cDNA 2310003N18 gene	lncRNA gene
2310005A03Rik	current symbol	MGI:1923981	2310005A03Rik	RIKEN cDNA 2310005A03 gene	lncRNA gene
2310005E17Rik	current symbol	MGI:1917340	2310005E17Rik	RIKEN cDNA 2310005E17 gene	lncRNA gene
2310007B03Rik	old symbol	MGI:1919124	Mab21l4	mab-21-like 4	protein coding gene
2310008N11Rik	current symbol	MGI:1919566	2310008N11Rik	RIKEN cDNA 2310008N11 gene	lncRNA gene
2310009A05Rik	old symbol	MGI:1913614	Pigbos1	Pigb opposite strand 1	protein coding gene
2310009B15Rik	current symbol	MGI:1916799	2310009B15Rik	RIKEN cDNA 2310009B15 gene	protein coding gene
2310010G23Rik	old symbol	MGI:1916841	Mdrl	mitochondrial dynamic related lncRNA	lncRNA gene
2310010J17Rik	current symbol	MGI:1925579	2310010J17Rik	RIKEN cDNA 2310010J17 gene	lncRNA gene
2310011J03Rik	current symbol	MGI:1913624	2310011J03Rik	RIKEN cDNA 2310011J03 gene	protein coding gene
2310015A10Rik	current symbol	MGI:1916798	2310015A10Rik	RIKEN cDNA 2310015A10 gene	lncRNA gene
2310015D24Rik	current symbol	MGI:1917350	2310015D24Rik	RIKEN cDNA 2310015D24 gene	lncRNA gene
2310016D03Rik	current symbol	MGI:1916816	2310016D03Rik	RIKEN cDNA 2310016D03 gene	lncRNA gene
2310020H05Rik	current symbol	MGI:1916853	2310020H05Rik	RIKEN cDNA 2310020H05 gene	lncRNA gene
2310022A10Rik	current symbol	MGI:1913617	2310022A10Rik	RIKEN cDNA 2310022A10 gene	protein coding gene
2310022B05Rik	current symbol	MGI:1916801	2310022B05Rik	RIKEN cDNA 2310022B05 gene	protein coding gene
2310030A07Rik	current symbol	MGI:1922834	2310030A07Rik	RIKEN cDNA 2310030A07 gene	lncRNA gene
2310030G06Rik	current symbol	MGI:1914202	2310030G06Rik	RIKEN cDNA 2310030G06 gene	protein coding gene
2310033P09Rik	current symbol	MGI:1915112	2310033P09Rik	RIKEN cDNA 2310033P09 gene	protein coding gene
2310034C09Rik	current symbol	MGI:2152338	2310034C09Rik	RIKEN cDNA 2310034C09 gene	protein coding gene
2310034G01Rik	current symbol	MGI:1922829	2310034G01Rik	RIKEN cDNA 2310034G01 gene	protein coding gene
2310034O05Rik	current symbol	MGI:1916821	2310034O05Rik	RIKEN cDNA 2310034O05 gene	lncRNA gene
2310035C23Rik	old symbol	MGI:1922832	Relch	RAB11 binding and LisH domain, coiled-coil and HEAT repeat containing	protein coding gene
2310036O22Rik	old symbol	MGI:1922833	Trir	telomerase RNA component interacting RNase	protein coding gene
2310039H08Rik	current symbol	MGI:1914351	2310039H08Rik	RIKEN cDNA 2310039H08 gene	protein coding gene
2310039L15Rik	current symbol	MGI:1916879	2310039L15Rik	RIKEN cDNA 2310039L15 gene	lncRNA gene
2310040G24Rik	current symbol	MGI:1916897	2310040G24Rik	RIKEN cDNA 2310040G24 gene	lncRNA gene
2310043L19Rik	current symbol	MGI:1922839	2310043L19Rik	RIKEN cDNA 2310043L19 gene	lncRNA gene
2310043O21Rik	current symbol	MGI:1916929	2310043O21Rik	RIKEN cDNA 2310043O21 gene	lncRNA gene
2310045N01Rik	old symbol	MGI:1919618	Borcs8	BLOC-1 related complex subunit 8	protein coding gene
2310045n01rik-mef2b		No associated gene
2310047M10Rik	old symbol	MGI:1919173	Borcs6	BLOC-1 related complex subunit 6	protein coding gene
2310050C09Rik	current symbol	MGI:1913783	2310050C09Rik	RIKEN cDNA 2310050C09 gene	protein coding gene
2310057J18Rik	current symbol	MGI:1914969	2310057J18Rik	RIKEN cDNA 2310057J18 gene	protein coding gene
2310057M21Rik	current symbol	MGI:1915527	2310057M21Rik	RIKEN cDNA 2310057M21 gene	protein coding gene
2310057N15Rik	current symbol	MGI:1916946	2310057N15Rik	RIKEN cDNA 2310057N15 gene	protein coding gene
2310061I04Rik	current symbol	MGI:1916912	2310061I04Rik	RIKEN cDNA 2310061I04 gene	protein coding gene
2310061N02Rik	current symbol	MGI:1916911	2310061N02Rik	RIKEN cDNA 2310061N02 gene	protein coding gene
2310065F04Rik	current symbol	MGI:1921434	2310065F04Rik	RIKEN cDNA 2310065F04 gene	lncRNA gene
2310067B10Rik	old symbol	MGI:1919197	Tmem94	transmembrane protein 94	protein coding gene
2310068J16Rik	current symbol	MGI:1917531	2310068J16Rik	RIKEN cDNA 2310068J16 gene	lncRNA gene
2310069B03Rik	current symbol	MGI:1916902	2310069B03Rik	RIKEN cDNA 2310069B03 gene	lncRNA gene
2310069G16Rik	current symbol	MGI:1916909	2310069G16Rik	RIKEN cDNA 2310069G16 gene	lncRNA gene
2310075C17Rik	current symbol	MGI:1917444	2310075C17Rik	RIKEN cDNA 2310075C17 gene	lncRNA gene
2310079G19Rik	current symbol	MGI:1916949	2310079G19Rik	RIKEN cDNA 2310079G19 gene	protein coding gene
2310081J21Rik	current symbol	MGI:1916461	2310081J21Rik	RIKEN cDNA 2310081J21 gene	lncRNA gene
2400006E01Rik	current symbol	MGI:1925898	2400006E01Rik	RIKEN cDNA 2400006E01 gene	lncRNA gene
2410002F23Rik	current symbol	MGI:1914226	2410002F23Rik	RIKEN cDNA 2410002F23 gene	protein coding gene
2410003L11Rik	current symbol	MGI:1916979	2410003L11Rik	RIKEN cDNA 2410003L11 gene	lncRNA gene
2410004B18Rik	current symbol	MGI:1913671	2410004B18Rik	RIKEN cDNA 2410004B18 gene	protein coding gene
2410004I01Rik	current symbol	MGI:1916989	2410004I01Rik	RIKEN cDNA 2410004I01 gene	lncRNA gene
2410004P03Rik	current symbol	MGI:1920917	2410004P03Rik	RIKEN cDNA 2410004P03 gene	protein coding gene
2410006H16Rik	current symbol	MGI:1916471	2410006H16Rik	RIKEN cDNA 2410006H16 gene	lncRNA gene
2410012E07Rik	current symbol	MGI:1920898	2410012E07Rik	RIKEN cDNA 2410012E07 gene	lncRNA gene
2410015M20Rik	old symbol	MGI:2442174	Micos13	mitochondrial contact site and cristae organizing system subunit 13	protein coding gene
2410016O06Rik	old symbol	MGI:1919202	Riox1	ribosomal oxygenase 1	protein coding gene
2410017I17Rik	current symbol	MGI:1916967	2410017I17Rik	RIKEN cDNA 2410017I17 gene	lncRNA gene
2410018L13Rik	current symbol	MGI:1916982	2410018L13Rik	RIKEN cDNA 2410018L13 gene	lncRNA gene
2410021H03Rik	current symbol	MGI:1917000	2410021H03Rik	RIKEN cDNA 2410021H03 gene	lncRNA gene
2410089E03Rik	old symbol	MGI:1920942	Cplane1	ciliogenesis and planar polarity effector 1	protein coding gene
2410124H12Rik	current symbol	MGI:1924035	2410124H12Rik	RIKEN cDNA 2410124H12 gene	lncRNA gene
2410127L17Rik	old symbol	MGI:1914633	Carnmt1	carnosine N-methyltransferase 1	protein coding gene
2410131K14Rik	old symbol	MGI:1924042	Spring1	SREBF pathway regulator in golgi 1	protein coding gene
2410137M14Rik	current symbol	MGI:1924047	2410137M14Rik	RIKEN cDNA 2410137M14 gene	protein coding gene
2410141K09Rik	old symbol	MGI:1924053	Zfp998	zinc finger protein 998	protein coding gene
2500002B13Rik	current symbol	MGI:1925603	2500002B13Rik	RIKEN cDNA 2500002B13 gene	lncRNA gene
2500004C02Rik	current symbol	MGI:1919576	2500004C02Rik	RIKEN cDNA 2500004C02 gene	lncRNA gene
2510002D24Rik	current symbol	MGI:1919557	2510002D24Rik	RIKEN cDNA 2510002D24 gene	protein coding gene
2510003B16Rik	current symbol	MGI:1924036	2510003B16Rik	RIKEN cDNA 2510003B16 gene	lncRNA gene
2510009E07Rik	current symbol	MGI:1919440	2510009E07Rik	RIKEN cDNA 2510009E07 gene	protein coding gene
2510039O18Rik	current symbol	MGI:1924284	2510039O18Rik	RIKEN cDNA 2510039O18 gene	protein coding gene
2610001J05Rik	old symbol	MGI:1913770	Smim30	small integral membrane protein 30	protein coding gene
2610002M06Rik	current symbol	MGI:1914278	2610002M06Rik	RIKEN cDNA 2610002M06 gene	protein coding gene
2610005L07Rik	current symbol	MGI:1914283	2610005L07Rik	RIKEN cDNA 2610005L07 gene	pseudogene
2610008E11Rik	current symbol	MGI:1919378	2610008E11Rik	RIKEN cDNA 2610008E11 gene	protein coding gene
2610015P09Rik	old symbol	MGI:1922661	Ccdc191	coiled-coil domain containing 191	protein coding gene
2610016A17Rik	current symbol	MGI:1919653	2610016A17Rik	RIKEN cDNA 2610016A17 gene	lncRNA gene
2610020C07Rik	current symbol	MGI:1917168	2610020C07Rik	RIKEN cDNA 2610020C07 gene	lncRNA gene
2610020H08Rik	old symbol	MGI:1919402	Rexo5	RNA exonuclease 5	protein coding gene
2610027K06Rik	current symbol	MGI:1917159	2610027K06Rik	RIKEN cDNA 2610027K06 gene	lncRNA gene
2610028E06Rik	current symbol	MGI:1919645	2610028E06Rik	RIKEN cDNA 2610028E06 gene	lncRNA gene
2610028H24Rik	current symbol	MGI:1924214	2610028H24Rik	RIKEN cDNA 2610028H24 gene	protein coding gene
2610035D17Rik	current symbol	MGI:1919636	2610035D17Rik	RIKEN cDNA 2610035D17 gene	lncRNA gene
2610035F20Rik	current symbol	MGI:1916498	2610035F20Rik	RIKEN cDNA 2610035F20 gene	lncRNA gene
2610037D02Rik	current symbol	MGI:1917290	2610037D02Rik	RIKEN cDNA 2610037D02 gene	lncRNA gene
2610042L04Rik	current symbol	MGI:1914305	2610042L04Rik	RIKEN cDNA 2610042L04 gene	protein coding gene
2610044O15Rik8	current symbol	MGI:1919389	2610044O15Rik8	RIKEN cDNA 2610044O15 gene	protein coding gene
2610100L16Rik	old symbol	MGI:1917691	Mir124-2hg	Mir124-2 host gene (non-protein coding)	lncRNA gene
2610203C22Rik	current symbol	MGI:1919731	2610203C22Rik	RIKEN cDNA 2610203C22 gene	lncRNA gene
2610206C17Rik	current symbol	MGI:1919745	2610206C17Rik	RIKEN cDNA 2610206C17 gene	lncRNA gene
2610301B20Rik	old symbol	MGI:1914407	Cfap418	cilia and flagella associated protein 418	protein coding gene
2610305D13Rik	old symbol	MGI:2148252	Zfp979	zinc finger protein 979	protein coding gene
2610306M01Rik	current symbol	MGI:1914420	2610306M01Rik	RIKEN cDNA 2610306M01 gene	lncRNA gene
2610307P16Rik	current symbol	MGI:1919768	2610307P16Rik	RIKEN cDNA 2610307P16 gene	lncRNA gene
2610316D01Rik	current symbol	MGI:1919761	2610316D01Rik	RIKEN cDNA 2610316D01 gene	lncRNA gene
2610318N02Rik	current symbol	MGI:1917708	2610318N02Rik	RIKEN cDNA 2610318N02 gene	protein coding gene
2610507B11Rik	current symbol	MGI:1919753	2610507B11Rik	RIKEN cDNA 2610507B11 gene	protein coding gene
2610507I01Rik	current symbol	MGI:1919453	2610507I01Rik	RIKEN cDNA 2610507I01 gene	lncRNA gene
2610524H06Rik	current symbol	MGI:2447819	2610524H06Rik	RIKEN cDNA 2610524H06 gene	protein coding gene
2610528A11Rik	current symbol	MGI:1917295	2610528A11Rik	RIKEN cDNA 2610528A11 gene	protein coding gene
2610528J11Rik	current symbol	MGI:1913701	2610528J11Rik	RIKEN cDNA 2610528J11 gene	protein coding gene
2700029M09Rik	old symbol	MGI:1919862	Hpf1	histone PARylation factor 1	protein coding gene
2700038G22Rik	current symbol	MGI:1914444	2700038G22Rik	RIKEN cDNA 2700038G22 gene	lncRNA gene
2700046A07Rik	current symbol	MGI:1919803	2700046A07Rik	RIKEN cDNA 2700046A07 gene	lncRNA gene
2700046G09Rik	current symbol	MGI:1914438	2700046G09Rik	RIKEN cDNA 2700046G09 gene	lncRNA gene
2700049A03Rik	current symbol	MGI:1924217	2700049A03Rik	RIKEN cDNA 2700049A03 gene	protein coding gene
2700054A10Rik	current symbol	MGI:1919828	2700054A10Rik	RIKEN cDNA 2700054A10 gene	lncRNA gene
2700060E02Rik	old symbol	MGI:1915295	Rtraf	RNA transcription, translation and transport factor	protein coding gene
2700062C07Rik	current symbol	MGI:1915296	2700062C07Rik	RIKEN cDNA 2700062C07 gene	protein coding gene
2700069I18Rik	current symbol	MGI:1919858	2700069I18Rik	RIKEN cDNA 2700069I18 gene	lncRNA gene
2700070H01Rik	current symbol	MGI:1919859	2700070H01Rik	RIKEN cDNA 2700070H01 gene	lncRNA gene
2700081O15Rik	old symbol	MGI:1919667	Zfta	zinc finger translocation associated	protein coding gene
2700089I24Rik	current symbol	MGI:1919897	2700089I24Rik	RIKEN cDNA 2700089I24 gene	lncRNA gene
2700094K13Rik	old symbol	MGI:1919907	Selenoh	selenoprotein H	protein coding gene
2700097O09Rik	current symbol	MGI:1919908	2700097O09Rik	RIKEN cDNA 2700097O09 gene	protein coding gene
2700099C18Rik	current symbol	MGI:1924272	2700099C18Rik	RIKEN cDNA 2700099C18 gene	pseudogene
2810001G20Rik	current symbol	MGI:1913706	2810001G20Rik	RIKEN cDNA 2810001G20 gene	lncRNA gene
2810002D19Rik	current symbol	MGI:1913707	2810002D19Rik	RIKEN cDNA 2810002D19 gene	lncRNA gene
2810004N23Rik	current symbol	MGI:1913773	2810004N23Rik	RIKEN cDNA 2810004N23 gene	protein coding gene
2810006K23Rik	old symbol	MGI:1919900	Mtrfr	mitochondrial translation release factor in rescue	protein coding gene
2810013P06Rik	current symbol	MGI:1914456	2810013P06Rik	RIKEN cDNA 2810013P06 gene	lncRNA gene
2810021J22Rik	current symbol	MGI:1917194	2810021J22Rik	RIKEN cDNA 2810021J22 gene	protein coding gene
2810025M15Rik	current symbol	MGI:1917203	2810025M15Rik	RIKEN cDNA 2810025M15 gene	lncRNA gene
2810029C07Rik	current symbol	MGI:1919920	2810029C07Rik	RIKEN cDNA 2810029C07 gene	lncRNA gene
2810032G03Rik	current symbol	MGI:1919919	2810032G03Rik	RIKEN cDNA 2810032G03 gene	lncRNA gene
2810047C21Rik1	current symbol	MGI:1919966	2810047C21Rik1	RIKEN cDNA 2810047C21 gene 1	lncRNA gene
2810049E08Rik	current symbol	MGI:1919927	2810049E08Rik	RIKEN cDNA 2810049E08 gene	lncRNA gene
2810403A07Rik	old symbol	MGI:1921450	Khdc4	KH domain containing 4, pre-mRNA splicing factor	protein coding gene
2810403D21Rik	current symbol	MGI:1917214	2810403D21Rik	RIKEN cDNA 2810403D21 gene	lncRNA gene
2810404M03Rik	current symbol	MGI:1917216	2810404M03Rik	RIKEN cDNA 2810404M03 gene	lncRNA gene
2810405F15Rik	current symbol	MGI:1917224	2810405F15Rik	RIKEN cDNA 2810405F15 gene	lncRNA gene
2810408A11Rik	current symbol	MGI:1917669	2810408A11Rik	RIKEN cDNA 2810408A11 gene	protein coding gene
2810408I11Rik	current symbol	MGI:1917191	2810408I11Rik	RIKEN cDNA 2810408I11 gene	lncRNA gene
2810410L24Rik	current symbol	MGI:1923627	2810410L24Rik	RIKEN cDNA 2810410L24 gene	lncRNA gene
2810417H13Rik	old symbol	MGI:1915276	Pclaf	PCNA clamp associated factor	protein coding gene
2810428I15Rik	old symbol	MGI:1913712	Rex1bd	required for excision 1-B domain containing	protein coding gene
2810429I04Rik	current symbol	MGI:1924187	2810429I04Rik	RIKEN cDNA 2810429I04 gene	lncRNA gene
2810433D01Rik	current symbol	MGI:1924382	2810433D01Rik	RIKEN cDNA 2810433D01 gene	lncRNA gene
2810442N19Rik	current symbol	MGI:1920003	2810442N19Rik	RIKEN cDNA 2810442N19 gene	lncRNA gene
2810454H06Rik	current symbol	MGI:1920063	2810454H06Rik	RIKEN cDNA 2810454H06 gene	lncRNA gene
2810459M11Rik	current symbol	MGI:1920042	2810459M11Rik	RIKEN cDNA 2810459M11 gene	protein coding gene
2810468N07Rik	old symbol	MGI:1920084	Cerox1	cytoplasmic endogenous regulator of oxidative phosphorylation 1	lncRNA gene
2810471M01Rik	current symbol	MGI:1920068	2810471M01Rik	RIKEN cDNA 2810471M01 gene	lncRNA gene
2810474O19Rik	old symbol	MGI:1914496	Resf1	retroelement silencing factor 1	protein coding gene
2900005J15Rik	current symbol	MGI:1914511	2900005J15Rik	RIKEN cDNA 2900005J15 gene	lncRNA gene
2900008C10Rik	old symbol	MGI:1918708	Bcor	BCL6 interacting corepressor	protein coding gene
2900009J06Rik	current symbol	MGI:1920137	2900009J06Rik	RIKEN cDNA 2900009J06 gene	lncRNA gene
2900011O08Rik	old symbol	MGI:1914504	Bmerb1	bMERB domain containing 1	protein coding gene
2900026A02Rik	current symbol	MGI:1920194	2900026A02Rik	RIKEN cDNA 2900026A02 gene	protein coding gene
2900041M22Rik	current symbol	MGI:1925653	2900041M22Rik	RIKEN cDNA 2900041M22 gene	lncRNA gene
2900052N01Rik	current symbol	MGI:1920290	2900052N01Rik	RIKEN cDNA 2900052N01 gene	lncRNA gene
2900055J20Rik	old symbol	MGI:1914659	Kctd16	potassium channel tetramerisation domain containing 16	protein coding gene
2900057B20Rik	current symbol	MGI:1920259	2900057B20Rik	RIKEN cDNA 2900057B20 gene	lncRNA gene
2900060B14Rik	current symbol	MGI:1915454	2900060B14Rik	RIKEN cDNA 2900060B14 gene	lncRNA gene
2900076A07Rik	current symbol	MGI:1920242	2900076A07Rik	RIKEN cDNA 2900076A07 gene	lncRNA gene
2900079G21Rik	current symbol	MGI:1920268	2900079G21Rik	RIKEN cDNA 2900079G21 gene	lncRNA gene
2900092C05Rik	current symbol	MGI:1920340	2900092C05Rik	RIKEN cDNA 2900092C05 gene	protein coding gene
2900092D14Rik	current symbol	MGI:1920350	2900092D14Rik	RIKEN cDNA 2900092D14 gene	lncRNA gene
2900097C17Rik	old symbol	MGI:1914767	Norad	non-coding RNA activated by DNA damage	lncRNA gene
3000002C10Rik	current symbol	MGI:3036226	3000002C10Rik	RIKEN cDNA 3000002C10 gene	pseudogene
3010001F23Rik	current symbol	MGI:1922943	3010001F23Rik	RIKEN cDNA 3010001F23 gene	lncRNA gene
3010026O09Rik	old symbol	MGI:1915317	Mrnip	MRN complex interacting protein	protein coding gene
3100003L05Rik	current symbol	MGI:1920326	3100003L05Rik	RIKEN cDNA 3100003L05 gene	lncRNA gene
3110001I22Rik	current symbol	MGI:1913848	3110001I22Rik	RIKEN cDNA 3110001I22 gene	protein coding gene
3110002H16Rik	old symbol	MGI:1916528	Rmc1	regulator of MON1-CCZ1	protein coding gene
3110009E18Rik	current symbol	MGI:1920353	3110009E18Rik	RIKEN cDNA 3110009E18 gene	protein coding gene
3110009F21Rik	current symbol	MGI:1914530	3110009F21Rik	RIKEN cDNA 3110009F21 gene	lncRNA gene
3110015C05Rik	current symbol	MGI:1920379	3110015C05Rik	RIKEN cDNA 3110015C05 gene	lncRNA gene
3110021A11Rik	current symbol	MGI:1914539	3110021A11Rik	RIKEN cDNA 3110021A11 gene	lncRNA gene
3110021N24Rik	current symbol	MGI:1920383	3110021N24Rik	RIKEN cDNA 3110021N24 gene	protein coding gene
3110035E14Rik	old symbol	MGI:1924232	Vxn	vexin	protein coding gene
3110039I08Rik	old symbol	MGI:1920394	Mir100hg	Mir100 Mirlet7a-2 Mir125b-1 cluster host gene	lncRNA gene
3110039M20Rik	current symbol	MGI:1914543	3110039M20Rik	RIKEN cDNA 3110039M20 gene	lncRNA gene
3110040N11Rik	current symbol	MGI:1914540	3110040N11Rik	RIKEN cDNA 3110040N11 gene	protein coding gene
3110043O21Rik	old symbol	MGI:1920455	C9orf72	C9orf72, member of C9orf72-SMCR8 complex	protein coding gene
3110045C21Rik	current symbol	MGI:1914553	3110045C21Rik	RIKEN cDNA 3110045C21 gene	lncRNA gene
3110052M02Rik	old symbol	MGI:1920479	Zfp983	zinc finger protein 983	protein coding gene
3110056K07Rik	current symbol	MGI:1920454	3110056K07Rik	RIKEN cDNA 3110056K07 gene	lncRNA gene
3110057O12Rik	old symbol	MGI:1915468	Abhd18	abhydrolase domain containing 18	protein coding gene
3110062M04Rik	old symbol	MGI:1925662	Cyren	cell cycle regulator of NHEJ	protein coding gene
3110070M22Rik	current symbol	MGI:1914554	3110070M22Rik	RIKEN cDNA 3110070M22 gene	lncRNA gene
3110079O15Rik	old symbol	MGI:1920484	Snorc	secondary ossification center associated regulator of chondrocyte maturation	protein coding gene
3110082I17Rik	current symbol	MGI:1920462	3110082I17Rik	RIKEN cDNA 3110082I17 gene	protein coding gene
3110082J24Rik	current symbol	MGI:3641994	3110082J24Rik	RIKEN cDNA 3110082J24 gene	protein coding gene
3110099E03Rik	current symbol	MGI:1925761	3110099E03Rik	RIKEN cDNA 3110099E03 gene	lncRNA gene
3200001D21Rik	current symbol	MGI:1919068	3200001D21Rik	RIKEN cDNA 3200001D21 gene	lncRNA gene
3300002I08Rik	current symbol	MGI:1916527	3300002I08Rik	RIKEN cDNA 3300002I08 gene	protein coding gene
3300002P13Rik	current symbol	MGI:1917480	3300002P13Rik	RIKEN cDNA 3300002P13 gene	lncRNA gene
3300005D01Rik	current symbol	MGI:1925762	3300005D01Rik	RIKEN cDNA 3300005D01 gene	lncRNA gene
3425401B19Rik	current symbol	MGI:3588196	3425401B19Rik	RIKEN cDNA 3425401B19 gene	protein coding gene
3632451O06Rik	old symbol	MGI:1914669	Armh4	armadillo-like helical domain containing 4	protein coding gene
3632454L22Rik	current symbol	MGI:2444359	3632454L22Rik	RIKEN cDNA 3632454L22 gene	lncRNA gene
3830403N18Rik	current symbol	MGI:1917941	3830403N18Rik	RIKEN cDNA 3830403N18 gene	protein coding gene
3830406C13Rik	current symbol	MGI:1917937	3830406C13Rik	RIKEN cDNA 3830406C13 gene	protein coding gene
3830408C21Rik	current symbol	MGI:1917940	3830408C21Rik	RIKEN cDNA 3830408C21 gene	lncRNA gene
3830417A13Rik	old symbol	MGI:1917946	Magea9	MAGE family member A9	protein coding gene
3830432H09Rik	current symbol	MGI:2443278	3830432H09Rik	RIKEN cDNA 3830432H09 gene	lncRNA gene
3930402G23Rik	current symbol	MGI:1921277	3930402G23Rik	RIKEN cDNA 3930402G23 gene	lncRNA gene
4430402I18Rik	old symbol	MGI:1918036	Spata6l	spermatogenesis associated 6 like	protein coding gene
4631405J19Rik	current symbol	MGI:3045383	4631405J19Rik	RIKEN cDNA 4631405J19 gene	lncRNA gene
4632404H12Rik	current symbol	MGI:1921284	4632404H12Rik	RIKEN cDNA 4632404H12 gene	lncRNA gene
4632415L05Rik	current symbol	MGI:1918058	4632415L05Rik	RIKEN cDNA 4632415L05 gene	pseudogene
4632427E13Rik	current symbol	MGI:1915436	4632427E13Rik	RIKEN cDNA 4632427E13 gene	lncRNA gene
4632428C04Rik	current symbol	MGI:1921600	4632428C04Rik	RIKEN cDNA 4632428C04 gene	lncRNA gene
4632428N05Rik	old symbol	MGI:1921298	Vsir	V-set immunoregulatory receptor	protein coding gene
4732416N19Rik	current symbol	MGI:2444634	4732416N19Rik	RIKEN cDNA 4732416N19 gene	lncRNA gene
4732456N10Rik	old symbol	MGI:3045312	Krt90	keratin 90	protein coding gene
4732471J01Rik	current symbol	MGI:3603586	4732471J01Rik	RIKEN cDNA 4732471J01 gene	lncRNA gene
4732490B19Rik	current symbol	MGI:2442884	4732490B19Rik	RIKEN cDNA 4732490B19 gene	lncRNA gene
4732491K20Rik	current symbol	MGI:3026975	4732491K20Rik	RIKEN cDNA 4732491K20 gene	lncRNA gene
4831407H17Rik	current symbol	MGI:1924960	4831407H17Rik	RIKEN cDNA 4831407H17 gene	lncRNA gene
4831440E17Rik	current symbol	MGI:2445144	4831440E17Rik	RIKEN cDNA 4831440E17 gene	lncRNA gene
4833411C07Rik	current symbol	MGI:1918874	4833411C07Rik	RIKEN cDNA 4833411C07 gene	lncRNA gene
4833412C05Rik	current symbol	MGI:1921154	4833412C05Rik	RIKEN cDNA 4833412C05 gene	lncRNA gene
4833415N18Rik	current symbol	MGI:1921011	4833415N18Rik	RIKEN cDNA 4833415N18 gene	lncRNA gene
4833417C18Rik	current symbol	MGI:1921156	4833417C18Rik	RIKEN cDNA 4833417C18 gene	lncRNA gene
4833418N02Rik	current symbol	MGI:1921847	4833418N02Rik	RIKEN cDNA 4833418N02 gene	lncRNA gene
4833419F23Rik	current symbol	MGI:1921165	4833419F23Rik	RIKEN cDNA 4833419F23 gene	lncRNA gene
4833420G17Rik	current symbol	MGI:1914642	4833420G17Rik	RIKEN cDNA 4833420G17 gene	protein coding gene
4833422C13Rik	current symbol	MGI:3603826	4833422C13Rik	RIKEN cDNA 4833422C13 gene	lncRNA gene
4833422M21Rik	current symbol	MGI:1923018	4833422M21Rik	RIKEN cDNA 4833422M21 gene	lncRNA gene
4833423E24Rik	old symbol	MGI:2687041	Fads2b	fatty acid desaturase 2B	protein coding gene
4833427F10Rik	current symbol	MGI:1921851	4833427F10Rik	RIKEN cDNA 4833427F10 gene	lncRNA gene
4833427G06Rik	old symbol	MGI:1921013	Hoatz	HOATZ cilia and flagella associated protein	protein coding gene
4833428L15Rik	current symbol	MGI:1921852	4833428L15Rik	RIKEN cDNA 4833428L15 gene	lncRNA gene
4833439L19Rik	current symbol	MGI:1921162	4833439L19Rik	RIKEN cDNA 4833439L19 gene	protein coding gene
4921501E09Rik	old symbol	MGI:1921292	Phf8-ps	PHD finger protein 8, pseudogene	pseudogene
4921504A21Rik	current symbol	MGI:1918082	4921504A21Rik	RIKEN cDNA 4921504A21 gene	lncRNA gene
4921504E06Rik	current symbol	MGI:1918087	4921504E06Rik	RIKEN cDNA 4921504E06 gene	protein coding gene
4921506M07Rik	old symbol	MGI:2684915	Ttc6	tetratricopeptide repeat domain 6	protein coding gene
4921507L20Rik	old symbol	MGI:1918102	Alkbh3os1	alkB homolog 3, opposite strand 1	antisense lncRNA gene
4921507P07Rik	current symbol	MGI:1918071	4921507P07Rik	RIKEN cDNA 4921507P07 gene	protein coding gene
4921508D12Rik	current symbol	MGI:1918095	4921508D12Rik	RIKEN cDNA 4921508D12 gene	lncRNA gene
4921509C19Rik	current symbol	MGI:2685851	4921509C19Rik	RIKEN cDNA 4921509C19 gene	protein coding gene
4921509O07Rik	current symbol	MGI:1918167	4921509O07Rik	RIKEN cDNA 4921509O07 gene	lncRNA gene
4921511C10Rik	current symbol	MGI:1918174	4921511C10Rik	RIKEN cDNA 4921511C10 gene	lncRNA gene
4921511C20Rik	current symbol	MGI:2685229	4921511C20Rik	RIKEN cDNA 4921511C20 gene	protein coding gene
4921511H03Rik	old symbol	MGI:1918170	Tex47	testis expressed 47	protein coding gene
4921511I17Rik	current symbol	MGI:1918108	4921511I17Rik	RIKEN cDNA 4921511I17 gene	lncRNA gene
4921511M17Rik	old symbol	MGI:1925342	Samt1b	spermatogenesis associated multipass transmembrane protein 1b	protein coding gene
4921513I03Rik	current symbol	MGI:1918124	4921513I03Rik	RIKEN cDNA 4921513I03 gene	lncRNA gene
4921515E04Rik	current symbol	MGI:1918136	4921515E04Rik	RIKEN cDNA 4921515E04 gene	lncRNA gene
4921517D22Rik	current symbol	MGI:1918150	4921517D22Rik	RIKEN cDNA 4921517D22 gene	protein coding gene
4921518K17Rik	current symbol	MGI:1926008	4921518K17Rik	RIKEN cDNA 4921518K17 gene	lncRNA gene
4921524J17Rik	current symbol	MGI:1913964	4921524J17Rik	RIKEN cDNA 4921524J17 gene	protein coding gene
4921524L21Rik	current symbol	MGI:1918151	4921524L21Rik	RIKEN cDNA 4921524L21 gene	protein coding gene
4921525O09Rik	current symbol	MGI:1921300	4921525O09Rik	RIKEN cDNA 4921525O09 gene	lncRNA gene
4921529L05Rik	current symbol	MGI:2443531	4921529L05Rik	RIKEN cDNA 4921529L05 gene	lncRNA gene
4921530L21Rik	old symbol	MGI:1913982	Spertl	spermatid associated like	protein coding gene
4921531C22Rik	current symbol	MGI:1913980	4921531C22Rik	RIKEN cDNA 4921531C22 gene	lncRNA gene
4921531P14Rik	current symbol	MGI:1918210	4921531P14Rik	RIKEN cDNA 4921531P14 gene	lncRNA gene
4921533I20Rik	current symbol	MGI:3613759	4921533I20Rik	Riken cDNA 4921533I20 gene	pseudogene
4921534H16Rik	current symbol	MGI:1913987	4921534H16Rik	RIKEN cDNA 4921534H16 gene	lncRNA gene
4921536K21Rik	current symbol	MGI:1914680	4921536K21Rik	RIKEN cDNA 4921536K21 gene	protein coding gene
4921539E11Rik	current symbol	MGI:1918191	4921539E11Rik	RIKEN cDNA 4921539E11 gene	protein coding gene
4922502D21Rik	old symbol	MGI:2685920	Clec2m	C-type lectin domain family 2, member m	protein coding gene
4922502H24Rik	current symbol	MGI:1925386	4922502H24Rik	RIKEN cDNA 4922502H24 gene	lncRNA gene
4922502N22Rik	current symbol	MGI:1918212	4922502N22Rik	RIKEN cDNA 4922502N22 gene	lncRNA gene
4930401C15Rik	current symbol	MGI:1921053	4930401C15Rik	RIKEN cDNA 4930401C15 gene	lncRNA gene
4930401O10Rik	current symbol	MGI:1921066	4930401O10Rik	RIKEN cDNA 4930401O10 gene	lncRNA gene
4930401O12Rik	current symbol	MGI:1921174	4930401O12Rik	RIKEN cDNA 4930401O12 gene	lncRNA gene
4930402F06Rik	current symbol	MGI:1922104	4930402F06Rik	RIKEN cDNA 4930402F06 gene	protein coding gene
4930402F11Rik	current symbol	MGI:1921046	4930402F11Rik	RIKEN cDNA 4930402F11 gene	lncRNA gene
4930402H24Rik	old symbol	MGI:1923029	Dnaaf9	dynein axonemal assembly factor 9	protein coding gene
4930402K13Rik	current symbol	MGI:1923025	4930402K13Rik	RIKEN cDNA 4930402K13 gene	protein coding gene
4930404A05Rik	current symbol	MGI:1921070	4930404A05Rik	RIKEN cDNA 4930404A05 gene	lncRNA gene
4930404H11Rik	current symbol	MGI:1921065	4930404H11Rik	RIKEN cDNA 4930404H11 gene	lncRNA gene
4930404I05Rik	current symbol	MGI:1914644	4930404I05Rik	RIKEN cDNA 4930404I05 gene	lncRNA gene
4930404N11Rik	current symbol	MGI:1921072	4930404N11Rik	RIKEN cDNA 4930404N11 gene	protein coding gene
4930405A10Rik	current symbol	MGI:1921060	4930405A10Rik	RIKEN cDNA 4930405A10 gene	lncRNA gene
4930405A21Rik	current symbol	MGI:1922096	4930405A21Rik	RIKEN cDNA 4930405A21 gene	lncRNA gene
4930405D11Rik	current symbol	MGI:1921172	4930405D11Rik	RIKEN cDNA 4930405D11 gene	lncRNA gene
4930405J17Rik	current symbol	MGI:1921061	4930405J17Rik	RIKEN cDNA 4930405J17 gene	lncRNA gene
4930405L22Rik	current symbol	MGI:1925356	4930405L22Rik	RIKEN cDNA 4930405L22 gene	lncRNA gene
4930405O22Rik	current symbol	MGI:3041158	4930405O22Rik	RIKEN cDNA 4930405O22 gene	lncRNA gene
4930406D18Rik	current symbol	MGI:1921056	4930406D18Rik	RIKEN cDNA 4930406D18 gene	lncRNA gene
4930407G08Rik	current symbol	MGI:1924473	4930407G08Rik	RIKEN cDNA 4930407G08 gene	lncRNA gene
4930407I10Rik	current symbol	MGI:2685593	4930407I10Rik	RIKEN cDNA 4930407I10 gene	protein coding gene
4930407I19Rik	current symbol	MGI:1924448	4930407I19Rik	RIKEN cDNA 4930407I19 gene	lncRNA gene
4930412B13Rik	current symbol	MGI:1921188	4930412B13Rik	RIKEN cDNA 4930412B13 gene	lncRNA gene
4930412C18Rik	current symbol	MGI:2443490	4930412C18Rik	RIKEN cDNA 4930412C18 gene	lncRNA gene
4930412O13Rik	current symbol	MGI:1921185	4930412O13Rik	RIKEN cDNA 4930412O13 gene	protein coding gene
4930413E15Rik	current symbol	MGI:1921877	4930413E15Rik	RIKEN cDNA 4930413E15 gene	lncRNA gene
4930413F20Rik	current symbol	MGI:1918887	4930413F20Rik	RIKEN cDNA 4930413F20 gene	lncRNA gene
4930413G21Rik	current symbol	MGI:1921201	4930413G21Rik	RIKEN cDNA 4930413G21 gene	lncRNA gene
4930413M19Rik	current symbol	MGI:1921139	4930413M19Rik	RIKEN cDNA 4930413M19 gene	lncRNA gene
4930414N06Rik	current symbol	MGI:1921144	4930414N06Rik	RIKEN cDNA 4930414N06 gene	lncRNA gene
4930415F15Rik	old symbol	MGI:1921112	Spata48	spermatogenesis associated 48	protein coding gene
4930415L06Rik	current symbol	MGI:3588286	4930415L06Rik	RIKEN cDNA 4930415L06 gene	protein coding gene
4930415O20Rik	old symbol	MGI:1921113	Tex49	testis expressed 49	protein coding gene
4930417O13Rik	current symbol	MGI:1921120	4930417O13Rik	RIKEN cDNA 4930417O13 gene	lncRNA gene
4930417O22Rik	current symbol	MGI:1921137	4930417O22Rik	RIKEN cDNA 4930417O22 gene	lncRNA gene
4930419G24Rik	current symbol	MGI:1921124	4930419G24Rik	RIKEN cDNA 4930419G24 gene	lncRNA gene
4930423M02Rik	current symbol	MGI:1921122	4930423M02Rik	RIKEN cDNA 4930423M02 gene	lncRNA gene
4930425K10Rik	current symbol	MGI:1921115	4930425K10Rik	RIKEN cDNA 4930425K10 gene	lncRNA gene
4930425L21Rik	current symbol	MGI:1925379	4930425L21Rik	RIKEN cDNA 4930425L21 gene	lncRNA gene
4930425O10Rik	current symbol	MGI:1921885	4930425O10Rik	RIKEN cDNA 4930425O10 gene	lncRNA gene
4930426D05Rik	current symbol	MGI:1921894	4930426D05Rik	RIKEN cDNA 4930426D05 gene	protein coding gene
4930426L09Rik	current symbol	MGI:1921879	4930426L09Rik	RIKEN cDNA 4930426L09 gene	lncRNA gene
4930427A07Rik	old symbol	MGI:2144738	Tedc1	tubulin epsilon and delta complex 1	protein coding gene
4930428D20Rik	current symbol	MGI:1925360	4930428D20Rik	RIKEN cDNA 4930428D20 gene	lncRNA gene
4930428E07Rik	current symbol	MGI:1921117	4930428E07Rik	RIKEN cDNA 4930428E07 gene	lncRNA gene
4930428G15Rik	current symbol	MGI:1921106	4930428G15Rik	RIKEN cDNA 4930428G15 gene	lncRNA gene
4930428O21Rik	current symbol	MGI:1923034	4930428O21Rik	RIKEN cDNA 4930428O21 gene	lncRNA gene
4930429B21Rik	current symbol	MGI:1914826	4930429B21Rik	RIKEN cDNA 4930429B21 gene	lncRNA gene
4930429D17Rik	current symbol	MGI:1921874	4930429D17Rik	RIKEN cDNA 4930429D17 gene	lncRNA gene
4930429F11Rik	current symbol	MGI:1921872	4930429F11Rik	RIKEN cDNA 4930429F11 gene	lncRNA gene
4930429F24Rik	current symbol	MGI:1921883	4930429F24Rik	RIKEN cDNA 4930429F24 gene	lncRNA gene
4930430A15Rik	old symbol	MGI:1914825	Potea	POTE ankyrin domain family member A	protein coding gene
4930430F08Rik	current symbol	MGI:1921197	4930430F08Rik	RIKEN cDNA 4930430F08 gene	protein coding gene
4930430F21Rik	current symbol	MGI:1921034	4930430F21Rik	RIKEN cDNA 4930430F21 gene	lncRNA gene
4930430J02Rik	current symbol	MGI:1921022	4930430J02Rik	RIKEN cDNA 4930430J02 gene	lncRNA gene
4930431F12Rik	current symbol	MGI:1923033	4930431F12Rik	RIKEN cDNA 4930431F12 gene	lncRNA gene
4930431P03Rik	current symbol	MGI:1921145	4930431P03Rik	RIKEN cDNA 4930431P03 gene	lncRNA gene
4930432J09Rik	current symbol	MGI:1921127	4930432J09Rik	RIKEN cDNA 4930432J09 gene	lncRNA gene
4930432K21Rik	old symbol	MGI:1921916	Brme1	break repair meiotic recombinase recruitment factor 1	protein coding gene
4930432M17Rik	current symbol	MGI:3588188	4930432M17Rik	RIKEN cDNA 4930432M17 gene	protein coding gene
4930433B08Rik	current symbol	MGI:1921209	4930433B08Rik	RIKEN cDNA 4930433B08 gene	lncRNA gene
4930433I11Rik	current symbol	MGI:2685327	4930433I11Rik	RIKEN cDNA 4930433I11 gene	protein coding gene
4930433N12Rik	current symbol	MGI:2149746	4930433N12Rik	RIKEN cDNA 4930433N12 gene	lncRNA gene
4930434J06Rik	current symbol	MGI:1921917	4930434J06Rik	RIKEN cDNA 4930434J06 gene	lncRNA gene
4930435E12Rik	old symbol	MGI:1921913	Tex55	testis expressed 55	protein coding gene
4930438E09Rik	current symbol	MGI:1921227	4930438E09Rik	RIKEN cDNA 4930438E09 gene	lncRNA gene
4930440C22Rik	current symbol	MGI:1921939	4930440C22Rik	RIKEN cDNA 4930440C22 gene	lncRNA gene
4930440I19Rik	current symbol	MGI:1925408	4930440I19Rik	RIKEN cDNA 4930440I19 gene	lncRNA gene
4930441H08Rik	current symbol	MGI:1925406	4930441H08Rik	RIKEN cDNA 4930441H08 gene	lncRNA gene
4930441J16Rik	current symbol	MGI:1921212	4930441J16Rik	RIKEN cDNA 4930441J16 gene	lncRNA gene
4930442J19Rik	current symbol	MGI:1921910	4930442J19Rik	RIKEN cDNA 4930442J19 gene	lncRNA gene
4930442L01Rik	current symbol	MGI:1914833	4930442L01Rik	RIKEN cDNA 4930442L01 gene	lncRNA gene
4930443O20Rik	current symbol	MGI:1921937	4930443O20Rik	RIKEN cDNA 4930443O20 gene	lncRNA gene
4930444F02Rik	current symbol	MGI:1921218	4930444F02Rik	RIKEN cDNA 4930444F02 gene	lncRNA gene
4930444G20Rik	old symbol	MGI:2149738	Semp2l2b	SUMO/sentrin specific peptidase 2-like 2B	protein coding gene
4930444M15Rik	current symbol	MGI:1923039	4930444M15Rik	RIKEN cDNA 4930444M15 gene	lncRNA gene
4930444P10Rik	current symbol	MGI:1923049	4930444P10Rik	RIKEN cDNA 4930444P10 gene	protein coding gene
4930445N18Rik	current symbol	MGI:1921235	4930445N18Rik	RIKEN cDNA 4930445N18 gene	lncRNA gene
4930447A16Rik	current symbol	MGI:1922142	4930447A16Rik	RIKEN cDNA 4930447A16 gene	protein coding gene
4930447C04Rik	current symbol	MGI:1923051	4930447C04Rik	RIKEN cDNA 4930447C04 gene	protein coding gene
4930447F24Rik	current symbol	MGI:1924123	4930447F24Rik	RIKEN cDNA 4930447F24 gene	lncRNA gene
4930447J18Rik	current symbol	MGI:1921211	4930447J18Rik	RIKEN cDNA 4930447J18 gene	lncRNA gene
4930447K03Rik	current symbol	MGI:1921231	4930447K03Rik	RIKEN cDNA 4930447K03 gene	lncRNA gene
4930447M23Rik	current symbol	MGI:1918902	4930447M23Rik	RIKEN cDNA 4930447M23 gene	lncRNA gene
4930447N08Rik	current symbol	MGI:1918897	4930447N08Rik	RIKEN cDNA 4930447N08 gene	lncRNA gene
4930448C13Rik	current symbol	MGI:1921222	4930448C13Rik	RIKEN cDNA 4930448C13 gene	lncRNA gene
4930448F12Rik	current symbol	MGI:1921242	4930448F12Rik	RIKEN cDNA 4930448F12 gene	lncRNA gene
4930448H16Rik	current symbol	MGI:1922122	4930448H16Rik	RIKEN cDNA 4930448H16 gene	lncRNA gene
4930448I06Rik	current symbol	MGI:1922147	4930448I06Rik	RIKEN cDNA 4930448I06 gene	lncRNA gene
4930448I18Rik	current symbol	MGI:1921215	4930448I18Rik	RIKEN cDNA 4930448I18 gene	lncRNA gene
4930448K20Rik	current symbol	MGI:1921912	4930448K20Rik	RIKEN cDNA 4930448K20 gene	pseudogene
4930449E01Rik	current symbol	MGI:1922114	4930449E01Rik	RIKEN cDNA 4930449E01 gene	lncRNA gene
4930449E18Rik	current symbol	MGI:1925370	4930449E18Rik	RIKEN cDNA 4930449E18 gene	lncRNA gene
4930449I24Rik	current symbol	MGI:1914660	4930449I24Rik	RIKEN cDNA 4930449I24 gene	protein coding gene
4930451G09Rik	old symbol	MGI:1921934	Dnaaf8	dynein axonemal assembly factor 8	protein coding gene
4930451I11Rik	current symbol	MGI:1925368	4930451I11Rik	RIKEN cDNA 4930451I11 gene	protein coding gene
4930452A19Rik	current symbol	MGI:1925363	4930452A19Rik	RIKEN cDNA 4930452A19 gene	lncRNA gene
4930452B06Rik	old symbol	MGI:1926154	Cfap20dc	CFAP20 domain containing	protein coding gene
4930452G13Rik	current symbol	MGI:1921239	4930452G13Rik	RIKEN cDNA 4930452G13 gene	lncRNA gene
4930452N14Rik	current symbol	MGI:1925362	4930452N14Rik	RIKEN cDNA 4930452N14 gene	lncRNA gene
4930453H23Rik	current symbol	MGI:1921933	4930453H23Rik	RIKEN cDNA 4930453H23 gene	lncRNA gene
4930453L07Rik	current symbol	MGI:1921938	4930453L07Rik	RIKEN cDNA 4930453L07 gene	lncRNA gene
4930453N24Rik	current symbol	MGI:1914859	4930453N24Rik	RIKEN cDNA 4930453N24 gene	protein coding gene
4930455B14Rik	current symbol	MGI:1922109	4930455B14Rik	RIKEN cDNA 4930455B14 gene	lncRNA gene
4930455C13Rik	current symbol	MGI:1921240	4930455C13Rik	RIKEN cDNA 4930455C13 gene	lncRNA gene
4930455D15Rik	current symbol	MGI:1923045	4930455D15Rik	RIKEN cDNA 4930455D15 gene	lncRNA gene
4930455F16Rik	current symbol	MGI:1922126	4930455F16Rik	RIKEN cDNA 4930455F16 gene	lncRNA gene
4930455G09Rik	current symbol	MGI:1926167	4930455G09Rik	RIKEN cDNA 4930455G09 gene	lncRNA gene
4930455H04Rik	current symbol	MGI:1921904	4930455H04Rik	RIKEN cDNA 4930455H04 gene	protein coding gene
4930455J16Rik	current symbol	MGI:1914835	4930455J16Rik	RIKEN cDNA 4930455J16 gene	lncRNA gene
4930456L15Rik	current symbol	MGI:1918900	4930456L15Rik	RIKEN cDNA 4930456L15 gene	lncRNA gene
4930459C07Rik	current symbol	MGI:1922131	4930459C07Rik	RIKEN cDNA 4930459C07 gene	lncRNA gene
4930459L07Rik	current symbol	MGI:1925413	4930459L07Rik	RIKEN cDNA 4930459L07 gene	lncRNA gene
4930461G14Rik	current symbol	MGI:1922129	4930461G14Rik	RIKEN cDNA 4930461G14 gene	lncRNA gene
4930463O16Rik	current symbol	MGI:1923054	4930463O16Rik	RIKEN cDNA 4930463O16 gene	lncRNA gene
4930465K10Rik	current symbol	MGI:1914890	4930465K10Rik	RIKEN cDNA 4930465K10 gene	lncRNA gene
4930465M20Rik	current symbol	MGI:1922218	4930465M20Rik	RIKEN cDNA 4930465M20 gene	lncRNA gene
4930467D21Rik	current symbol	MGI:1923064	4930467D21Rik	RIKEN cDNA 4930467D21 gene	lncRNA gene
4930467E23Rik	current symbol	MGI:1923056	4930467E23Rik	RIKEN cDNA 4930467E23 gene	protein coding gene
4930467K11Rik	current symbol	MGI:1922178	4930467K11Rik	RIKEN cDNA 4930467K11 gene	lncRNA gene
4930469G21Rik	old symbol	MGI:1922183	Tex50	testis expressed 50	protein coding gene
4930470H14Rik	current symbol	MGI:1923065	4930470H14Rik	RIKEN cDNA 4930470H14 gene	lncRNA gene
4930470O06Rik	current symbol	MGI:1922267	4930470O06Rik	RIKEN cDNA 4930470O06 gene	lncRNA gene
4930470P17Rik	current symbol	MGI:1914887	4930470P17Rik	RIKEN cDNA 4930470P17 gene	protein coding gene
4930471C04Rik	current symbol	MGI:1925426	4930471C04Rik	RIKEN cDNA 4930471C04 gene	lncRNA gene
4930471G03Rik	current symbol	MGI:1922216	4930471G03Rik	RIKEN cDNA 4930471G03 gene	lncRNA gene
4930471M09Rik	current symbol	MGI:1922150	4930471M09Rik	RIKEN cDNA 4930471M09 gene	lncRNA gene
4930473A02Rik	current symbol	MGI:2447823	4930473A02Rik	RIKEN cDNA 4930473A02 gene	lncRNA gene
4930473O22Rik	current symbol	MGI:1922275	4930473O22Rik	RIKEN cDNA 4930473O22 gene	lncRNA gene
4930474G06Rik	current symbol	MGI:2444381	4930474G06Rik	RIKEN cDNA 4930474G06 gene	lncRNA gene
4930474H20Rik	current symbol	MGI:1922217	4930474H20Rik	RIKEN cDNA 4930474H20 gene	lncRNA gene
4930474M22Rik	current symbol	MGI:1922167	4930474M22Rik	RIKEN cDNA 4930474M22 gene	lncRNA gene
4930474N05Rik	current symbol	MGI:3586330	4930474N05Rik	RIKEN cDNA 4930474N05 gene	protein coding gene
4930474N09Rik	current symbol	MGI:1914889	4930474N09Rik	RIKEN cDNA 4930474N09 gene	lncRNA gene
4930477N07Rik	current symbol	MGI:1922155	4930477N07Rik	RIKEN cDNA 4930477N07 gene	lncRNA gene
4930478L05Rik	current symbol	MGI:1923068	4930478L05Rik	RIKEN cDNA 4930478L05 gene	lncRNA gene
4930478P22Rik	current symbol	MGI:1922154	4930478P22Rik	RIKEN cDNA 4930478P22 gene	lncRNA gene
4930479D17Rik	current symbol	MGI:1922175	4930479D17Rik	RIKEN cDNA 4930479D17 gene	lncRNA gene
4930480E11Rik	current symbol	MGI:1922160	4930480E11Rik	RIKEN cDNA 4930480E11 gene	protein coding gene
4930480G23Rik	current symbol	MGI:1922238	4930480G23Rik	RIKEN cDNA 4930480G23 gene	lncRNA gene
4930480K15Rik	current symbol	MGI:1926050	4930480K15Rik	RIKEN cDNA 4930480K15 gene	lncRNA gene
4930480K23Rik	current symbol	MGI:1922266	4930480K23Rik	RIKEN cDNA 4930480K23 gene	lncRNA gene
4930480M12Rik	current symbol	MGI:1922180	4930480M12Rik	RIKEN cDNA 4930480M12 gene	lncRNA gene
4930481A15Rik	current symbol	MGI:1922181	4930481A15Rik	RIKEN cDNA 4930481A15 gene	lncRNA gene
4930482G09Rik	current symbol	MGI:1922251	4930482G09Rik	RIKEN cDNA 4930482G09 gene	lncRNA gene
4930483J18Rik	current symbol	MGI:1914888	4930483J18Rik	RIKEN cDNA 4930483J18 gene	lncRNA gene
4930483K19Rik	current symbol	MGI:1922203	4930483K19Rik	RIKEN cDNA 4930483K19 gene	lncRNA gene
4930483O08Rik	current symbol	MGI:1922220	4930483O08Rik	RIKEN cDNA 4930483O08 gene	lncRNA gene
4930484H19Rik	current symbol	MGI:1923063	4930484H19Rik	RIKEN cDNA 4930484H19 gene	lncRNA gene
4930486F22Rik	current symbol	MGI:1925420	4930486F22Rik	RIKEN cDNA 4930486F22 gene	lncRNA gene
4930486I03Rik	current symbol	MGI:1922278	4930486I03Rik	RIKEN cDNA 4930486I03 gene	lncRNA gene
4930486L24Rik	current symbol	MGI:1922258	4930486L24Rik	RIKEN cDNA 4930486L24 gene	protein coding gene
4930487D11Rik	current symbol	MGI:1925422	4930487D11Rik	RIKEN cDNA 4930487D11 gene	lncRNA gene
4930487H11Rik	current symbol	MGI:1922242	4930487H11Rik	RIKEN cDNA 4930487H11 gene	lncRNA gene
4930488B22Rik	current symbol	MGI:1922221	4930488B22Rik	RIKEN cDNA 4930488B22 gene	lncRNA gene
4930488L21Rik	current symbol	MGI:1923059	4930488L21Rik	RIKEN cDNA 4930488L21 gene	lncRNA gene
4930500F04Rik	current symbol	MGI:1922182	4930500F04Rik	RIKEN cDNA 4930500F04 gene	lncRNA gene
4930500L23Rik	current symbol	MGI:1922223	4930500L23Rik	RIKEN cDNA 4930500L23 gene	lncRNA gene
4930502A04Rik	current symbol	MGI:1922201	4930502A04Rik	RIKEN cDNA 4930502A04 gene	lncRNA gene
4930502E09Rik	current symbol	MGI:1922245	4930502E09Rik	RIKEN cDNA 4930502E09 gene	lncRNA gene
4930502E18Rik	old symbol	MGI:1922263	Ct55	cancer/testis antigen 55	protein coding gene
4930503B20Rik	current symbol	MGI:1922264	4930503B20Rik	RIKEN cDNA 4930503B20 gene	protein coding gene
4930503E14Rik	current symbol	MGI:1922204	4930503E14Rik	RIKEN cDNA 4930503E14 gene	protein coding gene
4930503E24Rik	current symbol	MGI:1922280	4930503E24Rik	RIKEN cDNA 4930503E24 gene	pseudogene
4930503F20Rik	current symbol	MGI:1925257	4930503F20Rik	RIKEN cDNA 4930503F20 gene	lncRNA gene
4930503H13Rik	current symbol	MGI:1922191	4930503H13Rik	RIKEN cDNA 4930503H13 gene	pseudogene
4930503L19Rik	current symbol	MGI:1922045	4930503L19Rik	RIKEN cDNA 4930503L19 gene	protein coding gene
4930503O07Rik	current symbol	MGI:1922192	4930503O07Rik	RIKEN cDNA 4930503O07 gene	lncRNA gene
4930504C09Rik	current symbol	MGI:1922326	4930504C09Rik	RIKEN cDNA 4930504C09 gene	lncRNA gene
4930504O13Rik	old symbol	MGI:2685370	Lypd9	LY6/PLAUR domain containing 9	protein coding gene
4930505A04Rik	current symbol	MGI:1922337	4930505A04Rik	RIKEN cDNA 4930505A04 gene	protein coding gene
4930505G20Rik	current symbol	MGI:1922338	4930505G20Rik	RIKEN cDNA 4930505G20 gene	lncRNA gene
4930505K13Rik	current symbol	MGI:1922323	4930505K13Rik	RIKEN cDNA 4930505K13 gene	lncRNA gene
4930505K14Rik	current symbol	MGI:1925265	4930505K14Rik	RIKEN cDNA 4930505K14 gene	lncRNA gene
4930506A18Rik	current symbol	MGI:1922294	4930506A18Rik	RIKEN cDNA 4930506A18 gene	lncRNA gene
4930506C21Rik	current symbol	MGI:1922310	4930506C21Rik	RIKEN cDNA 4930506C21 gene	lncRNA gene
4930507D05Rik	current symbol	MGI:1921956	4930507D05Rik	RIKEN cDNA 4930507D05 gene	lncRNA gene
4930507D10Rik	current symbol	MGI:1922293	4930507D10Rik	RIKEN cDNA 4930507D10 gene	lncRNA gene
4930509E16Rik	current symbol	MGI:1922365	4930509E16Rik	RIKEN cDNA 4930509E16 gene	lncRNA gene
4930509J09Rik	current symbol	MGI:1921943	4930509J09Rik	RIKEN cDNA 4930509J09 gene	lncRNA gene
4930509K18Rik	current symbol	MGI:1923069	4930509K18Rik	RIKEN cDNA 4930509K18 gene	lncRNA gene
4930511A02Rik	current symbol	MGI:1921962	4930511A02Rik	RIKEN cDNA 4930511A02 gene	lncRNA gene
4930511A08Rik	current symbol	MGI:1925428	4930511A08Rik	RIKEN cDNA 4930511A08 gene	lncRNA gene
4930511E03Rik	current symbol	MGI:1926023	4930511E03Rik	RIKEN cDNA 4930511E03 gene	lncRNA gene
4930511M06Rik	current symbol	MGI:1922334	4930511M06Rik	RIKEN cDNA 4930511M06 gene	lncRNA gene
4930512B01Rik	current symbol	MGI:1921974	4930512B01Rik	RIKEN cDNA 4930512B01 gene	lncRNA gene
4930512J16Rik	current symbol	MGI:1922381	4930512J16Rik	RIKEN cDNA 4930512J16 gene	lncRNA gene
4930512M02Rik	current symbol	MGI:1922360	4930512M02Rik	RIKEN cDNA 4930512M02 gene	protein coding gene
4930513D17Rik	current symbol	MGI:1922345	4930513D17Rik	RIKEN cDNA 4930513D17 gene	lncRNA gene
4930513N10Rik	current symbol	MGI:2443064	4930513N10Rik	RIKEN cDNA 4930513N10 gene	lncRNA gene
4930513O06Rik	current symbol	MGI:1922375	4930513O06Rik	RIKEN cDNA 4930513O06 gene	protein coding gene
4930515B02Rik	current symbol	MGI:1922378	4930515B02Rik	RIKEN cDNA 4930515B02 gene	lncRNA gene
4930515G01Rik	current symbol	MGI:1914892	4930515G01Rik	RIKEN cDNA 4930515G01 gene	lncRNA gene
4930515G16Rik	current symbol	MGI:1922320	4930515G16Rik	RIKEN cDNA 4930515G16 gene	pseudogene
4930515L03Rik	current symbol	MGI:1922319	4930515L03Rik	RIKEN cDNA 4930515L03 gene	lncRNA gene
4930515L19Rik	current symbol	MGI:1922383	4930515L19Rik	RIKEN cDNA 4930515L19 gene	lncRNA gene
4930517E11Rik	current symbol	MGI:1921952	4930517E11Rik	RIKEN cDNA 4930517E11 gene	lncRNA gene
4930517M08Rik	current symbol	MGI:1922367	4930517M08Rik	RIKEN cDNA 4930517M08 gene	lncRNA gene
4930518J21Rik	current symbol	MGI:1922373	4930518J21Rik	RIKEN cDNA 4930518J21 gene	lncRNA gene
4930518P08Rik	current symbol	MGI:1918904	4930518P08Rik	RIKEN cDNA 4930518P08 gene	lncRNA gene
4930519D14Rik	current symbol	MGI:1922340	4930519D14Rik	RIKEN cDNA 4930519D14 gene	lncRNA gene
4930519F09Rik	current symbol	MGI:2149783	4930519F09Rik	RIKEN cDNA 4930519F09 gene	pseudogene
4930519F16Rik	current symbol	MGI:1922356	4930519F16Rik	RIKEN cDNA 4930519F16 gene	pseudogene
4930519F24Rik	current symbol	MGI:1922047	4930519F24Rik	RIKEN cDNA 4930519F24 gene	lncRNA gene
4930519G04Rik	current symbol	MGI:1914843	4930519G04Rik	RIKEN cDNA 4930519G04 gene	protein coding gene
4930519H02Rik	current symbol	MGI:1922308	4930519H02Rik	RIKEN cDNA 4930519H02 gene	lncRNA gene
4930519K11Rik	current symbol	MGI:1925269	4930519K11Rik	RIKEN cDNA 4930519K11 gene	lncRNA gene
4930520O04Rik	current symbol	MGI:1922366	4930520O04Rik	RIKEN cDNA 4930520O04 gene	lncRNA gene
4930520P13Rik	current symbol	MGI:1922336	4930520P13Rik	RIKEN cDNA 4930520P13 gene	lncRNA gene
4930521E06Rik	current symbol	MGI:1922316	4930521E06Rik	RIKEN cDNA 4930521E06 gene	lncRNA gene
4930522H14Rik	current symbol	MGI:1914896	4930522H14Rik	RIKEN cDNA 4930522H14 gene	protein coding gene
4930522O17Rik	current symbol	MGI:1925430	4930522O17Rik	RIKEN cDNA 4930522O17 gene	lncRNA gene
4930523C07Rik	current symbol	MGI:1914897	4930523C07Rik	RIKEN cDNA 4930523C07 gene	protein coding gene
4930523O13Rik	current symbol	MGI:1921976	4930523O13Rik	RIKEN cDNA 4930523O13 gene	lncRNA gene
4930524B15Rik	current symbol	MGI:1914842	4930524B15Rik	RIKEN cDNA 4930524B15 gene	protein coding gene
4930524B17Rik	current symbol	MGI:1921975	4930524B17Rik	RIKEN cDNA 4930524B17 gene	lncRNA gene
4930524C18Rik	current symbol	MGI:1923072	4930524C18Rik	RIKEN cDNA 4930524C18 gene	lncRNA gene
4930524N10Rik	old symbol	MGI:1922321	Samt2b	spermatogenesis associated multipass transmembrane protein 2b	protein coding gene
4930524O05Rik	current symbol	MGI:1922346	4930524O05Rik	RIKEN cDNA 4930524O05 gene	lncRNA gene
4930524O08Rik	current symbol	MGI:1921950	4930524O08Rik	RIKEN cDNA 4930524O08 gene	lncRNA gene
4930525C09Rik	current symbol	MGI:1925377	4930525C09Rik	RIKEN cDNA 4930525C09 gene	lncRNA gene
4930525D18Rik	current symbol	MGI:1922350	4930525D18Rik	RIKEN cDNA 4930525D18 gene	lncRNA gene
4930525G20Rik	current symbol	MGI:2443505	4930525G20Rik	RIKEN cDNA 4930525G20 gene	lncRNA gene
4930526H09Rik	current symbol	MGI:1922389	4930526H09Rik	RIKEN cDNA 4930526H09 gene	lncRNA gene
4930526I15Rik	current symbol	MGI:1922385	4930526I15Rik	RIKEN cDNA 4930526I15 gene	lncRNA gene
4930526L06Rik	current symbol	MGI:1922388	4930526L06Rik	RIKEN cDNA 4930526L06 gene	lncRNA gene
4930527F14Rik	current symbol	MGI:1914901	4930527F14Rik	RIKEN cDNA 4930527F14 gene	lncRNA gene
4930527G23Rik	current symbol	MGI:1925449	4930527G23Rik	RIKEN cDNA 4930527G23 gene	lncRNA gene
4930528A17Rik	current symbol	MGI:1914985	4930528A17Rik	RIKEN cDNA 4930528A17 gene	lncRNA gene
4930528D03Rik	current symbol	MGI:1922473	4930528D03Rik	RIKEN cDNA 4930528D03 gene	lncRNA gene
4930528G23Rik	current symbol	MGI:1923081	4930528G23Rik	RIKEN cDNA 4930528G23 gene	lncRNA gene
4930528H21Rik	current symbol	MGI:1925284	4930528H21Rik	RIKEN cDNA 4930528H21 gene	lncRNA gene
4930528P14Rik	current symbol	MGI:1925443	4930528P14Rik	RIKEN cDNA 4930528P14 gene	lncRNA gene
4930529C04Rik	current symbol	MGI:1922392	4930529C04Rik	RIKEN cDNA 4930529C04 gene	pseudogene
4930529K09Rik	current symbol	MGI:1922405	4930529K09Rik	RIKEN cDNA 4930529K09 gene	lncRNA gene
4930529L06Rik	current symbol	MGI:1925273	4930529L06Rik	RIKEN cDNA 4930529L06 gene	lncRNA gene
4930532I03Rik	current symbol	MGI:1923083	4930532I03Rik	RIKEN cDNA 4930532I03 gene	lncRNA gene
4930532M18Rik	current symbol	MGI:1922483	4930532M18Rik	RIKEN cDNA 4930532M18 gene	lncRNA gene
4930533B01Rik	current symbol	MGI:1922416	4930533B01Rik	RIKEN cDNA 4930533B01 gene	lncRNA gene
4930533N22Rik	current symbol	MGI:1922455	4930533N22Rik	RIKEN cDNA 4930533N22 gene	lncRNA gene
4930533P14Rik	current symbol	MGI:1922409	4930533P14Rik	RIKEN cDNA 4930533P14 gene	lncRNA gene
4930538K18Rik	old symbol	MGI:1922430	Tmem269	transmembrane protein 269	protein coding gene
4930539C22Rik	current symbol	MGI:1922458	4930539C22Rik	RIKEN cDNA 4930539C22 gene	lncRNA gene
4930539E08Rik	old symbol	MGI:1925441	Bnip5	BCL2 interacting protein 5	protein coding gene
4930539J05Rik	current symbol	MGI:1922477	4930539J05Rik	RIKEN cDNA 4930539J05 gene	lncRNA gene
4930539M17Rik	current symbol	MGI:1922399	4930539M17Rik	RIKEN cDNA 4930539M17 gene	lncRNA gene
4930539N22Rik	current symbol	MGI:1922453	4930539N22Rik	RIKEN cDNA 4930539N22 gene	lncRNA gene
4930540M03Rik	current symbol	MGI:1925275	4930540M03Rik	RIKEN cDNA 4930540M03 gene	lncRNA gene
4930542C21Rik	current symbol	MGI:1922425	4930542C21Rik	RIKEN cDNA 4930542C21 gene	lncRNA gene
4930542D17Rik	current symbol	MGI:1922461	4930542D17Rik	RIKEN cDNA 4930542D17 gene	lncRNA gene
4930543E12Rik	current symbol	MGI:1922489	4930543E12Rik	RIKEN cDNA 4930543E12 gene	lncRNA gene
4930543N07Rik	current symbol	MGI:1922437	4930543N07Rik	RIKEN cDNA 4930543N07 gene	lncRNA gene
4930544D05Rik	current symbol	MGI:2148639	4930544D05Rik	RIKEN cDNA 4930544D05 gene	protein coding gene
4930544G11Rik	current symbol	MGI:1914903	4930544G11Rik	RIKEN cDNA 4930544G11 gene	protein coding gene
4930544M13Rik	current symbol	MGI:1922411	4930544M13Rik	RIKEN cDNA 4930544M13 gene	lncRNA gene
4930545E07Rik	current symbol	MGI:1922412	4930545E07Rik	RIKEN cDNA 4930545E07 gene	lncRNA gene
4930545H06Rik	current symbol	MGI:1922398	4930545H06Rik	RIKEN cDNA 4930545H06 gene	lncRNA gene
4930545L23Rik	current symbol	MGI:1926055	4930545L23Rik	RIKEN cDNA 4930545L23 gene	lncRNA gene
4930546C10Rik	current symbol	MGI:1926181	4930546C10Rik	RIKEN cDNA 4930546C10 gene	lncRNA gene
4930546K05Rik	current symbol	MGI:1925444	4930546K05Rik	RIKEN cDNA 4930546K05 gene	lncRNA gene
4930547E08Rik	current symbol	MGI:1925281	4930547E08Rik	RIKEN cDNA 4930547E08 gene	lncRNA gene
4930547E14Rik	current symbol	MGI:1922395	4930547E14Rik	RIKEN cDNA 4930547E14 gene	lncRNA gene
4930548G14Rik	current symbol	MGI:1922531	4930548G14Rik	RIKEN cDNA 4930548G14 gene	lncRNA gene
4930548H24Rik	current symbol	MGI:1914906	4930548H24Rik	RIKEN cDNA 4930548H24 gene	protein coding gene
4930548J01Rik	current symbol	MGI:1925293	4930548J01Rik	RIKEN cDNA 4930548J01 gene	lncRNA gene
4930548K13Rik	current symbol	MGI:1922610	4930548K13Rik	RIKEN cDNA 4930548K13 gene	lncRNA gene
4930549C01Rik	old symbol	MGI:1914913	Tex46	testis expressed 46	protein coding gene
4930549C15Rik	current symbol	MGI:1922493	4930549C15Rik	RIKEN cDNA 4930549C15 gene	lncRNA gene
4930549G23Rik	current symbol	MGI:1922536	4930549G23Rik	RIKEN cDNA 4930549G23 gene	lncRNA gene
4930550C14Rik	current symbol	MGI:1922561	4930550C14Rik	RIKEN cDNA 4930550C14 gene	protein coding gene
4930550C17Rik	current symbol	MGI:1922495	4930550C17Rik	RIKEN cDNA 4930550C17 gene	lncRNA gene
4930550L24Rik	old symbol	MGI:1922602	Magea13	MAGE family member A13	protein coding gene
4930552N02Rik	current symbol	MGI:1922617	4930552N02Rik	RIKEN cDNA 4930552N02 gene	lncRNA gene
4930552P12Rik	current symbol	MGI:1924844	4930552P12Rik	RIKEN cDNA 4930552P12 gene	lncRNA gene
4930553C11Rik	current symbol	MGI:1922565	4930553C11Rik	RIKEN cDNA 4930553C11 gene	lncRNA gene
4930553E22Rik	current symbol	MGI:1922497	4930553E22Rik	RIKEN cDNA 4930553E22 gene	lncRNA gene
4930554C24Rik	current symbol	MGI:1922503	4930554C24Rik	RIKEN cDNA 4930554C24 gene	lncRNA gene
4930554G24Rik	current symbol	MGI:1922530	4930554G24Rik	RIKEN cDNA 4930554G24 gene	lncRNA gene
4930554H23Rik	current symbol	MGI:1924881	4930554H23Rik	RIKEN cDNA 4930554H23 gene	lncRNA gene
4930554I06Rik	current symbol	MGI:1922604	4930554I06Rik	RIKEN cDNA 4930554I06 gene	lncRNA gene
4930555B11Rik	current symbol	MGI:1922529	4930555B11Rik	RIKEN cDNA 4930555B11 gene	lncRNA gene
4930555B12Rik	current symbol	MGI:1925336	4930555B12Rik	RIKEN cDNA 4930555B12 gene	lncRNA gene
4930555G01Rik	current symbol	MGI:1922055	4930555G01Rik	RIKEN cDNA 4930555G01 gene	protein coding gene
4930555G21Rik	current symbol	MGI:1922502	4930555G21Rik	RIKEN cDNA 4930555G21 gene	lncRNA gene
4930555K05Rik	current symbol	MGI:1922611	4930555K05Rik	RIKEN cDNA 4930555K05 gene	lncRNA gene
4930556C24Rik	current symbol	MGI:1922560	4930556C24Rik	RIKEN cDNA 4930556C24 gene	lncRNA gene
4930556G01Rik	current symbol	MGI:1922582	4930556G01Rik	RIKEN cDNA 4930556G01 gene	lncRNA gene
4930556J02Rik	current symbol	MGI:1922599	4930556J02Rik	RIKEN cDNA 4930556J02 gene	lncRNA gene
4930556M19Rik	current symbol	MGI:1922509	4930556M19Rik	RIKEN cDNA 4930556M19 gene	lncRNA gene
4930556N09Rik	current symbol	MGI:1922551	4930556N09Rik	RIKEN cDNA 4930556N09 gene	lncRNA gene
4930556N13Rik	current symbol	MGI:1922535	4930556N13Rik	RIKEN cDNA 4930556N13 gene	lncRNA gene
4930557A04Rik	old symbol	MGI:1922521	H2al3	H2A histone family member L3	protein coding gene
4930557F10Rik	current symbol	MGI:1922572	4930557F10Rik	RIKEN cDNA 4930557F10 gene	lncRNA gene
4930557J02Rik	current symbol	MGI:1922607	4930557J02Rik	RIKEN cDNA 4930557J02 gene	lncRNA gene
4930557K07Rik	current symbol	MGI:1925452	4930557K07Rik	RIKEN cDNA 4930557K07 gene	lncRNA gene
4930558C23Rik	current symbol	MGI:1914904	4930558C23Rik	RIKEN cDNA 4930558C23 gene	protein coding gene
4930558F17Rik	current symbol	MGI:1922580	4930558F17Rik	RIKEN cDNA 4930558F17 gene	lncRNA gene
4930558G05Rik	current symbol	MGI:1922524	4930558G05Rik	RIKEN cDNA 4930558G05 gene	lncRNA gene
4930558J18Rik	current symbol	MGI:1922573	4930558J18Rik	RIKEN cDNA 4930558J18 gene	lncRNA gene
4930558K02Rik	current symbol	MGI:1922618	4930558K02Rik	RIKEN cDNA 4930558K02 gene	protein coding gene
4930559C10Rik	current symbol	MGI:1922545	4930559C10Rik	RIKEN cDNA 4930559C10 gene	lncRNA gene
4930562C15Rik	current symbol	MGI:1926059	4930562C15Rik	RIKEN cDNA 4930562C15 gene	protein coding gene
4930562F07Rik	current symbol	MGI:1922505	4930562F07Rik	RIKEN cDNA 4930562F07 gene	lncRNA gene
4930563D23Rik	old symbol	MGI:1922578	Fam243	family with sequence similarity 243	protein coding gene
4930563E18Rik	current symbol	MGI:1922620	4930563E18Rik	RIKEN cDNA 4930563E18 gene	lncRNA gene
4930563E22Rik	current symbol	MGI:1922554	4930563E22Rik	RIKEN cDNA 4930563E22 gene	protein coding gene
4930563F08Rik	current symbol	MGI:1922619	4930563F08Rik	RIKEN cDNA 4930563F08 gene	lncRNA gene
4930563H07Rik	current symbol	MGI:1922597	4930563H07Rik	RIKEN cDNA 4930563H07 gene	lncRNA gene
4930563M20Rik	current symbol	MGI:1925463	4930563M20Rik	RIKEN cDNA 4930563M20 gene	lncRNA gene
4930563M21Rik	current symbol	MGI:1922508	4930563M21Rik	RIKEN cDNA 4930563M21 gene	protein coding gene
4930564B18Rik	old symbol	MGI:1922522	Erich6b	glutamate rich 6B	protein coding gene
4930564C03Rik	current symbol	MGI:1922591	4930564C03Rik	RIKEN cDNA 4930564C03 gene	protein coding gene
4930564D02Rik	current symbol	MGI:1922519	4930564D02Rik	RIKEN cDNA 4930564D02 gene	protein coding gene
4930565D16Rik	current symbol	MGI:1922559	4930565D16Rik	RIKEN cDNA 4930565D16 gene	lncRNA gene
4930565N06Rik	current symbol	MGI:1915556	4930565N06Rik	RIKEN cDNA 4930565N06 gene	lncRNA gene
4930567H12Rik	current symbol	MGI:1923181	4930567H12Rik	RIKEN cDNA 4930567H12 gene	lncRNA gene
4930567H17Rik	current symbol	MGI:3588249	4930567H17Rik	RIKEN cDNA 4930567H17 gene	lncRNA gene
4930567J20Rik	current symbol	MGI:1925471	4930567J20Rik	RIKEN cDNA 4930567J20 gene	lncRNA gene
4930567K12Rik	current symbol	MGI:1923095	4930567K12Rik	RIKEN cDNA 4930567K12 gene	lncRNA gene
4930567K20Rik	current symbol	MGI:1925306	4930567K20Rik	RIKEN cDNA 4930567K20 gene	lncRNA gene
4930568D16Rik	current symbol	MGI:1923109	4930568D16Rik	RIKEN cDNA 4930568D16 gene	protein coding gene
4930568E12Rik	current symbol	MGI:1925469	4930568E12Rik	RIKEN cDNA 4930568E12 gene	lncRNA gene
4930568G15Rik	current symbol	MGI:1923107	4930568G15Rik	RIKEN cDNA 4930568G15 gene	lncRNA gene
4930570G19Rik	current symbol	MGI:1923158	4930570G19Rik	RIKEN cDNA 4930570G19 gene	lncRNA gene
4930571K23Rik	current symbol	MGI:1923111	4930571K23Rik	RIKEN cDNA 4930571K23 gene	lncRNA gene
4930571O06Rik	current symbol	MGI:1925298	4930571O06Rik	RIKEN cDNA 4930571O06 gene	lncRNA gene
4930572K03Rik	current symbol	MGI:1923166	4930572K03Rik	RIKEN cDNA 4930572K03 gene	lncRNA gene
4930572O03Rik	current symbol	MGI:2441686	4930572O03Rik	RIKEN cDNA 4930572O03 gene	protein coding gene
4930572O13Rik	current symbol	MGI:1923112	4930572O13Rik	RIKEN cDNA 4930572O13 gene	lncRNA gene
4930573O16Rik	current symbol	MGI:1925299	4930573O16Rik	RIKEN cDNA 4930573O16 gene	lncRNA gene
4930577N17Rik	current symbol	MGI:1914996	4930577N17Rik	RIKEN cDNA 4930577N17 gene	lncRNA gene
4930578C19Rik	old symbol	MGI:1923155	Dipk2b	divergent protein kinase domain 2B	protein coding gene
4930578E11Rik	current symbol	MGI:1925308	4930578E11Rik	RIKEN cDNA 4930578E11 gene	lncRNA gene
4930578I06Rik	current symbol	MGI:1915000	4930578I06Rik	RIKEN cDNA 4930578I06 gene	protein coding gene
4930578M01Rik	current symbol	MGI:1923201	4930578M01Rik	RIKEN cDNA 4930578M01 gene	lncRNA gene
4930578N18Rik	current symbol	MGI:1925465	4930578N18Rik	RIKEN cDNA 4930578N18 gene	lncRNA gene
4930579F01Rik	current symbol	MGI:1914991	4930579F01Rik	RIKEN cDNA 4930579F01 gene	protein coding gene
4930579G18Rik	current symbol	MGI:1923163	4930579G18Rik	RIKEN cDNA 4930579G18 gene	lncRNA gene
4930579G24Rik	current symbol	MGI:1923189	4930579G24Rik	RIKEN cDNA 4930579G24 gene	protein coding gene
4930579H20Rik	current symbol	MGI:1923105	4930579H20Rik	RIKEN cDNA 4930579H20 gene	lncRNA gene
4930579J19Rik	current symbol	MGI:1923104	4930579J19Rik	RIKEN cDNA 4930579J19 gene	lncRNA gene
4930579K19Rik	current symbol	MGI:1923131	4930579K19Rik	RIKEN cDNA 4930579K19 gene	lncRNA gene
4930579P08Rik	current symbol	MGI:1923128	4930579P08Rik	RIKEN cDNA 4930579P08 gene	lncRNA gene
4930581F22Rik	current symbol	MGI:1926184	4930581F22Rik	RIKEN cDNA 4930581F22 gene	lncRNA gene
4930583K01Rik	current symbol	MGI:1914995	4930583K01Rik	RIKEN cDNA 4930583K01 gene	lncRNA gene
4930583P06Rik	current symbol	MGI:1923196	4930583P06Rik	RIKEN cDNA 4930583P06 gene	lncRNA gene
4930584F24Rik	current symbol	MGI:1923192	4930584F24Rik	RIKEN cDNA 4930584F24 gene	lncRNA gene
4930586N03Rik	current symbol	MGI:1923137	4930586N03Rik	RIKEN cDNA 4930586N03 gene	lncRNA gene
4930587E11Rik	current symbol	MGI:1923143	4930587E11Rik	RIKEN cDNA 4930587E11 gene	lncRNA gene
4930590J08Rik	current symbol	MGI:2685917	4930590J08Rik	RIKEN cDNA 4930590J08 gene	protein coding gene
4930590L20Rik	current symbol	MGI:1923160	4930590L20Rik	RIKEN cDNA 4930590L20 gene	lncRNA gene
4930591A17Rik	current symbol	MGI:1915425	4930591A17Rik	RIKEN cDNA 4930591A17 gene	protein coding gene
4930591E09Rik	current symbol	MGI:1923127	4930591E09Rik	RIKEN cDNA 4930591E09 gene	lncRNA gene
4930592A05Rik	current symbol	MGI:1923130	4930592A05Rik	RIKEN cDNA 4930592A05 gene	lncRNA gene
4930592I03Rik	current symbol	MGI:1923103	4930592I03Rik	RIKEN cDNA 4930592I03 gene	lncRNA gene
4930593A02Rik	current symbol	MGI:1923132	4930593A02Rik	RIKEN cDNA 4930593A02 gene	lncRNA gene
4930593C16Rik	current symbol	MGI:1925310	4930593C16Rik	RIKEN cDNA 4930593C16 gene	lncRNA gene
4930594C11Rik	current symbol	MGI:1924883	4930594C11Rik	RIKEN cDNA 4930594C11 gene	pseudogene
4930594O21Rik	current symbol	MGI:1923197	4930594O21Rik	RIKEN cDNA 4930594O21 gene	lncRNA gene
4930595D18Rik	current symbol	MGI:1925312	4930595D18Rik	RIKEN cDNA 4930595D18 gene	protein coding gene
4930595M18Rik	current symbol	MGI:3045300	4930595M18Rik	RIKEN cDNA 4930595M18 gene	protein coding gene
4930596D02Rik	current symbol	MGI:3588288	4930596D02Rik	RIKEN cDNA 4930596D02 gene	protein coding gene
4930596I21Rik	current symbol	MGI:1925479	4930596I21Rik	RIKEN cDNA 4930596I21 gene	lncRNA gene
4930597A21Rik	current symbol	MGI:1922639	4930597A21Rik	RIKEN cDNA 4930597A21 gene	lncRNA gene
4930597G03Rik	current symbol	MGI:1922627	4930597G03Rik	RIKEN cDNA 4930597G03 gene	lncRNA gene
4930598F16Rik	current symbol	MGI:1922631	4930598F16Rik	RIKEN cDNA 4930598F16 gene	lncRNA gene
4930599N23Rik	current symbol	MGI:1922629	4930599N23Rik	RIKEN cDNA 4930599N23 gene	lncRNA gene
4931402G19Rik	current symbol	MGI:1918183	4931402G19Rik	RIKEN cDNA 4931402G19 gene	lncRNA gene
4931403E22Rik	current symbol	MGI:1918192	4931403E22Rik	RIKEN cDNA 4931403E22 gene	lncRNA gene
4931403G20Rik	current symbol	MGI:1918184	4931403G20Rik	RIKEN cDNA 4931403G20 gene	lncRNA gene
4931406B18Rik	current symbol	MGI:1921304	4931406B18Rik	RIKEN cDNA 4931406B18 gene	protein coding gene
4931406C07Rik	current symbol	MGI:1918234	4931406C07Rik	RIKEN cDNA 4931406C07 gene	protein coding gene
4931406H21Rik	current symbol	MGI:1924842	4931406H21Rik	RIKEN cDNA 4931406H21 gene	lncRNA gene
4931406P16Rik	old symbol	MGI:1924311	Garre1	granule associated Rac and RHOG effector 1	protein coding gene
4931408C20Rik	current symbol	MGI:3588222	4931408C20Rik	RIKEN cDNA 4931408C20 gene	protein coding gene
4931408D14Rik	current symbol	MGI:1924309	4931408D14Rik	RIKEN cDNA 4931408D14 gene	lncRNA gene
4931409K22Rik	old symbol	MGI:3045319	Iqca1l	IQ motif containing with AAA domain 1 like	protein coding gene
4931414P19Rik	current symbol	MGI:1921609	4931414P19Rik	RIKEN cDNA 4931414P19 gene	protein coding gene
4931417E11Rik	old symbol	MGI:1913990	Jkampl	JNK1/MAPK8 associated membrane protein like	protein coding gene
4931419H13Rik	current symbol	MGI:1918220	4931419H13Rik	RIKEN cDNA 4931419H13 gene	lncRNA gene
4931420L22Rik	current symbol	MGI:1918222	4931420L22Rik	RIKEN cDNA 4931420L22 gene	lncRNA gene
4931423N10Rik	old symbol	MGI:1918231	Potegl	POTE ankyrin domain family, member G like	protein coding gene
4931428F04Rik	current symbol	MGI:1921606	4931428F04Rik	RIKEN cDNA 4931428F04 gene	protein coding gene
4931428L18Rik	current symbol	MGI:1918238	4931428L18Rik	RIKEN cDNA 4931428L18 gene	protein coding gene
4931429I11Rik	old symbol	MGI:1918239	Jhy	junctional cadherin complex regulator	protein coding gene
4931429L15Rik	current symbol	MGI:1921611	4931429L15Rik	RIKEN cDNA 4931429L15 gene	protein coding gene
4931429P17Rik	current symbol	MGI:1918221	4931429P17Rik	RIKEN cDNA 4931429P17 gene	lncRNA gene
4931430N09Rik	current symbol	MGI:1921613	4931430N09Rik	RIKEN cDNA 4931430N09 gene	lncRNA gene
4931431B13Rik	current symbol	MGI:1918223	4931431B13Rik	RIKEN cDNA 4931431B13 gene	lncRNA gene
4931431C16Rik	current symbol	MGI:1921614	4931431C16Rik	RIKEN cDNA 4931431C16 gene	lncRNA gene
4931431F19Rik	old symbol	MGI:1918230	Ubqln5	ubiquilin 5	protein coding gene
4931440F15Rik	old symbol	MGI:2441689	Fem1al	fem-1 homolog A like	protein coding gene
4931440J10Rik	current symbol	MGI:1918250	4931440J10Rik	RIKEN cDNA 4931440J10 gene	lncRNA gene
4931440P22Rik	current symbol	MGI:1918254	4931440P22Rik	RIKEN cDNA 4931440P22 gene	lncRNA gene
4932411E22Rik	old symbol	MGI:2686021	Ankfn1	ankyrin-repeat and fibronectin type III domain containing 1	protein coding gene
4932411N23Rik	old symbol	MGI:3045322	Dmtf1l	cyclin D binding myb like transcription factor 1 like	protein coding gene
4932412D23Rik	current symbol	MGI:1922972	4932412D23Rik	RIKEN cDNA 4932412D23 gene	lncRNA gene
4932413F04Rik	current symbol	MGI:2441690	4932413F04Rik	RIKEN cDNA 4932413F04 gene	lncRNA gene
4932414J04Rik	current symbol	MGI:3605619	4932414J04Rik	RIKEN cDNA 4932414J04 gene	lncRNA gene
4932414N04Rik	current symbol	MGI:1922971	4932414N04Rik	RIKEN cDNA 4932414N04 gene	protein coding gene
4932415M13Rik	current symbol	MGI:3608328	4932415M13Rik	RIKEN cDNA 4932415M13 gene	lncRNA gene
4932416H05Rik	old symbol	MGI:3606162	Stk35os1	serine/threonine kinase 35, opposite strand 1	lncRNA gene
4932416K20Rik	current symbol	MGI:3045271	4932416K20Rik	RIKEN cDNA 4932416K20 gene	lncRNA gene
4932418E24Rik	old symbol	MGI:3045295	Ccdc187	coiled-coil domain containing 187	protein coding gene
4932429P05Rik	current symbol	MGI:3588287	4932429P05Rik	RIKEN cDNA 4932429P05 gene	protein coding gene
4932435O22Rik	current symbol	MGI:2442791	4932435O22Rik	RIKEN cDNA 4932435O22 gene	lncRNA gene
4932438A13Rik	current symbol	MGI:2444631	4932438A13Rik	RIKEN cDNA 4932438A13 gene	protein coding gene
4932438H23Rik	current symbol	MGI:1921637	4932438H23Rik	RIKEN cDNA 4932438H23 gene	protein coding gene
4932441J04Rik	current symbol	MGI:2441691	4932441J04Rik	RIKEN cDNA 4932441J04 gene	lncRNA gene
4932443I19Rik	old symbol	MGI:2685952	Cfap97d2	CFAP97 domain containing 2	protein coding gene
4932702P03Rik	current symbol	MGI:1921673	4932702P03Rik	RIKEN cDNA 4932702P03 gene	lncRNA gene
4933400A11Rik	current symbol	MGI:1913997	4933400A11Rik	RIKEN cDNA 4933400A11 gene	protein coding gene
4933400B14Rik	current symbol	MGI:1918302	4933400B14Rik	RIKEN cDNA 4933400B14 gene	lncRNA gene
4933400C23Rik	current symbol	MGI:5439420	4933400C23Rik	RIKEN cDNA 4933400C23 gene	lncRNA gene
4933400F21Rik	current symbol	MGI:1921653	4933400F21Rik	RIKEN cDNA 4933400F21 gene	lncRNA gene
4933400L20Rik	current symbol	MGI:1918308	4933400L20Rik	RIKEN cDNA 4933400L20 gene	lncRNA gene
4933401B06Rik	current symbol	MGI:1918261	4933401B06Rik	RIKEN cDNA 4933401B06 gene	pseudogene
4933401D09Rik	current symbol	MGI:1918258	4933401D09Rik	RIKEN cDNA 4933401D09 gene	lncRNA gene
4933401H06Rik	current symbol	MGI:1918288	4933401H06Rik	RIKEN cDNA 4933401H06 gene	lncRNA gene
4933402C06Rik	current symbol	MGI:1918279	4933402C06Rik	RIKEN cDNA 4933402C06 gene	lncRNA gene
4933402D24Rik	current symbol	MGI:1921676	4933402D24Rik	RIKEN cDNA 4933402D24 gene	protein coding gene
4933402E13Rik	old symbol	MGI:1921687	Magec2	MAGE family member C2	protein coding gene
4933402J07Rik	current symbol	MGI:3607717	4933402J07Rik	RIKEN cDNA 4933402J07 gene	protein coding gene
4933402J10Rik	current symbol	MGI:1918307	4933402J10Rik	RIKEN cDNA 4933402J10 gene	lncRNA gene
4933402J15Rik	current symbol	MGI:1921675	4933402J15Rik	RIKEN cDNA 4933402J15 gene	lncRNA gene
4933402N03Rik	current symbol	MGI:1914681	4933402N03Rik	RIKEN cDNA 4933402N03 gene	protein coding gene
4933402N22Rik	current symbol	MGI:3703021	4933402N22Rik	RIKEN cDNA 4933402N22 gene	protein coding gene
4933402P03Rik	old symbol	MGI:1918293	Spem2	SPEM family member 2	protein coding gene
4933403O08Rik	current symbol	MGI:1918280	4933403O08Rik	RIKEN cDNA 4933403O08 gene	protein coding gene
4933404G15Rik	current symbol	MGI:1921316	4933404G15Rik	RIKEN cDNA 4933404G15 gene	lncRNA gene
4933404K08Rik	current symbol	MGI:1921311	4933404K08Rik	RIKEN cDNA 4933404K08 gene	lncRNA gene
4933404K13Rik	current symbol	MGI:1918268	4933404K13Rik	RIKEN cDNA 4933404K13 gene	lncRNA gene
4933404O12Rik	current symbol	MGI:1914002	4933404O12Rik	RIKEN cDNA 4933404O12 gene	lncRNA gene
4933405D12Rik	current symbol	MGI:1921307	4933405D12Rik	RIKEN cDNA 4933405D12 gene	lncRNA gene
4933405E24Rik	current symbol	MGI:1918306	4933405E24Rik	RIKEN cDNA 4933405E24 gene	lncRNA gene
4933405L10Rik	current symbol	MGI:1918296	4933405L10Rik	RIKEN cDNA 4933405L10 gene	protein coding gene
4933405O20Rik	current symbol	MGI:2142174	4933405O20Rik	RIKEN cDNA 4933405O20 gene	protein coding gene
4933406C10Rik	current symbol	MGI:1921326	4933406C10Rik	RIKEN cDNA 4933406C10 gene	lncRNA gene
4933406D12Rik	current symbol	MGI:1921315	4933406D12Rik	RIKEN cDNA 4933406D12 gene	lncRNA gene
4933406F09Rik	current symbol	MGI:1918289	4933406F09Rik	RIKEN cDNA 4933406F09 gene	lncRNA gene
4933406G16Rik	current symbol	MGI:1921309	4933406G16Rik	RIKEN cDNA 4933406G16 gene	lncRNA gene
4933406I18Rik	current symbol	MGI:1918295	4933406I18Rik	RIKEN cDNA 4933406I18 gene	lncRNA gene
4933406J08Rik	old symbol	MGI:1921651	Terb2	telomere repeat binding bouquet formation protein 2	protein coding gene
4933406J10Rik	current symbol	MGI:1921308	4933406J10Rik	RIKEN cDNA 4933406J10 gene	lncRNA gene
4933406K04Rik	current symbol	MGI:1918283	4933406K04Rik	RIKEN cDNA 4933406K04 gene	lncRNA gene
4933406M09Rik	old symbol	MGI:3045320	Mgat4f	MGAT4 family, member F	protein coding gene
4933407E24Rik	current symbol	MGI:1918352	4933407E24Rik	RIKEN cDNA 4933407E24 gene	lncRNA gene
4933407G14Rik	current symbol	MGI:1918375	4933407G14Rik	RIKEN cDNA 4933407G14 gene	lncRNA gene
4933407I05Rik	current symbol	MGI:1921322	4933407I05Rik	RIKEN cDNA 4933407I05 gene	lncRNA gene
4933407K13Rik	current symbol	MGI:1921646	4933407K13Rik	RIKEN cDNA 4933407K13 gene	lncRNA gene
4933407L21Rik	current symbol	MGI:1918391	4933407L21Rik	RIKEN cDNA 4933407L21 gene	protein coding gene
4933408B17Rik	old symbol	MGI:3045347	Brd8dc	BRD8 domain containing	protein coding gene
4933408J17Rik	current symbol	MGI:1921704	4933408J17Rik	RIKEN cDNA 4933408J17 gene	lncRNA gene
4933408N05Rik	current symbol	MGI:1918372	4933408N05Rik	RIKEN cDNA 4933408N05 gene	lncRNA gene
4933409G03Rik	current symbol	MGI:3045336	4933409G03Rik	RIKEN cDNA 4933409G03 gene	protein coding gene
4933409K07Rik	current symbol	MGI:1918429	4933409K07Rik	RIKEN cDNA 4933409K07 gene	lncRNA gene
4933411E08Rik	current symbol	MGI:1918317	4933411E08Rik	RIKEN cDNA 4933411E08 gene	lncRNA gene
4933411G06Rik	current symbol	MGI:1918340	4933411G06Rik	RIKEN cDNA 4933411G06 gene	lncRNA gene
4933411K16Rik	current symbol	MGI:1914015	4933411K16Rik	RIKEN cDNA 4933411K16 gene	protein coding gene
4933412E12Rik	current symbol	MGI:1918336	4933412E12Rik	RIKEN cDNA 4933412E12 gene	lncRNA gene
4933412E24Rik	current symbol	MGI:1918338	4933412E24Rik	RIKEN cDNA 4933412E24 gene	protein coding gene
4933412O06Rik	current symbol	MGI:1918321	4933412O06Rik	RIKEN cDNA 4933412O06 gene	lncRNA gene
4933413G19Rik	old symbol	MGI:1918399	Tex52	testis expressed 52	protein coding gene
4933413J09Rik	current symbol	MGI:1918356	4933413J09Rik	RIKEN cDNA 4933413J09 gene	lncRNA gene
4933413L06Rik	current symbol	MGI:1918350	4933413L06Rik	RIKEN cDNA 4933413L06 gene	lncRNA gene
4933415F23Rik	old symbol	MGI:1914005	Ppp1r14bl	protein phosphatase 1, regulatory inhibitor subunit 14B like	protein coding gene
4933416C03Rik	old symbol	MGI:6274337	Taf7l2	Taf7l2	protein coding gene
4933416E03Rik	current symbol	MGI:1918331	4933416E03Rik	RIKEN cDNA 4933416E03 gene	lncRNA gene
4933416I08Rik	current symbol	MGI:1918409	4933416I08Rik	RIKEN cDNA 4933416I08 gene	protein coding gene
4933416M06Rik	current symbol	MGI:1918424	4933416M06Rik	RIKEN cDNA 4933416M06 gene	lncRNA gene
4933416M07Rik	current symbol	MGI:1918332	4933416M07Rik	RIKEN cDNA 4933416M07 gene	lncRNA gene
4933417A18Rik	current symbol	MGI:1914011	4933417A18Rik	RIKEN cDNA 4933417A18 gene	protein coding gene
4933417D19Rik	current symbol	MGI:1918436	4933417D19Rik	RIKEN cDNA 4933417D19 gene	lncRNA gene
4933417E11Rik	current symbol	MGI:1918384	4933417E11Rik	RIKEN cDNA 4933417E11 gene	lncRNA gene
4933417G07Rik	current symbol	MGI:1918432	4933417G07Rik	RIKEN cDNA 4933417G07 gene	pseudogene
4933417O13Rik	current symbol	MGI:1918403	4933417O13Rik	RIKEN cDNA 4933417O13 gene	lncRNA gene
4933421I07Rik	current symbol	MGI:1918412	4933421I07Rik	RIKEN cDNA 4933421I07 gene	protein coding gene
4933421O10Rik	current symbol	MGI:1918323	4933421O10Rik	RIKEN cDNA 4933421O10 gene	lncRNA gene
4933422A05Rik	current symbol	MGI:1918383	4933422A05Rik	RIKEN cDNA 4933422A05 gene	lncRNA gene
4933424G05Rik	current symbol	MGI:1921706	4933424G05Rik	RIKEN cDNA 4933424G05 gene	lncRNA gene
4933424G06Rik	current symbol	MGI:1918416	4933424G06Rik	RIKEN cDNA 4933424G06 gene	protein coding gene
4933425B07Rik	current symbol	MGI:1921708	4933425B07Rik	RIKEN cDNA 4933425B07 gene	lncRNA gene
4933425L06Rik	old symbol	MGI:1914013	Nt5el	5' nucleotidase, ecto-like	protein coding gene
4933427D06Rik	current symbol	MGI:3026922	4933427D06Rik	RIKEN cDNA 4933427D06 gene	lncRNA gene
4933427D14Rik	current symbol	MGI:1921727	4933427D14Rik	RIKEN cDNA 4933427D14 gene	protein coding gene
4933427E11Rik	current symbol	MGI:1914019	4933427E11Rik	RIKEN cDNA 4933427E11 gene	lncRNA gene
4933427E13Rik	current symbol	MGI:1918484	4933427E13Rik	RIKEN cDNA 4933427E13 gene	lncRNA gene
4933427G17Rik	old symbol	MGI:1921716	Mfsd13b	major facilitator superfamily domain containing 13B	protein coding gene
4933427I22Rik	current symbol	MGI:1918485	4933427I22Rik	RIKEN cDNA 4933427I22 gene	lncRNA gene
4933428C19Rik	current symbol	MGI:1918543	4933428C19Rik	RIKEN cDNA 4933428C19 gene	lncRNA gene
4933428G20Rik	current symbol	MGI:1918475	4933428G20Rik	RIKEN cDNA 4933428G20 gene	protein coding gene
4933429K18Rik	current symbol	MGI:1918482	4933429K18Rik	RIKEN cDNA 4933429K18 gene	lncRNA gene
4933429O19Rik	current symbol	MGI:1914020	4933429O19Rik	RIKEN cDNA 4933429O19 gene	lncRNA gene
4933430H16Rik	current symbol	MGI:1918535	4933430H16Rik	RIKEN cDNA 4933430H16 gene	lncRNA gene
4933430I17Rik	current symbol	MGI:3045314	4933430I17Rik	RIKEN cDNA 4933430I17 gene	protein coding gene
4933430M04Rik	current symbol	MGI:1918566	4933430M04Rik	RIKEN cDNA 4933430M04 gene	lncRNA gene
4933430N04Rik	current symbol	MGI:1918499	4933430N04Rik	RIKEN cDNA 4933430N04 gene	lncRNA gene
4933431E20Rik	current symbol	MGI:3584041	4933431E20Rik	RIKEN cDNA 4933431E20 gene	lncRNA gene
4933431G14Rik	current symbol	MGI:1918515	4933431G14Rik	RIKEN cDNA 4933431G14 gene	lncRNA gene
4933432G23Rik	current symbol	MGI:1918446	4933432G23Rik	RIKEN cDNA 4933432G23 gene	lncRNA gene
4933432I03Rik	current symbol	MGI:1918514	4933432I03Rik	RIKEN cDNA 4933432I03 gene	lncRNA gene
4933432I09Rik	current symbol	MGI:1914029	4933432I09Rik	RIKEN cDNA 4933432I09 gene	lncRNA gene
4933432K03Rik	current symbol	MGI:1918562	4933432K03Rik	RIKEN cDNA 4933432K03 gene	lncRNA gene
4933433C11Rik	old symbol	MGI:1921722	Stpg3	sperm tail PG rich repeat containing 3	protein coding gene
4933433F19Rik	current symbol	MGI:1918564	4933433F19Rik	RIKEN cDNA 4933433F19 gene	lncRNA gene
4933433G08Rik	current symbol	MGI:1914035	4933433G08Rik	RIKEN cDNA 4933433G08 gene	lncRNA gene
4933433G15Rik	current symbol	MGI:1918524	4933433G15Rik	RIKEN cDNA 4933433G15 gene	lncRNA gene
4933433G19Rik	current symbol	MGI:1918476	4933433G19Rik	RIKEN cDNA 4933433G19 gene	lncRNA gene
4933433H22Rik	current symbol	MGI:1921723	4933433H22Rik	RIKEN cDNA 4933433H22 gene	lncRNA gene
4933434E20Rik	current symbol	MGI:1914027	4933434E20Rik	RIKEN cDNA 4933434E20 gene	protein coding gene
4933436E23Rik	current symbol	MGI:1918459	4933436E23Rik	RIKEN cDNA 4933436E23 gene	lncRNA gene
4933436H12Rik	current symbol	MGI:1918494	4933436H12Rik	RIKEN cDNA 4933436H12 gene	lncRNA gene
4933436I01Rik	current symbol	MGI:1914030	4933436I01Rik	RIKEN cDNA 4933436I01 gene	protein coding gene
4933438B17Rik	current symbol	MGI:1918497	4933438B17Rik	RIKEN cDNA 4933438B17 gene	lncRNA gene
4933438K21Rik	current symbol	MGI:1918520	4933438K21Rik	RIKEN cDNA 4933438K21 gene	lncRNA gene
4933439C10Rik	current symbol	MGI:1921726	4933439C10Rik	RIKEN cDNA 4933439C10 gene	lncRNA gene
4933439K11Rik	current symbol	MGI:1918569	4933439K11Rik	RIKEN cDNA 4933439K11 gene	lncRNA gene
4933440J02Rik	current symbol	MGI:1918571	4933440J02Rik	RIKEN cDNA 4933440J02 gene	lncRNA gene
4933440M02Rik	current symbol	MGI:1918458	4933440M02Rik	RIKEN cDNA 4933440M02 gene	lncRNA gene
5031410I06Rik	current symbol	MGI:3036277	5031410I06Rik	RIKEN cDNA 5031410I06 gene	protein coding gene
5031414D18Rik	old symbol	MGI:2685590	Rubcnl	RUN and cysteine rich domain containing beclin 1 interacting protein like	protein coding gene
5031425E22Rik	current symbol	MGI:1923227	5031425E22Rik	RIKEN cDNA 5031425E22 gene	lncRNA gene
5031425F14Rik	current symbol	MGI:2442533	5031425F14Rik	RIKEN cDNA 5031425F14 gene	lncRNA gene
5031426D15Rik	current symbol	MGI:1915394	5031426D15Rik	RIKEN cDNA 5031426D15 gene	lncRNA gene
5031434C07Rik	current symbol	MGI:2442810	5031434C07Rik	RIKEN cDNA 5031434C07 gene	lncRNA gene
5031434O11Rik	current symbol	MGI:1923230	5031434O11Rik	RIKEN cDNA 5031434O11 gene	lncRNA gene
5031439G07Rik	current symbol	MGI:2444899	5031439G07Rik	RIKEN cDNA 5031439G07 gene	protein coding gene
5033403F01Rik	current symbol	MGI:1923208	5033403F01Rik	RIKEN cDNA 5033403F01 gene	lncRNA gene
5033403H07Rik	current symbol	MGI:1923204	5033403H07Rik	RIKEN cDNA 5033403H07 gene	lncRNA gene
5033404E19Rik	current symbol	MGI:2149700	5033404E19Rik	RIKEN cDNA 5033404E19 gene	pseudogene
5033406O09Rik	current symbol	MGI:1923205	5033406O09Rik	RIKEN cDNA 5033406O09 gene	lncRNA gene
5033428I22Rik	old symbol	MGI:1923246	Hdnr	Hand2 downstream lncRNA	lncRNA gene
5330411J11Rik	current symbol	MGI:1923926	5330411J11Rik	RIKEN cDNA 5330411J11 gene	lncRNA gene
5330413P13Rik	current symbol	MGI:3041161	5330413P13Rik	RIKEN cDNA 5330413P13 gene	lncRNA gene
5330417C22Rik	old symbol	MGI:1923930	Elapor1	endosome-lysosome associated apoptosis and autophagy regulator 1	protein coding gene
5330426P16Rik	old symbol	MGI:1915440	Dubr	Dppa2 upstream binding RNA	lncRNA gene
5330434G04Rik	current symbol	MGI:1925519	5330434G04Rik	RIKEN cDNA 5330434G04 gene	lncRNA gene
5330439B14Rik	current symbol	MGI:2447824	5330439B14Rik	RIKEN cDNA 5330439B14 gene	lncRNA gene
5430401F13Rik	current symbol	MGI:1918642	5430401F13Rik	RIKEN cDNA 5430401F13 gene	protein coding gene
5430402E10Rik	current symbol	MGI:1918601	5430402E10Rik	RIKEN cDNA 5430402E10 gene	protein coding gene
5430402O13Rik	current symbol	MGI:1918631	5430402O13Rik	RIKEN cDNA 5430402O13 gene	lncRNA gene
5430403N17Rik	current symbol	MGI:5439418	5430403N17Rik	RIKEN cDNA 5430403N17 gene	lncRNA gene
5430405H02Rik	current symbol	MGI:1921737	5430405H02Rik	RIKEN cDNA 5430405H02 gene	lncRNA gene
5430416N02Rik	current symbol	MGI:1918676	5430416N02Rik	RIKEN cDNA 5430416N02 gene	lncRNA gene
5430416O09Rik	old symbol	MGI:1918656	Spaar	small regulatory polypeptide of amino acid response	protein coding gene
5430419D17Rik	old symbol	MGI:1918645	Cdcp3	CUB domain containing protein 3	protein coding gene
5430421F17Rik	current symbol	MGI:1921739	5430421F17Rik	RIKEN cDNA 5430421F17 gene	lncRNA gene
5430421N21Rik	old symbol	MGI:3690448	Krt83	keratin 83	protein coding gene
5430425K12Rik	current symbol	MGI:1918666	5430425K12Rik	RIKEN cDNA 5430425K12 gene	lncRNA gene
5430427M07Rik	current symbol	MGI:1918599	5430427M07Rik	RIKEN cDNA 5430427M07 gene	lncRNA gene
5430427O19Rik	old symbol	MGI:1918648	Tasl	TLR adaptor interacting with endolysosomal SLC15A4	protein coding gene
5430428K19Rik	current symbol	MGI:1918672	5430428K19Rik	RIKEN cDNA 5430428K19 gene	lncRNA gene
5430431A17Rik	current symbol	MGI:1918618	5430431A17Rik	RIKEN cDNA 5430431A17 gene	lncRNA gene
5430434I15Rik	current symbol	MGI:1918592	5430434I15Rik	RIKEN cDNA 5430434I15 gene	lncRNA gene
5430437J10Rik	current symbol	MGI:1918682	5430437J10Rik	RIKEN cDNA 5430437J10 gene	lncRNA gene
5430440P10Rik	current symbol	MGI:1918612	5430440P10Rik	RIKEN cDNA 5430440P10 gene	lncRNA gene
5530400C23Rik	current symbol	MGI:1918650	5530400C23Rik	RIKEN cDNA 5530400C23 gene	protein coding gene
5530401A14Rik	current symbol	MGI:1918638	5530401A14Rik	RIKEN cDNA 5530401A14 gene	protein coding gene
5530601H04Rik	current symbol	MGI:1918695	5530601H04Rik	RIKEN cDNA 5530601H04 gene	lncRNA gene
5730403I07Rik	current symbol	MGI:1917737	5730403I07Rik	RIKEN cDNA 5730403I07 gene	lncRNA gene
5730405O15Rik	current symbol	MGI:1917739	5730405O15Rik	RIKEN cDNA 5730405O15 gene	lncRNA gene
5730408K05Rik	current symbol	MGI:1914781	5730408K05Rik	RIKEN cDNA 5730408K05 gene	lncRNA gene
5730409E04Rik	current symbol	MGI:3609248	5730409E04Rik	RIKEN cDNA 5730409E04Rik gene	protein coding gene
5730412P04Rik	current symbol	MGI:1917741	5730412P04Rik	RIKEN cDNA 5730412P04 gene	lncRNA gene
5730416F02Rik	current symbol	MGI:1917800	5730416F02Rik	RIKEN cDNA 5730416F02 gene	pseudogene
5730420D15Rik	current symbol	MGI:1917773	5730420D15Rik	RIKEN cDNA 5730420D15 gene	lncRNA gene
5730422E09Rik	old symbol	MGI:1917793	Mm2pr	macrophage M2 polarization regulator	lncRNA gene
5730435O14Rik	current symbol	MGI:1917788	5730435O14Rik	RIKEN cDNA 5730435O14 gene	lncRNA gene
5730455P16Rik	current symbol	MGI:1917841	5730455P16Rik	RIKEN cDNA 5730455P16 gene	protein coding gene
5730457N03Rik	old symbol	MGI:1917843	Evx1os	even skipped homeotic gene 1, opposite strand	antisense lncRNA gene
5730460C07Rik	current symbol	MGI:1917844	5730460C07Rik	RIKEN cDNA 5730460C07 gene	lncRNA gene
5730480H06Rik	current symbol	MGI:1917842	5730480H06Rik	RIKEN cDNA 5730480H06 gene	lncRNA gene
5730488B01Rik	current symbol	MGI:1917852	5730488B01Rik	RIKEN cDNA 5730488B01 gene	lncRNA gene
5730507C01Rik	current symbol	MGI:1917882	5730507C01Rik	RIKEN cDNA 5730507C01 gene	protein coding gene
5730508B09Rik	old symbol	MGI:1917867	Fam241a	family with sequence similarity 241, member A	protein coding gene
5730522E02Rik	current symbol	MGI:1917876	5730522E02Rik	RIKEN cDNA 5730522E02 gene	protein coding gene
5730559C18Rik	old symbol	MGI:1921579	Inava	innate immunity activator	protein coding gene
5830411N06Rik	old symbol	MGI:2443685	Scart2	scavenger receptor family member expressed on T cells 2	protein coding gene
5830415F09Rik	old symbol	MGI:1922003	Trmo	tRNA methyltransferase O	protein coding gene
5830416I19Rik	current symbol	MGI:1922007	5830416I19Rik	RIKEN cDNA 5830416I19 gene	lncRNA gene
5830416P10Rik	old symbol	MGI:1922001	Mirt1	myocardial infarction associated transcript 1	lncRNA gene
5830417I10Rik	current symbol	MGI:1923272	5830417I10Rik	RIKEN cDNA 5830417I10 gene	pseudogene
5830418P13Rik	current symbol	MGI:3604110	5830418P13Rik	RIKEN cDNA 5830418P13 gene	lncRNA gene
5830428M24Rik	current symbol	MGI:1923312	5830428M24Rik	RIKEN cDNA 5830428M24 gene	lncRNA gene
5830432E09Rik	current symbol	MGI:1915015	5830432E09Rik	RIKEN cDNA 5830432E09 gene	lncRNA gene
5830444B04Rik	current symbol	MGI:3603170	5830444B04Rik	RIKEN cDNA 5830444B04 gene	lncRNA gene
5830454E08Rik	current symbol	MGI:1923350	5830454E08Rik	RIKEN cDNA 5830454E08 gene	lncRNA gene
5830473C10Rik	old symbol	MGI:1923342	Albfm1	albumin superfamily member 1	protein coding gene
5930403L14Rik	current symbol	MGI:2445083	5930403L14Rik	RIKEN cDNA 5930403L14 gene	lncRNA gene
5930412G12Rik	old symbol	MGI:2442398	Fzd10os	frizzled class receptor 10, opposite strand	lncRNA gene
5930430L01Rik	current symbol	MGI:2443110	5930430L01Rik	RIKEN cDNA 5930430L01 gene	lncRNA gene
5930438M14Rik	current symbol	MGI:5439408	5930438M14Rik	RIKEN cDNA 5930438M14 gene	lncRNA gene
6030407O03Rik	current symbol	MGI:1924410	6030407O03Rik	RIKEN cDNA 6030407O03 gene	lncRNA gene
6030408B16Rik	old symbol	MGI:1924967	Smim41	small integral membrane protein 41	protein coding gene
6030419C18Rik	old symbol	MGI:2442108	Insyn1	inhibitory synaptic factor 1	protein coding gene
6030440G07Rik	current symbol	MGI:1925128	6030440G07Rik	RIKEN cDNA 6030440G07 gene	lncRNA gene
6030443J06Rik	current symbol	MGI:2444595	6030443J06Rik	RIKEN cDNA 6030443J06 gene	lncRNA gene
6030458C11Rik	current symbol	MGI:1925127	6030458C11Rik	RIKEN cDNA 6030458C11 gene	protein coding gene
6030466F02Rik	current symbol	MGI:3045390	6030466F02Rik	RIKEN cDNA 6030466F02 gene	lncRNA gene
6030468B19Rik	current symbol	MGI:1924977	6030468B19Rik	RIKEN cDNA 6030468B19 gene	protein coding gene
6030469F06Rik	current symbol	MGI:3588235	6030469F06Rik	RIKEN cDNA 6030469F06 gene	lncRNA gene
6030471H07Rik	current symbol	MGI:1925488	6030471H07Rik	RIKEN cDNA 6030471H07 gene	lncRNA gene
6030498E09Rik	current symbol	MGI:1925133	6030498E09Rik	RIKEN cDNA 6030498E09 gene	protein coding gene
6230400D17Rik	current symbol	MGI:1923383	6230400D17Rik	RIKEN cDNA 6230400D17 gene	lncRNA gene
6330403A02Rik	old symbol	MGI:2138735	Stum	mechanosensory transduction mediator	protein coding gene
6330403K07Rik	current symbol	MGI:1918001	6330403K07Rik	RIKEN cDNA 6330403K07 gene	protein coding gene
6330407A03Rik	current symbol	MGI:1917970	6330407A03Rik	RIKEN cDNA 6330407A03 gene	lncRNA gene
6330408A02Rik	old symbol	MGI:2447816	Zswim9	zinc finger SWIM-type containing 9	protein coding gene
6330409D20Rik	current symbol	MGI:1917980	6330409D20Rik	RIKEN cDNA 6330409D20 gene	protein coding gene
6330410L21Rik	current symbol	MGI:2441710	6330410L21Rik	RIKEN cDNA 6330410L21 gene	lncRNA gene
6330415B21Rik	current symbol	MGI:1918003	6330415B21Rik	RIKEN cDNA 6330415B21 gene	lncRNA gene
6330415G19Rik	current symbol	MGI:2443182	6330415G19Rik	RIKEN cDNA 6330415G19 gene	lncRNA gene
6330416G13Rik	old symbol	MGI:1913920	Tmem268	transmembrane protein 268	protein coding gene
6330418K02Rik	current symbol	MGI:3697416	6330418K02Rik	RIKEN cDNA 6330418K02 gene	lncRNA gene
6330549D23Rik	current symbol	MGI:2442586	6330549D23Rik	RIKEN cDNA 6330549D23 gene	pseudogene
6430411K18Rik	current symbol	MGI:1924130	6430411K18Rik	RIKEN cDNA 6430411K18 gen	lncRNA gene
6430503K07Rik	current symbol	MGI:1925318	6430503K07Rik	RIKEN cDNA 6430503K07 gene	lncRNA gene
6430531B16Rik	old symbol	MGI:2685939	Spef1l	sperm flagellar 1 like	protein coding gene
6430548M08Rik	current symbol	MGI:2443793	6430548M08Rik	RIKEN cDNA 6430548M08 gene	protein coding gene
6430550D23Rik	current symbol	MGI:2443361	6430550D23Rik	RIKEN cDNA 6430550D23 gene	protein coding gene
6430562O15Rik	current symbol	MGI:2444982	6430562O15Rik	RIKEN cDNA 6430562O15 gene	lncRNA gene
6430571L13Rik	current symbol	MGI:2445137	6430571L13Rik	RIKEN cDNA 6430571L13 gene	protein coding gene
6430573F11Rik	old symbol	MGI:2442328	Trmt9b	tRNA methyltransferase 9B	protein coding gene
6430584L05Rik	current symbol	MGI:5439415	6430584L05Rik	RIKEN cDNA 6430584L05 gene	lncRNA gene
6430706D22Rik	old symbol	MGI:2685821	Hjurp	Holliday junction recognition protein	protein coding gene
6430710C18Rik	current symbol	MGI:1923468	6430710C18Rik	RIKEN cDNA 6430710C18 gene	lncRNA gene
6530402F18Rik	current symbol	MGI:1923470	6530402F18Rik	RIKEN cDNA 6530402F18 gene	lncRNA gene
6530403H02Rik	current symbol	MGI:2444638	6530403H02Rik	RIKEN cDNA 6530403H02 gene	lncRNA gene
6530411M01Rik	current symbol	MGI:1915041	6530411M01Rik	RIKEN cDNA 6530411M01 gene	lncRNA gene
6720468P15Rik	current symbol	MGI:1925323	6720468P15Rik	RIKEN cDNA 6720468P15 gene	lncRNA gene
6720483E21Rik	current symbol	MGI:1924991	6720483E21Rik	RIKEN cDNA 6720483E21 gene	lncRNA gene
6720489N17Rik	current symbol	MGI:2443901	6720489N17Rik	RIKEN cDNA 6720489N17 gene	protein coding gene
6820408C15Rik	current symbol	MGI:3045333	6820408C15Rik	RIKEN cDNA 6820408C15 gene	protein coding gene
6820431F20Rik	current symbol	MGI:3694236	6820431F20Rik	RIKEN cDNA 6820431F20 gene	pseudogene
7420426K07Rik	current symbol	MGI:3588253	7420426K07Rik	RIKEN cDNA 7420426K07 gene	protein coding gene
7420461P10Rik	old symbol	MGI:3642786	Myocos	myocilin opposite strand	protein coding gene
7420700N18Rik	current symbol	MGI:1921767	7420700N18Rik	RIKEN cDNA 7420700N18 gene	lncRNA gene
7420701I03Rik	current symbol	MGI:1918707	7420701I03Rik	RIKEN cDNA 7420701I03 gene	lncRNA gene
7530416G11Rik	current symbol	MGI:3036279	7530416G11Rik	RIKEN cDNA 7530416G11 gene	protein coding gene
7630403G23Rik	current symbol	MGI:1924369	7630403G23Rik	RIKEN cDNA 7630403G23 gene	lncRNA gene
8030411F24Rik	old symbol	MGI:1925859	Cstdc1	cystatin domain containing 1	protein coding gene
8030423F21Rik	current symbol	MGI:2443206	8030423F21Rik	RIKEN cDNA 8030423F21 gene	lncRNA gene
8030423J24Rik	current symbol	MGI:1924416	8030423J24Rik	RIKEN cDNA 8030423J24 gene	lncRNA gene
8030442B05Rik	current symbol	MGI:1924793	8030442B05Rik	RIKEN cDNA 8030442B05 gene	lncRNA gene
8030443G20Rik	current symbol	MGI:1924423	8030443G20Rik	RIKEN cDNA 8030443G20 gene	lncRNA gene
8030451O07Rik	current symbol	MGI:2442215	8030451O07Rik	RIKEN cDNA 8030451O07 gene	lncRNA gene
8030455M16Rik	current symbol	MGI:1924421	8030455M16Rik	RIKEN cDNA 8030455M16 gene	lncRNA gene
8030462N17Rik	current symbol	MGI:2444951	8030462N17Rik	RIKEN cDNA 8030462N17 gene	protein coding gene
8430408G22Rik	old symbol	MGI:1918730	Depp1	DEPP1 autophagy regulator	protein coding gene
8430419L09Rik	old symbol	MGI:1921775	Fam234b	family with sequence similarity 234, member B	protein coding gene
8430422H06Rik	current symbol	MGI:1921779	8430422H06Rik	RIKEN cDNA 8430422H06 gene	lncRNA gene
8430423G03Rik	current symbol	MGI:1918723	8430423G03Rik	RIKEN cDNA 8430423G03 gene	lncRNA gene
8430426J06Rik	current symbol	MGI:1925352	8430426J06Rik	RIKEN cDNA 8430426J06 gene	lncRNA gene
8430429K09Rik	current symbol	MGI:1918773	8430429K09Rik	RIKEN cDNA 8430429K09 gene	lncRNA gene
8430430B14Rik	current symbol	MGI:1925398	8430430B14Rik	RIKEN cDNA 8430430B14 gene	lncRNA gene
8430431K14Rik	current symbol	MGI:1925353	8430431K14Rik	RIKEN cDNA 8430431K14 gene	lncRNA gene
8430436N08Rik	current symbol	MGI:1918760	8430436N08Rik	RIKEN cDNA 8430436N08 gene	lncRNA gene
8430437L04Rik	current symbol	MGI:1921791	8430437L04Rik	RIKEN cDNA 8430437L04 gene	lncRNA gene
9030025P20Rik	current symbol	MGI:3583895	9030025P20Rik	RIKEN cDNA 9030025P20 gene	protein coding gene
9030204H09Rik	current symbol	MGI:1924915	9030204H09Rik	RIKEN cDNA 9030204H09 gene	lncRNA gene
9030404E10Rik	current symbol	MGI:1918778	9030404E10Rik	RIKEN cDNA 9030404E10 gene	lncRNA gene
9030612E09Rik	current symbol	MGI:1921780	9030612E09Rik	RIKEN cDNA 9030612E09 gene	lncRNA gene
9030617O03Rik	old symbol	MGI:2444813	Dglucy	D-glutamate cyclase	protein coding gene
9030619P08Rik	current symbol	MGI:3612405	9030619P08Rik	RIKEN cDNA 9030619P08 gene	pseudogene
9030624G23Rik	current symbol	MGI:1914058	9030624G23Rik	RIKEN cDNA 9030624G23 gene	protein coding gene
9030624J02Rik	old symbol	MGI:1918767	Vps35l	VPS35 endosomal protein sorting factor like	protein coding gene
9030625G05Rik	current symbol	MGI:1918795	9030625G05Rik	RIKEN cDNA 9030625G05 gene	lncRNA gene
9130008F23Rik	current symbol	MGI:1918833	9130008F23Rik	RIKEN cDNA 9130008F23 gene	protein coding gene
9130011E15Rik	old symbol	MGI:1918867	Armh3	armadillo-like helical domain containing 3	protein coding gene
9130015A21Rik	current symbol	MGI:1918831	9130015A21Rik	RIKEN cDNA 9130015A21 gene	lncRNA gene
9130015L21Rik	current symbol	MGI:1918863	9130015L21Rik	RIKEN cDNA 9130015L21 gene	lncRNA gene
9130019O22Rik	current symbol	MGI:1926171	9130019O22Rik	RIKEN cDNA 9130019O22 gene	protein coding gene
9130019P16Rik	current symbol	MGI:1918824	9130019P16Rik	RIKEN cDNA 9130019P16 gene	lncRNA gene
9130023H24Rik	current symbol	MGI:2442738	9130023H24Rik	RIKEN cDNA 9130023H24 gene	protein coding gene
9130024F11Rik	current symbol	MGI:1926150	9130024F11Rik	RIKEN cDNA 9130024F11 gene	lncRNA gene
9130204L05Rik	old symbol	MGI:2684973	S100a7l2	S100 calcium binding protein A7 like 2	protein coding gene
9130209A04Rik	current symbol	MGI:1924918	9130209A04Rik	RIKEN cDNA 9130209A04 gene	lncRNA gene
9130221F21Rik	current symbol	MGI:4840488	9130221F21Rik	RIKEN cDNA 9130221F21 gene	lncRNA gene
9130221H12Rik	current symbol	MGI:1924374	9130221H12Rik	RIKEN cDNA 9130221H12 gene	lncRNA gene
9130227L01Rik	current symbol	MGI:2445084	9130227L01Rik	RIKEN cDNA 9130227L01 gene	lncRNA gene
9130230L23Rik	current symbol	MGI:3041166	9130230L23Rik	RIKEN cDNA 9130230L23 gene	protein coding gene
9130401M01Rik	current symbol	MGI:1923008	9130401M01Rik	RIKEN cDNA 9130401M01 gene	protein coding gene
9130409I23Rik	current symbol	MGI:3588271	9130409I23Rik	RIKEN cDNA 9130409I23 gene	protein coding gene
9130409J20Rik	old symbol	MGI:1918826	Tmem238l	transmembrane protein 238 like	protein coding gene
9230009I02Rik	current symbol	MGI:3588229	9230009I02Rik	RIKEN cDNA 9230009I02 gene	lncRNA gene
9230102K24Rik	current symbol	MGI:1925931	9230102K24Rik	RIKEN cDNA 9230102K24 gene	lncRNA gene
9230102O04Rik	current symbol	MGI:1924932	9230102O04Rik	RIKEN cDNA 9230102O04 gene	protein coding gene
9230104L09Rik	old symbol	MGI:1924955	Cstdc2	cystatin domain containing 2	protein coding gene
9230105E05Rik	current symbol	MGI:2444388	9230105E05Rik	RIKEN cDNA 9230105E05 gene	lncRNA gene
9230110C19Rik	old symbol	MGI:3045346	Cfap300	cilia and flagella associated protein 300	protein coding gene
9230110F15Rik	old symbol	MGI:3839959	Pate5	prostate and testis expressed 5	protein coding gene
9230110F15Rik	synonym	MGI:3839961	Pate6	prostate and testis expressed 6	protein coding gene
9230112D13Rik	current symbol	MGI:1925493	9230112D13Rik	RIKEN cDNA 9230112D13 gene	protein coding gene
9230112J17Rik	current symbol	MGI:1924999	9230112J17Rik	RIKEN cDNA 9230112J17 gene	lncRNA gene
9230114K14Rik	current symbol	MGI:3041212	9230114K14Rik	RIKEN cDNA 9230114K14 gene	lncRNA gene
9230116L04Rik	current symbol	MGI:2447826	9230116L04Rik	RIKEN cDNA 9230116L04 gene	lncRNA gene
9230116N13Rik	current symbol	MGI:2443255	9230116N13Rik	RIKEN cDNA 9230116N13 gene	lncRNA gene
9230117E06Rik	current symbol	MGI:1925332	9230117E06Rik	RIKEN cDNA 9230117E06 gene	lncRNA gene
9330020H09Rik	current symbol	MGI:3704457	9330020H09Rik	RIKEN cDNA 9330020H09 gene	lncRNA gene
9330102E08Rik	current symbol	MGI:3026973	9330102E08Rik	RIKEN cDNA 9330102E08 gene	lncRNA gene
9330111N05Rik	current symbol	MGI:2443112	9330111N05Rik	RIKEN cDNA 9330111N05 gene	lncRNA gene
9330117O12Rik	current symbol	MGI:5439411	9330117O12Rik	RIKEN cDNA 9330117O12 gene	lncRNA gene
9330133O14Rik	current symbol	MGI:2442309	9330133O14Rik	RIKEN cDNA 9330133O14 gene	lncRNA gene
9330136K24Rik	current symbol	MGI:2442883	9330136K24Rik	RIKEN cDNA 9330136K24 gene	lncRNA gene
9330151L19Rik	current symbol	MGI:3041168	9330151L19Rik	RIKEN cDNA 9330151L19 gene	lncRNA gene
9330158H04Rik	current symbol	MGI:2442094	9330158H04Rik	RIKEN cDNA 9330158H04 gene	lncRNA gene
9330159F19Rik	current symbol	MGI:3036239	9330159F19Rik	RIKEN cDNA 9330159F19 gene	protein coding gene
9330159M07Rik	current symbol	MGI:2442519	9330159M07Rik	RIKEN cDNA 9330159M07 gene	lncRNA gene
9330162012Rik	current symbol	MGI:3604449	9330162012Rik	cDNA RIKEN 9330162012 gene	lncRNA gene
9330162B11Rik	current symbol	MGI:2443717	9330162B11Rik	RIKEN cDNA 9330162B11 gene	lncRNA gene
9330175E14Rik	current symbol	MGI:2443913	9330175E14Rik	RIKEN cDNA 9330175E14 gene	lncRNA gene
9330175M20Rik	current symbol	MGI:3045285	9330175M20Rik	RIKEN cDNA 9330175M20 gene	lncRNA gene
9330178D15Rik	current symbol	MGI:4437729	9330178D15Rik	RIKEN cDNA 9330178D15 gene	lncRNA gene
9330179D12Rik	current symbol	MGI:1924808	9330179D12Rik	RIKEN cDNA 9330179D12 gene	lncRNA gene
9330182L06Rik	old symbol	MGI:2443264	Elapor2	endosome-lysosome associated apoptosis and autophagy regulator family member 2	protein coding gene
9330182O14Rik	current symbol	MGI:3045378	9330182O14Rik	RIKEN cDNA 9330182O14 gene	protein coding gene
9330188P03Rik	current symbol	MGI:2686435	9330188P03Rik	RIKEN cDNA 9330188P03 gene	lncRNA gene
9330199G10Rik	current symbol	MGI:2442084	9330199G10Rik	RIKEN cDNA 9330199G10 gene	lncRNA gene
9430007A20Rik	old symbol	MGI:2685880	Aadacl4fm1	AADACL4 family member 1	protein coding gene
9430014N10Rik	current symbol	MGI:1924498	9430014N10Rik	RIKEN cDNA 9430014N10 gene	lncRNA gene
9430015G10Rik	current symbol	MGI:2444364	9430015G10Rik	RIKEN cDNA 9430015G10 gene	protein coding gene
9430016H08Rik	old symbol	MGI:1915365	Maip1	matrix AAA peptidase interacting protein 1	protein coding gene
9430018G01Rik	current symbol	MGI:2442776	9430018G01Rik	RIKEN cDNA 9430018G01 gene	lncRNA gene
9430019J16Rik	current symbol	MGI:1924519	9430019J16Rik	RIKEN cDNA 9430019J16 gene	lncRNA gene
9430020K01Rik	old symbol	MGI:2685174	Jcad	junctional cadherin 5 associated	protein coding gene
9430021M05Rik	current symbol	MGI:1924538	9430021M05Rik	RIKEN cDNA 9430021M05 gene	lncRNA gene
9430037G07Rik	current symbol	MGI:2444544	9430037G07Rik	RIKEN cDNA 9430037G07 gene	lncRNA gene
9430038I01Rik	current symbol	MGI:1924502	9430038I01Rik	RIKEN cDNA 9430038I01 gene	protein coding gene
9430041J12Rik	current symbol	MGI:1924573	9430041J12Rik	RIKEN cDNA 9430041J12 gene	lncRNA gene
9430060I03Rik	current symbol	MGI:3702484	9430060I03Rik	RIKEN cDNA 9430060I03 gene	lncRNA gene
9430065F17Rik	current symbol	MGI:1924606	9430065F17Rik	RIKEN cDNA 9430065F17 gene	lncRNA gene
9430069I07Rik	current symbol	MGI:1924608	9430069I07Rik	RIKEN cDNA 9430069I07 gene	protein coding gene
9430076C15Rik	old symbol	MGI:2443973	Creb5	cAMP responsive element binding protein 5	protein coding gene
9430078K24Rik	current symbol	MGI:1924540	9430078K24Rik	RIKEN cDNA 9430078K24 gene	lncRNA gene
9430083A17Rik	current symbol	MGI:1924678	9430083A17Rik	RIKEN cDNA 9430083A17 gene	lncRNA gene
9430091E24Rik	current symbol	MGI:1924618	9430091E24Rik	RIKEN cDNA 9430091E24 gene	lncRNA gene
9530002B09Rik	current symbol	MGI:1924682	9530002B09Rik	RIKEN cDNA 9530002B09 gene	protein coding gene
9530003J23Rik	current symbol	MGI:1924647	9530003J23Rik	RIKEN cDNA 9530003J23 gene	protein coding gene
9530014B07Rik	current symbol	MGI:1924648	9530014B07Rik	RIKEN cDNA 9530014B07 gene	lncRNA gene
9530020I12Rik	current symbol	MGI:1924692	9530020I12Rik	RIKEN cDNA 9530020I12 gene	lncRNA gene
9530026F06Rik	current symbol	MGI:1924591	9530026F06Rik	RIKEN cDNA 9530026F06 gene	lncRNA gene
9530026P05Rik	current symbol	MGI:1924659	9530026P05Rik	RIKEN cDNA 9530026P05 gene	lncRNA gene
9530027J09Rik	current symbol	MGI:4820557	9530027J09Rik	RIKEN cDNA 9530027J09 gene	lncRNA gene
9530036O11Rik	current symbol	MGI:2444607	9530036O11Rik	RIKEN cDNA 9530036O11Rik	lncRNA gene
9530051G07Rik	current symbol	MGI:2442715	9530051G07Rik	RIKEN cDNA 9530051G07 gene	lncRNA gene
9530052E02Rik	current symbol	MGI:3588277	9530052E02Rik	RIKEN cDNA 9530052E02 gene	lncRNA gene
9530053A07Rik	current symbol	MGI:2442118	9530053A07Rik	RIKEN cDNA 9530053A07 gene	protein coding gene
9530059O14Rik	current symbol	MGI:2442421	9530059O14Rik	RIKEN cDNA 9530059O14 gene	lncRNA gene
9530062K07Rik	current symbol	MGI:1925989	9530062K07Rik	RIKEN cDNA 9530062K07 gene	lncRNA gene
9530068E07Rik	current symbol	MGI:2654705	9530068E07Rik	RIKEN cDNA 9530068E07 gene	protein coding gene
9530077C05Rik	current symbol	MGI:1915533	9530077C05Rik	RIKEN cDNA 9530077C05 gene	protein coding gene
9530080O11Rik	current symbol	MGI:2441751	9530080O11Rik	RIKEN cDNA 9530080O11 gene	lncRNA gene
9530082P21Rik	current symbol	MGI:3603340	9530082P21Rik	RIKEN cDNA 9530082P21 gene	lncRNA gene
9530091C08Rik	current symbol	MGI:2444034	9530091C08Rik	RIKEN cDNA 9530091C08 gene	lncRNA gene
9630001P10Rik	current symbol	MGI:2441755	9630001P10Rik	RIKEN cDNA 9630001P10 gene	lncRNA gene
9630013A20Rik	current symbol	MGI:2442953	9630013A20Rik	RIKEN cDNA 9630013A20 gene	lncRNA gene
9630013K17Rik	current symbol	MGI:1926133	9630013K17Rik	RIKEN cDNA 9630013K17 gene	lncRNA gene
9630028B13Rik	current symbol	MGI:2442281	9630028B13Rik	RIKEN cDNA 9630028B13 gene	lncRNA gene
9630028H03Rik	current symbol	MGI:2444526	9630028H03Rik	RIKEN cDNA 9630028H03 gene	lncRNA gene
9630028I04Rik	current symbol	MGI:2442601	9630028I04Rik	RIKEN cDNA 9630028I04 gene	lncRNA gene
9830107B12Rik	current symbol	MGI:3608415	9830107B12Rik	RIKEN cDNA 9830107B12 gene	protein coding gene
9830132P13Rik	current symbol	MGI:5439414	9830132P13Rik	RIKEN cDNA 9830132P13 gene	lncRNA gene
9830147E19Rik	old symbol	MGI:3036263	Zfp976	zinc finger protein 976	protein coding gene
9830166K06Rik	current symbol	MGI:3028064	9830166K06Rik	RIKEN cDNA 9830166K06 gene	lncRNA gene
9930012K11Rik	current symbol	MGI:2145726	9930012K11Rik	RIKEN cDNA 9930012K11 gene	protein coding gene
9930014A18Rik	current symbol	MGI:2444091	9930014A18Rik	RIKEN cDNA 9930014A18 gene	lncRNA gene
9930021J03Rik	current symbol	MGI:2444398	9930021J03Rik	RIKEN cDNA 9930021J03 gene	protein coding gene
9930104L06Rik	current symbol	MGI:3041172	9930104L06Rik	RIKEN cDNA 9930104L06 gene	protein coding gene
9930111H07Rik	current symbol	MGI:1925012	9930111H07Rik	RIKEN cDNA 9930111H07 gene	lncRNA gene
9930111J21Rik1	current symbol	MGI:3041173	9930111J21Rik1	RIKEN cDNA 9930111J21 gene 1	protein coding gene
9930111J21Rik2	current symbol	MGI:3711310	9930111J21Rik2	RIKEN cDNA 9930111J21 gene 2	protein coding gene
A130010J15Rik	current symbol	MGI:2441776	A130010J15Rik	RIKEN cDNA A130010J15 gene	protein coding gene
A130077B15Rik	old symbol	MGI:2441782	Sros1	non-coding RNA suppressor of Stat1	lncRNA gene
A230001M10Rik	current symbol	MGI:2443043	A230001M10Rik	RIKEN cDNA A230001M10 gene	lncRNA gene
A230009B12Rik	current symbol	MGI:2442666	A230009B12Rik	RIKEN cDNA A230009B12 gene	lncRNA gene
A230020J21Rik	current symbol	MGI:3704207	A230020J21Rik	RIKEN cDNA A230020J21 gene	lncRNA gene
A230028O05Rik	current symbol	MGI:2442126	A230028O05Rik	RIKEN cDNA A230028O05 gene	lncRNA gene
A230046K03Rik	old symbol	MGI:2441787	Washc4	WASH complex subunit 4	protein coding gene
A230050P20Rik	old symbol	MGI:2441788	Shfl	shiftless antiviral inhibitor of ribosomal frameshifting	protein coding gene
A230056J06Rik	current symbol	MGI:2442089	A230056J06Rik	RIKEN cDNA A230056J06 gene	lncRNA gene
A230056P14Rik	current symbol	MGI:2444856	A230056P14Rik	RIKEN cDNA A230056P14 gene	lncRNA gene
A230057D06Rik	current symbol	MGI:2442922	A230057D06Rik	RIKEN cDNA A230057D06 gene	lncRNA gene
A230065H16Rik	old symbol	MGI:2685744	Lbhd2	LBH domain containing 2	protein coding gene
A230070E04Rik	current symbol	MGI:3603403	A230070E04Rik	RIKEN cDNA A230070E04 gene	lncRNA gene
A230072C01Rik	current symbol	MGI:2444644	A230072C01Rik	RIKEN cDNA A230072C01 gene	lncRNA gene
A230072E10Rik	current symbol	MGI:3603753	A230072E10Rik	RIKEN cDNA A230072E10 gene	lncRNA gene
A230077H06Rik	current symbol	MGI:2443592	A230077H06Rik	RIKEN cDNA A230077H06 gene	lncRNA gene
A230103J11Rik	current symbol	MGI:2444082	A230103J11Rik	RIKEN cDNA A230103J11 gene	lncRNA gene
A230108P19Rik	current symbol	MGI:2443444	A230108P19Rik	RIKEN cDNA A230108P19 gene	lncRNA gene
A330009N23Rik	current symbol	MGI:2443491	A330009N23Rik	RIKEN cDNA A330009N23 gene	lncRNA gene
A330015K06Rik	current symbol	MGI:2443553	A330015K06Rik	RIKEN cDNA A330015K06 gene	lncRNA gene
A330023F24Rik	current symbol	MGI:2443958	A330023F24Rik	RIKEN cDNA A330023F24 gene	lncRNA gene
A330032B11Rik	current symbol	MGI:2443002	A330032B11Rik	RIKEN cDNA A330032B11 gene	lncRNA gene
A330033J07Rik	current symbol	MGI:2444369	A330033J07Rik	RIKEN cDNA A330033J07 gene	lncRNA gene
A330035P11Rik	current symbol	MGI:2442610	A330035P11Rik	RIKEN cDNA A330035P11 gene	lncRNA gene
A330040F15Rik	current symbol	MGI:3698434	A330040F15Rik	RIKEN cDNA A330040F15 gene	lncRNA gene
A330041J22Rik	current symbol	MGI:2442269	A330041J22Rik	RIKEN cDNA A330041J22 gene	lncRNA gene
A330048O09Rik	current symbol	MGI:2443792	A330048O09Rik	RIKEN cDNA A330048O09 gene	lncRNA gene
A330049N07Rik	current symbol	MGI:3041175	A330049N07Rik	RIKEN cDNA A330049N07 gene	lncRNA gene
A330050F15Rik	old symbol	MGI:2444600	Akain1	A kinase (PRKA) anchor inhibitor 1	protein coding gene
A330069E16Rik	current symbol	MGI:3583899	A330069E16Rik	RIKEN cDNA A330069E16 gene	lncRNA gene
A330070K13Rik	current symbol	MGI:2685897	A330070K13Rik	RIKEN cDNA A330070K13 gene	protein coding gene
A330074K22Rik	current symbol	MGI:3045392	A330074K22Rik	RIKEN cDNA A330074K22 gene	lncRNA gene
A330076C08Rik	current symbol	MGI:2443693	A330076C08Rik	RIKEN cDNA A330076C08 gene	lncRNA gene
A330076H08Rik	current symbol	MGI:2443193	A330076H08Rik	RIKEN cDNA A330076H08 gene	lncRNA gene
A330093E20Rik	current symbol	MGI:2147325	A330093E20Rik	RIKEN cDNA A330093E20 gene	lncRNA gene
A330102I10Rik	current symbol	MGI:1925170	A330102I10Rik	RIKEN cDNA A330102I10 gene	lncRNA gene
A430005L14Rik	current symbol	MGI:2140680	A430005L14Rik	RIKEN cDNA A430005L14 gene	protein coding gene
A430033K04Rik	current symbol	MGI:3583896	A430033K04Rik	RIKEN cDNA A430033K04 gene	protein coding gene
A430035B10Rik	current symbol	MGI:2443789	A430035B10Rik	RIKEN cDNA A430035B10 gene	lncRNA gene
A430046D13Rik	current symbol	MGI:3609643	A430046D13Rik	Riken cDNA A430046D13 gene	lncRNA gene
A430078G23Rik	old symbol	MGI:2142567	Arhgef18	rho/rac guanine nucleotide exchange factor (GEF) 18	protein coding gene
A430078I02Rik	current symbol	MGI:2444132	A430078I02Rik	RIKEN cDNA A430078I02 gene	lncRNA gene
A430085M09Rik	current symbol	MGI:3647836	A430085M09Rik	RIKEN cDNA A430085M09 gene	lncRNA gene
A430088P11Rik	current symbol	MGI:3605804	A430088P11Rik	RIKEN cDNA A430088P11 gene	lncRNA gene
A430089I19Rik	old symbol	MGI:2683305	Pramel39	PRAME like 39	protein coding gene
A430090L17Rik	current symbol	MGI:2442754	A430090L17Rik	RIKEN cDNA A430090L17 gene	lncRNA gene
A430093F15Rik	current symbol	MGI:2685520	A430093F15Rik	RIKEN cDNA A430093F15 gene	lncRNA gene
A430105I19Rik	old symbol	MGI:2685199	Ccdc9b	coiled-coil domain containing 9B	protein coding gene
A530006G24Rik	current symbol	MGI:2685849	A530006G24Rik	RIKEN cDNA A530006G24 gene	lncRNA gene
A530013C23Rik	current symbol	MGI:3041178	A530013C23Rik	RIKEN cDNA A530013C23 gene	lncRNA gene
A530016L24Rik	current symbol	MGI:2443020	A530016L24Rik	RIKEN cDNA A530016L24 gene	protein coding gene
A530032D15Rik	current symbol	MGI:3037746	A530032D15Rik	RIKEN cDNA A530032D15Rik gene	protein coding gene
A530046M15Rik	current symbol	MGI:5439406	A530046M15Rik	RIKEN cDNA A530046M15 gene	lncRNA gene
A530050N04Rik	old symbol	MGI:3045386	Lncbate10	brown adipose tissue enriched long noncoding RNA 10	lncRNA gene
A530053G22Rik	current symbol	MGI:2443347	A530053G22Rik	RIKEN cDNA A530053G22 gene	lncRNA gene
A530058N18Rik	current symbol	MGI:2444858	A530058N18Rik	RIKEN cDNA A530058N18 gene	lncRNA gene
A530064D06Rik	current symbol	MGI:2443476	A530064D06Rik	RIKEN cDNA A530064D06 gene	protein coding gene
A530065N20Rik	current symbol	MGI:5439407	A530065N20Rik	RIKEN cDNA A530046M15 gene	lncRNA gene
A530072M11Rik	current symbol	MGI:4440477	A530072M11Rik	RIKEN cDNA gene A530072M11	lncRNA gene
A530088E08Rik	current symbol	MGI:3603459	A530088E08Rik	RIKEN cDNA A530088E08 gene	lncRNA gene
A530099J19Rik	old symbol	MGI:2441809	Gpr141b	G protein-coupled receptor 141B	protein coding gene
A630001G21Rik	current symbol	MGI:2443131	A630001G21Rik	RIKEN cDNA A630001G21 gene	protein coding gene
A630010A05Rik	current symbol	MGI:3584518	A630010A05Rik	RIKEN cDNA A630010A05 gene	protein coding gene
A630012P03Rik	current symbol	MGI:2442968	A630012P03Rik	RIKEN cDNA A630012P03 gene	lncRNA gene
A630019I02Rik	current symbol	MGI:5439422	A630019I02Rik	RIKEN cDNA A630019I02 gene	lncRNA gene
A630020A06		No associated gene
A630023A22Rik	current symbol	MGI:2145657	A630023A22Rik	RIKEN cDNA A630023A22 gene	protein coding gene
A630023P12Rik	current symbol	MGI:2445162	A630023P12Rik	RIKEN cDNA A630023P12 gene	lncRNA gene
A630033H20Rik	old symbol	MGI:2441814	P2ry10b	purinergic receptor P2Y, G-protein coupled 10B	protein coding gene
A630066F11Rik	current symbol	MGI:2444428	A630066F11Rik	RIKEN cDNA A630066F11 gene	lncRNA gene
A630072M18Rik	current symbol	MGI:2444702	A630072M18Rik	RIKEN cDNA A630072M18 gene	lncRNA gene
A630073D07Rik	current symbol	MGI:2686534	A630073D07Rik	RIKEN cDNA A630073D07 gene	protein coding gene
A630075F10Rik	current symbol	MGI:3604957	A630075F10Rik	RIKEN cDNA A630075F10 gene	lncRNA gene
A630076J17Rik	current symbol	MGI:2442999	A630076J17Rik	RIKEN cDNA A630076J17 gene	protein coding gene
A630077J23Rik	current symbol	MGI:2443089	A630077J23Rik	RIKEN cDNA A630077J23 gene	lncRNA gene
A630089N07Rik	current symbol	MGI:2444323	A630089N07Rik	RIKEN cDNA A630089N07 gene	protein coding gene
A630095E13Rik	old symbol	MGI:3055869	Pate14	prostate and testis expressed 14	protein coding gene
A630095N17Rik	current symbol	MGI:2686470	A630095N17Rik	RIKEN cDNA A630095N17 gene	protein coding gene
A730004F24Rik	current symbol	MGI:2444046	A730004F24Rik	RIKEN cDNA A730004F24 gene	lncRNA gene
A730006G06Rik	current symbol	MGI:2444422	A730006G06Rik	RIKEN cDNA A730006G06 gene	lncRNA gene
A730008H23Rik	old symbol	MGI:2685821	Hjurp	Holliday junction recognition protein	protein coding gene
A730017C20Rik	old symbol	MGI:2442934	Minar2	membrane integral NOTCH2 associated receptor 2	protein coding gene
A730017L22Rik	current symbol	MGI:3584452	A730017L22Rik	RIKEN cDNA A730017L22 gene	lncRNA gene
A730018C14Rik	current symbol	MGI:2442339	A730018C14Rik	RIKEN cDNA A730018C14 gene	lncRNA gene
A730020E08Rik	current symbol	MGI:2444999	A730020E08Rik	RIKEN cDNA A730020E08 gene	lncRNA gene
A730020M07Rik	current symbol	MGI:2442643	A730020M07Rik	RIKEN cDNA A730020M07 gene	lncRNA gene
A730036I17Rik	current symbol	MGI:3041182	A730036I17Rik	RIKEN cDNA A730036I17 gene	lncRNA gene
A730043L09Rik	current symbol	MGI:5439419	A730043L09Rik	RIKEN cDNA A730043L09 gene	lncRNA gene
A730046J19Rik	current symbol	MGI:2442684	A730046J19Rik	RIKEN cDNA A730046J19 gene	protein coding gene
A730056A06Rik	current symbol	MGI:2442718	A730056A06Rik	RIKEN cDNA A730056A06 gene	lncRNA gene
A730082K24Rik	current symbol	MGI:2142163	A730082K24Rik	RIKEN cDNA A730082K24 gene	lncRNA gene
A730085K08Rik	current symbol	MGI:3605633	A730085K08Rik	RIKEN cDNA A730085K08 gene	lncRNA gene
A730090H04Rik	old symbol	MGI:2444057	Dlx4os	distal-less homeobox 4, opposite strand	antisense lncRNA gene
A730090N16Rik	current symbol	MGI:2442748	A730090N16Rik	RIKEN cDNA A730090N16 gene	lncRNA gene
A830009L08Rik	current symbol	MGI:2443762	A830009L08Rik	RIKEN cDNA A830009L08 gene	lncRNA gene
A830010M20Rik	old symbol	MGI:3646208	Btbd8	BTB (POZ) domain containing 8	protein coding gene
A830011K09Rik	current symbol	MGI:2442570	A830011K09Rik	RIKEN cDNA A830011K09 gene	lncRNA gene
A830018L16Rik	current symbol	MGI:2444149	A830018L16Rik	RIKEN cDNA A830018L16 gene	protein coding gene
A830019L24Rik	current symbol	MGI:2443282	A830019L24Rik	RIKEN cDNA A830019L24 gene	lncRNA gene
A830052D11Rik	current symbol	MGI:3028074	A830052D11Rik	RIKEN cDNA A830052D11 gene	lncRNA gene
A830080D01Rik	old symbol	MGI:2685992	Bclaf3	Bclaf1 and Thrap3 family member 3	protein coding gene
A830082K12Rik	current symbol	MGI:2443527	A830082K12Rik	RIKEN cDNA A830082K12 gene	lncRNA gene
A830082N09Rik	current symbol	MGI:3041184	A830082N09Rik	RIKEN cDNA A830082N09 gene	lncRNA gene
A930001A20Rik	current symbol	MGI:1924377	A930001A20Rik	RIKEN cDNA A930001A20 gene	lncRNA gene
A930001C03Rik	current symbol	MGI:2441838	A930001C03Rik	RIKEN cDNA A930001C03 gene	lncRNA gene
A930002C04Rik	current symbol	MGI:2442085	A930002C04Rik	RIKEN cDNA A930002C04 gene	lncRNA gene
A930003A15Rik	current symbol	MGI:1915412	A930003A15Rik	RIKEN cDNA A930003A15 gene	protein coding gene
A930003O13Rik	current symbol	MGI:3612704	A930003O13Rik	RIKEN cDNA A930003O13 gene	lncRNA gene
A930004D18Rik	current symbol	MGI:1925190	A930004D18Rik	RIKEN cDNA A930004D18 gene	protein coding gene
A930005H10Rik	current symbol	MGI:1915411	A930005H10Rik	RIKEN cDNA A930005H10 gene	lncRNA gene
A930006I01Rik	current symbol	MGI:2442861	A930006I01Rik	RIKEN cDNA A930006I01 gene	lncRNA gene
A930006K02Rik	current symbol	MGI:1925683	A930006K02Rik	RIKEN cDNA A930006K02 gene	lncRNA gene
A930007I19Rik	current symbol	MGI:1925029	A930007I19Rik	RIKEN cDNA A930007I19 gene	lncRNA gene
A930009A15Rik	current symbol	MGI:1925048	A930009A15Rik	RIKEN cDNA A930009A15 gene	protein coding gene
A930011G23Rik	current symbol	MGI:2442790	A930011G23Rik	RIKEN cDNA A930011G23 gene	lncRNA gene
A930012L18Rik	current symbol	MGI:2442887	A930012L18Rik	RIKEN cDNA A930012L18 gene	lncRNA gene
A930013F10Rik	current symbol	MGI:1915324	A930013F10Rik	RIKEN cDNA A930013F10 gene	lncRNA gene
A930015D03Rik	current symbol	MGI:1925060	A930015D03Rik	RIKEN cDNA A930015D03 gene	lncRNA gene
A930016O22Rik	current symbol	MGI:3605623	A930016O22Rik	RIKEN cDNA A930016O22 gene	lncRNA gene
A930017M01Rik	current symbol	MGI:2685151	A930017M01Rik	RIKEN cDNA A930017M01 gene	pseudogene
A930018P22Rik	current symbol	MGI:1915493	A930018P22Rik	RIKEN cDNA A930018P22 gene	protein coding gene
A930019D19Rik	current symbol	MGI:1925056	A930019D19Rik	RIKEN cDNA A930019D19 gene	lncRNA gene
A930024E05Rik	current symbol	MGI:1924414	A930024E05Rik	RIKEN cDNA A930024E05 gene	lncRNA gene
A930031H19Rik	current symbol	MGI:1925085	A930031H19Rik	RIKEN cDNA A930031H19 gene	lncRNA gene
A930041C12Rik	current symbol	MGI:1925693	A930041C12Rik	RIKEN cDNA A930041C12 gene	lncRNA gene
AA387883	current symbol	MGI:3035466	AA387883	expressed sequence AA387883	lncRNA gene
AA388235	current symbol	MGI:3035178	AA388235	expressed sequence AA388235	lncRNA gene
AA413626	current symbol	MGI:3035311	AA413626	expressed sequence AA413626	pseudogene
AA414768	current symbol	MGI:3035137	AA414768	expressed sequence AA414768	pseudogene
AA415398	old symbol	MGI:3035485	Frg2f1	FSHD region gene 2 family member 1	protein coding gene
AA465934	current symbol	MGI:2671018	AA465934	expressed sequence AA465934	lncRNA gene
AA467197	current symbol	MGI:3034182	AA467197	expressed sequence AA467197	protein coding gene
AA474331	old symbol	MGI:3035041	Mfsd4b4	major facilitator superfamily domain containing 4B4	protein coding gene
AA536875	current symbol	MGI:2145569	AA536875	expressed sequence AA536875	lncRNA gene
AA543186	current symbol	MGI:3035233	AA543186	expressed sequence AA543186	lncRNA gene
AA543401	current symbol	MGI:2155152	AA543401	cDNA sequence, AA543401	pseudogene
AA545190	current symbol	MGI:1889333	AA545190	EST AA545190	lncRNA gene
AA619741	current symbol	MGI:3035322	AA619741	expressed sequence AA619741	pseudogene
AA792892	current symbol	MGI:2140789	AA792892	expressed sequence AA792892	protein coding gene
AA986860	current symbol	MGI:2138143	AA986860	expressed sequence AA986860	protein coding gene
AF067061	current symbol	MGI:2681166	AF067061	cDNA sequence AF067061	protein coding gene
AF067063	current symbol	MGI:2687009	AF067063	cDNA sequence AF067063	protein coding gene
AF251705	old symbol	MGI:2153249	Cd300c2	CD300C molecule 2	protein coding gene
AF357355	old symbol	MGI:5504037	Gm26922	predicted gene, 26922	snoRNA gene
AF357359	current symbol	MGI:3843219	AF357359	snoRNA AF357359	snoRNA gene
AF357399	current symbol	MGI:5439844	AF357399	snoRNA AF357399	snoRNA gene
AF357425	current symbol	MGI:3053434	AF357425	snoRNA AF357425	snoRNA gene
AF357426	current symbol	MGI:3053433	AF357426	snoRNA AF357426	snoRNA gene
AF366264	old symbol	MGI:2667157	Semp2l2a	SUMO/sentrin specific peptidase 2-like 2A	protein coding gene
AF529169	old symbol	MGI:2667167	Minar1	membrane integral NOTCH2 associated receptor 1	protein coding gene
AI115009	current symbol	MGI:2139623	AI115009	expressed sequence AI115009	lncRNA gene
AI118078	old symbol	MGI:2142980	Tmem266	transmembrane protein 266	protein coding gene
AI182371	current symbol	MGI:2138853	AI182371	expressed sequence AI182371	protein coding gene
AI197445	current symbol	MGI:2145191	AI197445	expressed sequence AI197445	lncRNA gene
AI314180	old symbol	MGI:2140220	Ecpas	Ecm29 proteasome adaptor and scaffold	protein coding gene
AI314278	current symbol	MGI:2141898	AI314278	expressed sequence AI314278	lncRNA gene
AI317395	old symbol	MGI:2143575	Mfsd4b1	major facilitator superfamily domain containing 4B1	protein coding gene
AI413582	current symbol	MGI:2146839	AI413582	expressed sequence AI413582	protein coding gene
AI414108	old symbol	MGI:2685354	Igsf9b	immunoglobulin superfamily, member 9B	protein coding gene
AI427809	old symbol	MGI:2140270	Mexis	macrophage expressed LXRa(NR1H3)-dependent amplifier of Abca1 transcription lncRNA	lncRNA gene
AI429214	current symbol	MGI:2142538	AI429214	expressed sequence AI429214	protein coding gene
AI450353	current symbol	MGI:2144169	AI450353	expressed sequence AI450353	lncRNA gene
AI463170	current symbol	MGI:2144839	AI463170	expressed sequence AI463170	lncRNA gene
AI464131	old symbol	MGI:2140300	Myorg	myogenesis regulating glycosidase (putative)	protein coding gene
AI467606	current symbol	MGI:2141979	AI467606	expressed sequence AI467606	protein coding gene
AI504432	current symbol	MGI:2139742	AI504432	expressed sequence AI504432	lncRNA gene
AI506816	current symbol	MGI:2140929	AI506816	expressed sequence AI506816	lncRNA gene
AI507597	current symbol	MGI:2140323	AI507597	expressed sequence AI507597	lncRNA gene
AI593442	current symbol	MGI:2143099	AI593442	expressed sequence AI593442	protein coding gene
AI597479	current symbol	MGI:2138299	AI597479	expressed sequence AI597479	protein coding gene
AI606473	current symbol	MGI:2139767	AI606473	expressed sequence AI606473	lncRNA gene
AI607873	old symbol	MGI:2138302	Ifi207	interferon activated gene 207	protein coding gene
AI646519	current symbol	MGI:2139024	AI646519	expressed sequence AI646519	lncRNA gene
AI661453	current symbol	MGI:2146908	AI661453	expressed sequence AI661453	protein coding gene
AI662270	current symbol	MGI:2144254	AI662270	expressed sequence AI662270	lncRNA gene
AI837181	current symbol	MGI:2147598	AI837181	expressed sequence AI837181	protein coding gene
AI839979	current symbol	MGI:2140975	AI839979	expressed sequence AI839979	lncRNA gene
AI846148	old symbol	MGI:2147611	Spindoc	spindlin interactor and repressor of chromatin binding	protein coding gene
AI847159	current symbol	MGI:3528181	AI847159	expressed sequence AI847159	lncRNA gene
AI854517	old symbol	MGI:2142071	Mir9-3hg	Mir9-3 host gene	lncRNA gene
AI854703	current symbol	MGI:2141510	AI854703	expressed sequence AI854703	protein coding gene
AI987944	current symbol	MGI:2142079	AI987944	expressed sequence AI987944	protein coding gene
AK010878	old symbol	MGI:4845848	Gon7	GON7 subunit of KEOPS complex	protein coding gene
AU015228	current symbol	MGI:2139152	AU015228	expressed sequence AU015228	pseudogene
AU015791	current symbol	MGI:2144938	AU015791	expressed sequence AU015791	lncRNA gene
AU015836	current symbol	MGI:2147954	AU015836	expressed sequence AU015836	protein coding gene
AU016765	current symbol	MGI:3034888	AU016765	expressed sequence AU016765	lncRNA gene
AU018091	current symbol	MGI:2142124	AU018091	expressed sequence AU018091	protein coding gene
AU019823	old symbol	MGI:2143205	Nkapd1	NKAP domain containing 1	protein coding gene
AU019990	current symbol	MGI:3034641	AU019990	expressed sequence AU019990	lncRNA gene
AU021063	current symbol	MGI:2146136	AU021063	expressed sequence AU021063	lncRNA gene
AU021092	current symbol	MGI:2146559	AU021092	expressed sequence AU021092	protein coding gene
AU022252	current symbol	MGI:2140466	AU022252	expressed sequence AU022252	protein coding gene
AU022751	old symbol	MGI:2147968	Ezhip	EZH inhibitory protein	protein coding gene
AU022754	current symbol	MGI:2146143	AU022754	expressed sequence AU022754	lncRNA gene
AU022793	current symbol	MGI:2146144	AU022793	expressed sequence AU022793	lncRNA gene
AU023762	current symbol	MGI:2143225	AU023762	expressed sequence AU023762	lncRNA gene
AU040320	current symbol	MGI:2140475	AU040320	expressed sequence AU040320	protein coding gene
AU040972	current symbol	MGI:2144426	AU040972	expressed sequence AU040972	lncRNA gene
AU041133	current symbol	MGI:2143755	AU041133	expressed sequence AU041133	protein coding gene
AV039307	current symbol	MGI:2139243	AV039307	expressed sequence AV039307	lncRNA gene
AV051173	current symbol	MGI:3034405	AV051173	expressed sequence AV051173	DNA segment
AV064505	current symbol	MGI:2143259	AV064505	expressed sequence AV064505	lncRNA gene
AV320801	current symbol	MGI:3035227	AV320801	expressed sequence AV320801	protein coding gene
AW011738	current symbol	MGI:2140540	AW011738	expressed sequence AW011738	lncRNA gene
AW046200	current symbol	MGI:2142745	AW046200	expressed sequence AW046200	lncRNA gene
AW112010	current symbol	MGI:2147706	AW112010	expressed sequence AW112010	lncRNA gene
AW146154	current symbol	MGI:2142212	AW146154	expressed sequence AW146154	protein coding gene
AW209491	current symbol	MGI:2145422	AW209491	expressed sequence AW209491	protein coding gene
AW495222	current symbol	MGI:2145435	AW495222	expressed sequence AW495222	lncRNA gene
AW549542	current symbol	MGI:2141225	AW549542	expressed sequence AW549542	lncRNA gene
AW549877	current symbol	MGI:2146232	AW549877	expressed sequence AW549877	protein coding gene
AW551984	current symbol	MGI:2143322	AW551984	expressed sequence AW551984	protein coding gene
AW554918	current symbol	MGI:2147376	AW554918	expressed sequence AW554918	protein coding gene
AW822252	current symbol	MGI:2148030	AW822252	expressed sequence AW822252	lncRNA gene
AY074887	current symbol	MGI:3575512	AY074887	cDNA sequence AY074887	protein coding gene
AY358078	current symbol	MGI:2682312	AY358078	cDNA sequence AY358078	protein coding gene
AY512915	current symbol	MGI:3041245	AY512915	cDNA sequence AY512915	lncRNA gene
AY512931	current symbol	MGI:3525069	AY512931	cDNA sequence AY512931	lncRNA gene
AY702102	current symbol	MGI:3525150	AY702102	cDNA sequence AY702102	lncRNA gene
AY702103	current symbol	MGI:3525105	AY702103	cDNA sequence AY702103	lncRNA gene
AY761184	old symbol	MGI:3611585	Defa39	defensin, alpha, 39	protein coding gene
AY761185	current symbol	MGI:3630303	AY761185	cDNA sequence AY761185	protein coding gene
B020004C17Rik	current symbol	MGI:3588236	B020004C17Rik	RIKEN cDNA B020004C17 gene	lncRNA gene
B020004J07Rik	old symbol	MGI:3588238	Pramel17	PRAME like 17	protein coding gene
B020014A21Rik	current symbol	MGI:3588281	B020014A21Rik	RIKEN cDNA B020014A21 gene	lncRNA gene
B020018J22Rik	current symbol	MGI:3761288	B020018J22Rik	Riken cDNA B020018J22 gene	lncRNA gene
B020031M17Rik	current symbol	MGI:3588226	B020031M17Rik	RIKEN cDNA B020031M17 gene	protein coding gene
B130006D01Rik	current symbol	MGI:2444371	B130006D01Rik	RIKEN cDNA B130006D01 gene	lncRNA gene
B130024G19Rik	current symbol	MGI:3604353	B130024G19Rik	RIKEN cDNA B130024G19 gene	lncRNA gene
B130034C11Rik	current symbol	MGI:3041186	B130034C11Rik	RIKEN cDNA B130034C11 gene	lncRNA gene
B230110G15Rik	current symbol	MGI:1925232	B230110G15Rik	RIKEN cDNA B230110G15 gene	lncRNA gene
B230112J18Rik	current symbol	MGI:1925096	B230112J18Rik	RIKEN cDNA B230112J18 gene	lncRNA gene
B230118H07Rik	old symbol	MGI:1915420	Iftap	intraflagellar transport associated protein	protein coding gene
B230119M05Rik	current symbol	MGI:1925233	B230119M05Rik	RIKEN cDNA B230119M05 gene	lncRNA gene
B230206H07Rik	current symbol	MGI:2444929	B230206H07Rik	RIKEN cDNA B230206H07 gene	lncRNA gene
B230208H11Rik	current symbol	MGI:2443719	B230208H11Rik	RIKEN cDNA B230208H11 gene	lncRNA gene
B230209E15Rik	current symbol	MGI:2442668	B230209E15Rik	RIKEN cDNA B230209E15 gene	lncRNA gene
B230214G05Rik	current symbol	MGI:5439409	B230214G05Rik	RIKEN cDNA B230214G05 gene	lncRNA gene
B230216N24Rik	current symbol	MGI:1925853	B230216N24Rik	RIKEN cDNA B230216N24 gene	lncRNA gene
B230217C12Rik	current symbol	MGI:1915377	B230217C12Rik	RIKEN cDNA B230217C12 gene	protein coding gene
B230217O12Rik	current symbol	MGI:2444948	B230217O12Rik	RIKEN cDNA B230217O12 gene	lncRNA gene
B230219D22Rik	current symbol	MGI:1925771	B230219D22Rik	RIKEN cDNA B230219D22 gene	protein coding gene
B230307C23Rik	current symbol	MGI:3643396	B230307C23Rik	RIKEN cDNA B230307C23 gene	protein coding gene
B230312C02Rik	current symbol	MGI:2444130	B230312C02Rik	RIKEN cDNA B230312C02 gene	lncRNA gene
B230319C09Rik	current symbol	MGI:2444713	B230319C09Rik	RIKEN cDNA B230319C09 gene	lncRNA gene
B230323A14Rik	current symbol	MGI:2443084	B230323A14Rik	RIKEN cDNA B230323A14 gene	lncRNA gene
B230354K17Rik	current symbol	MGI:2443272	B230354K17Rik	RIKEN cDNA B230354K17 gene	lncRNA gene
B330016D10Rik	current symbol	MGI:2444063	B330016D10Rik	RIKEN cDNA B330016D10 gene	lncRNA gene
B430010I23Rik	current symbol	MGI:1926099	B430010I23Rik	RIKEN cDNA B430010I23 gene	lncRNA gene
B430212C06Rik	current symbol	MGI:2442134	B430212C06Rik	RIKEN cDNA B430212C06 gene	lncRNA gene
B430306N03Rik	current symbol	MGI:2443478	B430306N03Rik	RIKEN cDNA B430306N03 gene	protein coding gene
B430319G15Rik	current symbol	MGI:3603454	B430319G15Rik	RIKEN cDNA B430319G15 gene	lncRNA gene
B630005N14Rik	old symbol	MGI:2141466	Bmt2	base methyltransferase of 25S rRNA 2	protein coding gene
B630019K06Rik	current symbol	MGI:2147918	B630019K06Rik	RIKEN cDNA B630019K06 gene	protein coding gene
B830017H08Rik	current symbol	MGI:3045365	B830017H08Rik	RIKEN cDNA B830017H08 gene	protein coding gene
B930018H19Rik	current symbol	MGI:5439417	B930018H19Rik	RIKEN cDNA B930018H19 gene	lncRNA gene
B930025P03Rik	current symbol	MGI:2443166	B930025P03Rik	RIKEN cDNA B930025P03 gene	lncRNA gene
B930041F14Rik	old symbol	MGI:2444790	Fndc10	fibronectin type III domain containing 10	protein coding gene
B930059L03Rik	current symbol	MGI:2442724	B930059L03Rik	RIKEN cDNA B930059L03 gene	lncRNA gene
B930092H01Rik	current symbol	MGI:4437738	B930092H01Rik	RIKEN cDNA B930092H01 gene	lncRNA gene
BB014433	current symbol	MGI:2142823	BB014433	expressed sequence BB014433	protein coding gene
BB019430	current symbol	MGI:2143891	BB019430	expressed sequence BB019430	lncRNA gene
BB031773	current symbol	MGI:2140631	BB031773	expressed sequence BB031773	lncRNA gene
BB123696	current symbol	MGI:2145475	BB123696	expressed sequence BB123696	lncRNA gene
BB283400	current symbol	MGI:3034268	BB283400	expressed sequence BB283400	lncRNA gene
BB287469	old symbol	MGI:3034635	Eif1ad2	eukaryotic translation initiation factor 1A domain containing 2	protein coding gene
BB557941	current symbol	MGI:3034820	BB557941	expressed sequence BB557941	lncRNA gene
BC002163	old symbol	MGI:3612445	Ndufs5-ps	NADH:ubiquinone oxidoreductase core subunit S5, pseudogene	pseudogene
BC003331	old symbol	MGI:2385108	Odr4	odr4 GPCR localization factor homolog	protein coding gene
BC003965	current symbol	MGI:2670966	BC003965	cDNA sequence BC003965	protein coding gene
BC004004	current symbol	MGI:2136782	BC004004	cDNA sequence BC004004	protein coding gene
BC005537	current symbol	MGI:2441726	BC005537	cDNA sequence BC005537	protein coding gene
BC005561	old symbol	MGI:3040669	Thoc2l	THO complex subunit 2-like	protein coding gene
BC005624	current symbol	MGI:2385132	BC005624	cDNA sequence BC005624	protein coding gene
BC006965	current symbol	MGI:2384955	BC006965	cDNA sequence BC006965	lncRNA gene
BC016548	current symbol	MGI:2448478	BC016548	cDNA sequence BC016548	lncRNA gene
BC016579	current symbol	MGI:2384848	BC016579	cDNA sequence, BC016579	protein coding gene
BC017158	old symbol	MGI:2384572	Rusf1	RUS family member 1	protein coding gene
BC017643	old symbol	MGI:2384959	Cybc1	cytochrome b 245 chaperone 1	protein coding gene
BC018473	current symbol	MGI:3039625	BC018473	cDNA sequence BC018473	lncRNA gene
BC020402	current symbol	MGI:3039621	BC020402	cDNA sequence BC020402	lncRNA gene
BC021614	old symbol	MGI:2385078	Gstp3	glutathione S-transferase pi 3	protein coding gene
BC021767	current symbol	MGI:3615512	BC021767	cDNA sequence BC021767	pseudogene
BC021785	old symbol	MGI:2446139	Mfsd4b5	major facilitator superfamily domain containing 4B5	protein coding gene
BC021891	old symbol	MGI:2385307	Map3k21	mitogen-activated protein kinase kinase kinase 21	protein coding gene
BC022687	old symbol	MGI:2443738	Clba1	clathrin binding box of aftiphilin containing 1	protein coding gene
BC023829	old symbol	MGI:2448555	Tmem185a	transmembrane protein 185A	protein coding gene
BC024139	current symbol	MGI:2442591	BC024139	cDNA sequence BC024139	protein coding gene
BC024386	current symbol	MGI:2669313	BC024386	cDNA sequence BC023486	lncRNA gene
BC024978	current symbol	MGI:3041247	BC024978	cDNA sequence BC024978	protein coding gene
BC025920	current symbol	MGI:2670983	BC025920	cDNA sequence BC025920	protein coding gene
BC026585	old symbol	MGI:2448516	Cryzl2	crystallin zeta like 2	protein coding gene
BC027072	old symbol	MGI:2385061	Pcare	photoreceptor cilium actin regulator	protein coding gene
BC027231	old symbol	MGI:2384836	Nepro	nucleolus and neural progenitor protein	protein coding gene
BC028528	current symbol	MGI:2385885	BC028528	cDNA sequence BC028528	protein coding gene
BC029214	old symbol	MGI:2442831	Paxx	non-homologous end joining factor	protein coding gene
BC029722	current symbol	MGI:3584273	BC029722	cDNA sequence BC029722	protein coding gene
BC030336	old symbol	MGI:2446240	Mosmo	modulator of smoothened	protein coding gene
BC030499	old symbol	MGI:2652869	Rskr	ribosomal protein S6 kinase related	protein coding gene
BC030500	current symbol	MGI:2447770	BC030500	cDNA sequence BC030500	protein coding gene
BC030867	old symbol	MGI:2387601	Hrob	homologous recombination factor with OB-fold	protein coding gene
BC030870	old symbol	MGI:3039572	Smim31	small integral membrane protein 31	protein coding gene
BC031181	current symbol	MGI:3039614	BC031181	cDNA sequence BC031181	protein coding gene
BC031361	current symbol	MGI:3041250	BC031361	cDNA sequence BC031361	lncRNA gene
BC035044	current symbol	MGI:2448540	BC035044	cDNA sequence BC035044	protein coding gene
BC037032	current symbol	MGI:3040924	BC037032	cDNA Sequence BC037032	lncRNA gene
BC037034	old symbol	MGI:2385896	Trappc14	trafficking protein particle complex 14	protein coding gene
BC037156	current symbol	MGI:3512757	BC037156	cDNA sequence BC037156	protein coding gene
BC037704	current symbol	MGI:2652856	BC037704	cDNA sequence BC037704	lncRNA gene
BC039771	current symbol	MGI:3040676	BC039771	cDNA sequence BC039771	lncRNA gene
BC039966	current symbol	MGI:3039570	BC039966	cDNA sequence BC039966	lncRNA gene
BC042761	current symbol	MGI:2670968	BC042761	cDNA sequence BC042761	lncRNA gene
BC046251	current symbol	MGI:3039598	BC046251	cDNA sequence BC046251	lncRNA gene
BC048403	old symbol	MGI:2670984	Kics2	KICSTOR subunit 2	protein coding gene
BC048502	old symbol	MGI:2652828	Gtsf2	gametocyte specific factor 2	protein coding gene
BC048507	current symbol	MGI:3040680	BC048507	cDNA sequence BC048507	protein coding gene
BC048546	old symbol	MGI:3039594	A2ml1	alpha-2-macroglobulin like 1	protein coding gene
BC048562	current symbol	MGI:3618861	BC048562	cDNA sequence BC048562	protein coding gene
BC048602	current symbol	MGI:3758910	BC048602	cDNA sequence BC048602	lncRNA gene
BC048609	old symbol	MGI:3690536	Tmem262	transmembrane protein 262	protein coding gene
BC048644	current symbol	MGI:3039566	BC048644	cDNA sequence BC048644	protein coding gene
BC048671	current symbol	MGI:2679261	BC048671	cDNA sequence BC048671	protein coding gene
BC048679	current symbol	MGI:3510776	BC048679	cDNA sequence BC048679	protein coding gene
BC049352	current symbol	MGI:3040681	BC049352	cDNA sequence BC049352	protein coding gene
BC049715	current symbol	MGI:3605234	BC049715	cDNA sequence BC049715	protein coding gene
BC049730	old symbol	MGI:2681843	Lypd10	Ly6/PLAUR domain containing 10	protein coding gene
BC049762	current symbol	MGI:3039622	BC049762	cDNA sequence BC049762	protein coding gene
BC051019	current symbol	MGI:1928824	BC051019	cDNA sequence BC051019	protein coding gene
BC051142	current symbol	MGI:3039565	BC051142	cDNA sequence BC051142	protein coding gene
BC051226	current symbol	MGI:3039585	BC051226	cDNA sequence BC051226	lncRNA gene
BC051537	current symbol	MGI:3041255	BC051537	cDNA sequence BC051537	lncRNA gene
BC051628	old symbol	MGI:3051572	Fndc11	fibronectin type III domain containing 11	protein coding gene
BC051665	current symbol	MGI:2682300	BC051665	cDNA sequence BC051665	protein coding gene
BC052040	old symbol	MGI:3026886	Cdin1	CDAN1 interacting nuclease 1	protein coding gene
BC052688	current symbol	MGI:3583898	BC052688	cDNA sequence BC052688	pseudogene
BC053393	current symbol	MGI:3039605	BC053393	cDNA sequence BC053393	protein coding gene
BC055111	old symbol	MGI:2681853	Lexm	lymphocyte expansion molecule	protein coding gene
BC055324	current symbol	MGI:3590554	BC055324	cDNA sequence BC055324	protein coding gene
BC055402	current symbol	MGI:3039597	BC055402	cDNA sequence BC055402	lncRNA gene
BC061195	current symbol	MGI:4361273	BC061195	cDNA sequence BC061195	lncRNA gene
BC061212	old symbol	MGI:2681870	Pramel37	PRAME like 37	protein coding gene
BC061237	current symbol	MGI:2682320	BC061237	cDNA sequence BC061237	protein coding gene
BC064078	current symbol	MGI:3040692	BC064078	cDNA sequence BC064078	pseudogene
BC065397	current symbol	MGI:3584520	BC065397	cDNA sequence BC065397	lncRNA gene
BC068281	old symbol	MGI:3040699	Wdcp	WD repeat and coiled coil containing	protein coding gene
BC080695	old symbol	MGI:3525148	Pramel20	PRAME like 20	protein coding gene
BC089491	old symbol	MGI:3608324	Selenov	selenoprotein V	protein coding gene
BC089597	old symbol	MGI:3583955	Rdh16f2	RDH16 family member 2	protein coding gene
BC094916	old symbol	MGI:3584522	Ifi214	interferon activated gene 214	protein coding gene
BC100451	old symbol	MGI:1929713	Cep295nl	CEP295 N-terminal like	protein coding gene
BC100530	old symbol	MGI:3696883	Cstdc5	cystatin domain containing 5	protein coding gene
BC107364	current symbol	MGI:3618860	BC107364	cDNA sequence BC107364	protein coding gene
BC117090	old symbol	MGI:3696881	Cstdc6	cystatin domain containing 6	protein coding gene
BC147527	current symbol	MGI:4840510	BC147527	cDNA sequence BC147527	protein coding gene
C030006K11Rik	current symbol	MGI:1925941	C030006K11Rik	RIKEN cDNA C030006K11 gene	protein coding gene
C030007H22Rik	current symbol	MGI:1924581	C030007H22Rik	RIKEN cDNA C030007H22 gene	lncRNA gene
C030013C21Rik	current symbol	MGI:1924667	C030013C21Rik	RIKEN cDNA C030013C21 gene	lncRNA gene
C030013G03Rik	current symbol	MGI:1924664	C030013G03Rik	RIKEN cDNA C030013G03 gene	lncRNA gene
C030016D13Rik	current symbol	MGI:2147728	C030016D13Rik	RIKEN cDNA C030016D13 gene	lncRNA gene
C030018K13Rik	current symbol	MGI:1924632	C030018K13Rik	RIKEN cDNA C030018K13 gene	lncRNA gene
C030023E24Rik	current symbol	MGI:2443661	C030023E24Rik	RIKEN cDNA C030023E24 gene	lncRNA gene
C030029H02Rik	current symbol	MGI:1924633	C030029H02Rik	RIKEN cDNA C030029H02 gene	lncRNA gene
C030034I22Rik	current symbol	MGI:1924783	C030034I22Rik	RIKEN cDNA C030034I22 gene	lncRNA gene
C030034L19Rik	current symbol	MGI:2444519	C030034L19Rik	RIKEN cDNA C030034L19 gene	lncRNA gene
C030037D09Rik	current symbol	MGI:1924865	C030037D09Rik	RIKEN cDNA C030037D09 gene	lncRNA gene
C030039L03Rik	old symbol	MGI:2148237	Zfp607b	zinc finger protein 607B	protein coding gene
C130021I20Rik	current symbol	MGI:3639863	C130021I20Rik	Riken cDNA C130021I20 gene	lncRNA gene
C130026I21Rik	current symbol	MGI:3612702	C130026I21Rik	RIKEN cDNA C130026I21 gene	protein coding gene
C130026L21Rik	current symbol	MGI:3041189	C130026L21Rik	RIKEN cDNA C130026L21 gene	lncRNA gene
C130030K03Rik	old symbol	MGI:95815	Grik2	glutamate receptor, ionotropic, kainate 2 (beta 2)	protein coding gene
C130036L24Rik	current symbol	MGI:2441877	C130036L24Rik	RIKEN cDNA C130036L24 gene	lncRNA gene
C130046K22Rik	current symbol	MGI:3026935	C130046K22Rik	RIKEN cDNA C130046K22 gene	lncRNA gene
C130050O18Rik	current symbol	MGI:2442694	C130050O18Rik	RIKEN cDNA C130050O18 gene	protein coding gene
C130060C02Rik	current symbol	MGI:3041192	C130060C02Rik	RIKEN cDNA C130060C02 gene	lncRNA gene
C130060K24Rik	old symbol	MGI:2441881	Qrfprl	pyroglutamylated RFamide peptide receptor like	protein coding gene
C130071C03Rik	current symbol	MGI:2443574	C130071C03Rik	RIKEN cDNA C130071C03 gene	lncRNA gene
C130074G19Rik	current symbol	MGI:2444831	C130074G19Rik	RIKEN cDNA C130074G19 gene	protein coding gene
C130079G13Rik	old symbol	MGI:3028051	Aadacl2fm1	AADACL2 family member 1	protein coding gene
C130080G10Rik	current symbol	MGI:4844008	C130080G10Rik	RIKEN cDNA C130080G10 gene	lncRNA gene
C130083M11Rik	current symbol	MGI:3041216	C130083M11Rik	RIKEN cDNA C130083M11 gene	lncRNA gene
C230004F18Rik	old symbol	MGI:5637821	Cdr1os	cerebellar degeneration related antigen 1, opposite strand	lncRNA gene
C230014O12Rik	current symbol	MGI:3045377	C230014O12Rik	RIKEN cDNA C230014O12 gene	lncRNA gene
C230024C17Rik	current symbol	MGI:5439413	C230024C17Rik	RIKEN cDNA C230024C17 gene	lncRNA gene
C230035I16Rik	current symbol	MGI:2444850	C230035I16Rik	RIKEN cDNA C230035I16 gene	lncRNA gene
C230037L18Rik	current symbol	MGI:3697701	C230037L18Rik	RIKEN cDNA C230037L18 gene	lncRNA gene
C230072F16Rik	current symbol	MGI:2444727	C230072F16Rik	RIKEN cDNA C230072F16 gene	lncRNA gene
C230079O03Rik	current symbol	MGI:5439416	C230079O03Rik	RIKEN cDNA C230079O03 gene	lncRNA gene
C230091D08Rik	old symbol	MGI:1289201	Snhg14	small nucleolar RNA host gene 14	lncRNA gene
C330004P14Rik	current symbol	MGI:1924788	C330004P14Rik	RIKEN cDNA C330004P14 gene	lncRNA gene
C330006A16Rik	old symbol	MGI:1924939	Tmem250-ps	transmembrane protein 250, pseudogene	protein coding gene
C330007P06Rik	old symbol	MGI:1924894	Steep1	STING1 ER exit protein 1	protein coding gene
C330011F03Rik	current symbol	MGI:5439410	C330011F03Rik	RIKEN cDNA C330011F03 gene	lncRNA gene
C330013E15Rik	current symbol	MGI:1925695	C330013E15Rik	RIKEN cDNA C330013E15 gene	lncRNA gene
C330013J21Rik	old symbol	MGI:1925953	Zfp972	zinc finger protein 972	protein coding gene
C330018D20Rik	current symbol	MGI:1924672	C330018D20Rik	RIKEN cDNA C330018D20 gene	protein coding gene
C330021F23Rik	old symbol	MGI:3612471	Rps23rg1	ribosomal protein S23, retrogene 1	protein coding gene
C330022C24Rik	current symbol	MGI:1925770	C330022C24Rik	RIKEN cDNA C330022C24 gene	lncRNA gene
C330024C12Rik	current symbol	MGI:3026976	C330024C12Rik	RIKEN cDNA C330024C12 gene	lncRNA gene
C330024D21Rik	current symbol	MGI:2444116	C330024D21Rik	RIKEN cDNA C330024D21 gene	lncRNA gene
C330027C09Rik	old symbol	MGI:2146335	Cip2a	cell proliferation regulating inhibitor of protein phosphatase 2A	protein coding gene
C430002N11Rik	current symbol	MGI:2442576	C430002N11Rik	RIKEN cDNA C430002N11 gene	lncRNA gene
C430049B03Rik	current symbol	MGI:1924903	C430049B03Rik	RIKEN cDNA C430049B03 gene	lncRNA gene
C530005A16Rik	current symbol	MGI:3612454	C530005A16Rik	RIKEN cDNA C530005A16 gene	lncRNA gene
C530008M17Rik	old symbol	MGI:2444817	Cracd	capping protein inhibiting regulator of actin	protein coding gene
C530044C16Rik	current symbol	MGI:2443109	C530044C16Rik	RIKEN cDNA C530044C16 gene	lncRNA gene
C630028M04Rik	current symbol	MGI:3045376	C630028M04Rik	RIKEN cDNA C630028M04 gene	lncRNA gene
C630031E19Rik	current symbol	MGI:5439405	C630031E19Rik	RIKEN cDNA C630031E19 gene	lncRNA gene
C630043F03Rik	current symbol	MGI:1915535	C630043F03Rik	RIKEN cDNA C630043F03 gene	lncRNA gene
C730002L08Rik	current symbol	MGI:2443493	C730002L08Rik	RIKEN cDNA C730002L08 gene	lncRNA gene
C730027H18Rik	current symbol	MGI:2442303	C730027H18Rik	RIKEN cDNA C730027H18 gene	lncRNA gene
C730036E19Rik	current symbol	MGI:3028040	C730036E19Rik	RIKEN cDNA C730036E19 gene	lncRNA gene
C77080	current symbol	MGI:2140651	C77080	expressed sequence C77080	protein coding gene
C77370	old symbol	MGI:2148050	Nexmif	neurite extension and migration factor	protein coding gene
C86187	current symbol	MGI:2142361	C86187	expressed sequence C86187	lncRNA gene
C87198	current symbol	MGI:2145128	C87198	expressed sequence C87198	lncRNA gene
C87414	old symbol	MGI:2141341	Pramel34	PRAME like 34	protein coding gene
C87436	current symbol	MGI:2141787	C87436	expressed sequence C87436	protein coding gene
C87499	old symbol	MGI:2140706	Pramel32	PRAME like 32	protein coding gene
C87977	old symbol	MGI:2140708	Pramel29	PRAME like 29	protein coding gene
C920006O11Rik	current symbol	MGI:2443759	C920006O11Rik	RIKEN cDNA C920006O11 gene	lncRNA gene
C920009B18Rik	current symbol	MGI:3583961	C920009B18Rik	RIKEN cDNA C920009B18 gene	lncRNA gene
C920021L13Rik	current symbol	MGI:1923991	C920021L13Rik	RIKEN cDNA C920021L13 gene	lncRNA gene
[truncated: 1,378 more rows]
