# Supplementary material for: BET proteins are essential for the specification and maintenance of the epiblast lineage in mouse preimplantation embryos
Source: BMC Biol. 2022 Mar 9;20:64. doi: 10.1186/s12915-022-01251-0 (PMC8905768; doi:10.1186/s12915-022-01251-0)
Supplement: Supplementary file 13 — Additional file 13. Antibody information. https://doi.org/10.6084/m9.figshare.19136207 [file 12915_2022_1251_MOESM13_ESM.xlsx]

## Sheet: Additional file 13
Additional file 13. Antibody information
Antibody	Markers*	Manufacturer	Catalog No.	RRID	Source Type	Dilution	Application**
BRD2	BRD2 protein	Bethyl Laboratories	IHC-00612	AB_10755275	Rabbit IgG	x200	W-I
BRD4	BRD4 protein	Bethyl Laboratories	IHC-00396	AB_1604188	Rabbit IgG	x200	W-I
Mouse Nanog	ICM/EPI	ReproCELL	RCAB001P	AB_2616320	Rabbit IgG	x200	W-I
Nanog (eBioMLC-51)	ICM/EPI	Thermo Fisher Scientific	14-5761-80	AB_763613	Rat IgG2ak	x200	W-I
Human/Mouse/Rat SOX2	ICM/EPI	R&D Systems	AF2018	AB_355110	Goat IgG	x100	W-I
Human OTX2	ICM/EPI	R&D Systems	AF1979	AB_2157172	Goat IgG	x50	W-I
Human GATA-6	ICM/PrE	R&D Systems	AF1700	AB_2108901	Goat IgG	x500	W-I
GATA-6 (D61E4) XP	ICM/PrE	Cell Signaling Technology	#5851	AB_10705521	Rabbit IgG	x500	W-I
Human SOX17	PrE	R&D Systems	AF1924	AB_355060	Goat IgG	x500	W-I
Oct3/4 (C-10)	ICM/EPI/PrE	Santa Cruz Biotechnology	sc-5279	AB_628051	Mouse IgG2b	x200	W-I
CDX2	Trophectoderm	Biogenex	AM392	AB_2650531	Mouse IgG1k	x200	W-I
Phospho-Histone H3 (Ser10)	Cell proliferation/ M phase cells	Millipore	#06-570	AB_310177	Rabbit IgG	x100	W-I
Cleaved Caspase-3 (Asp175) (5A1)	Apoptosis	Cell Signaling Technology	#9664	AB_2070042	Rabbit IgG	x100	W-I
Stat3 (79D7)	Pan-STAT3 protein	Cell Signaling Technology	#4904	AB_331269	Rabbit IgG	x100	W-I
Phospho-Stat3 (Tyr705) (D3A7)	Phospholyrated STAT3	Cell Signaling Technology	#9145	AB_2491009	Rabbit IgG	x200	W-I
*Markers: ICM; Inner cell mass, EPI; Epiblast, PrE; Primitive endoderm
**Application: W-I; Wholemount immunohistochemistry/immunofluorescence
