# Supplementary material for: BET proteins are essential for the specification and maintenance of the epiblast lineage in mouse preimplantation embryos
Source: BMC Biol. 2022 Mar 9;20:64. doi: 10.1186/s12915-022-01251-0 (PMC8905768; doi:10.1186/s12915-022-01251-0)
Supplement: Supplementary file 14 — Additional file 14. Set value information of ratio analysis for cell counting. https://doi.org/10.6084/m9.figshare.19136393 [file 12915_2022_1251_MOESM14_ESM.xlsx]

## Sheet: Additional file 14
Additional file 14. Set value information of ratio analysis for cell counting
Figure	Antibody	Manufacturer	Catalog No.	Threshold of intensity value for the ratio analysis		Cutoff value of average intensity value in maximum area of nucleus
				Antibody (Numerator)	DAPI (Denominator)
Fig.2O	Mouse Nanog	ReproCELL	RCAB001P	900	600	0.3
	Human OTX2	R&D Systems	AF1979	1500	700	0.6
	Human/Mouse/Rat SOX2	R&D Systems	AF2018	1200	600	0.3
	Oct3/4 (C-10)	Santa Cruz Biotechnology	sc-5279	800	700	0.2
	Human GATA-6	R&D Systems	AF1700	1000	700	0.3
	Human SOX17	R&D Systems	AF1924	700	600	0.1
	CDX2	Biogenex	AM392	400	600	0.1
Fig.3S	Mouse Nanog	ReproCELL	RCAB001P	600	700	0.2
	Human OTX2	R&D Systems	AF1979	1500	700	0.6
	Human/Mouse/Rat SOX2	R&D Systems	AF2018	700	600	0.1
	Oct3/4 (C-10)	Santa Cruz Biotechnology	sc-5279	700	600	0.1
	Human GATA-6	R&D Systems	AF1700	600	700	0.1
	CDX2	Biogenex	AM392	400	600	0.1
Fig.5D	Nanog (eBioMLC-51)	Thermo Fisher Scientific	14-5761-80	700	600	0.2
	Phospho-STAT3 (Tyr705) (D3A7)	Cell Signaling Technology	#9145	500	600	0.1
Fig.5Y	Nanog (eBioMLC-51)	Thermo Fisher Scientific	14-5761-80	700	600	0.2
	GATA-6 (D61E4) XP	Cell Signaling Technology	#5851	1000	600	0.2
Fig.6D	Mouse Nanog	ReproCELL	RCAB001P	600	700	0.1
Fig.7F	Nanog (eBioMLC-51)	Thermo Fisher Scientific	14-5761-80	400	600	0.1
	Human GATA-6	R&D Systems	AF1700	500	600	0.1
Fig.S2G	Mouse Nanog	ReproCELL	RCAB001P	600	700	0.1
	Human GATA-6	R&D Systems	AF1700	700	600	0.2
	Oct3/4 (C-10)	Santa Cruz Biotechnology	sc-5279	700	600	0.1
Fig.S4N	Mouse Nanog	ReproCELL	RCAB001P	800	700	0.1
	Human GATA-6	R&D Systems	AF1700	900	700	0.1
Fig.S8E,F,G	Nanog (eBioMLC-51)	Thermo Fisher Scientific	14-5761-80	900	600	0.2
	GATA-6 (D61E4) XP	Cell Signaling Technology	#5851	1000	600	0.1
	CDX2	Biogenex	AM392	400	600	0.1
Fig.S9J	Mouse Nanog	ReproCELL	RCAB001P	600	700	0.1
