# Supplementary material for: BET proteins are essential for the specification and maintenance of the epiblast lineage in mouse preimplantation embryos
Source: BMC Biol. 2022 Mar 9;20:64. doi: 10.1186/s12915-022-01251-0 (PMC8905768; doi:10.1186/s12915-022-01251-0)
Supplement: Supplementary file 15 — Additional file 15. Numbers of markers-expressing cells and DAPI-positive cells in Figs. 2O, 3S, 5D, 5Y, 6D, 7F, S1D, S2G, S4N, S8F, S8G, S8J, S8M, S9J, and S9K. https://doi.org/10.6084/m9.figshare.19136894 [file 12915_2022_1251_MOESM15_ESM.xlsx]

## Sheet: Figure 2O
Numbers of markers-expressing cells and DAPI-positive cells in Figure 2O.
Figure 2O
Sample No.	Numbers of cells		Treatments		Sample No.	Numbers of cells		Treatments		Sample No.	Numbers of cells		Treatments		Sample No.	Numbers of cells		Treatments		Sample No.	Numbers of cells		Treatments		Sample No.	Numbers of cells		Treatments		Sample No.	Numbers of cells		Treatments
	NANOG	DAPI				OTX2	DAPI				SOX2	DAPI				OCT3/4	DAPI				GATA6	DAPI				SOX17	DAPI				CDX2	DAPI
#1	7	91	DMSO		#1	7	47	DMSO		#1	25	67	DMSO		#1	27	82	DMSO		#1	10	91	DMSO		#1	9	65	DMSO		#1	68	100	DMSO
#2	11	94			#2	8	59			#2	20	64			#2	16	63			#2	14	94			#2	17	62			#2	54	79
#3	12	60			#3	11	66			#3	14	63			#3	16	75			#3	20	60			#3	7	63			#3	60	92
#4	11	97			#4	6	57			#4	23	57			#4	17	76			#4	20	97			#4	8	66			#4	45	67
#5	16	82			#1	0	62	JQ1		#5	26	64			#1	30	62	JQ1		#1	18	66	JQ1		#5	5	63			#1	49	79	JQ1
#6	7	63			#2	3	61			#6	21	68			#2	21	64			#2	15	76			#6	6	76			#2	53	71
#7	9	75			#3	0	64			#1	14	63	JQ1		#3	21	75			#3	16	67			#7	12	89			#3	40	58
#8	9	76			#4	0	70			#2	25	73			#4	13	69			#4	9	64			#8	9	60			#4	39	62
#9	13	100			#5	0	70			#3	18	94			#5	18	59			#5	14	62			#1	7	58	JQ1		#5	46	71
#10	17	79								#4	18	69			#6	23	87			#6	8	63			#2	6	63			#6	38	59
#11	9	92								#5	12	64													#3	5	65
#12	19	67								#6	11	72													#4	14	58
#1	2	66	JQ1							#7	13	73													#5	11	71
#2	2	76																							#6	11	64
#3	4	67																							#7	6	73
#4	4	64
#5	2	62
#6	3	63
#7	3	62
#8	1	64
#9	1	75
#10	3	69
#11	3	59
#12	2	87
#13	3	79
#14	1	71
#15	1	58
#16	2	62
#17	4	71
#18	2	59

## Sheet: Figure 3S
Numbers of markers-expressing cells and DAPI-positive cells in Figure 3S.
Figure 3S
Sample No.	Numbers of cells		Treatments		Sample No.	Numbers of cells		Treatments		Sample No.	Numbers of cells		Treatments		Sample No.	Numbers of cells		Treatments		Sample No.	Numbers of cells		Treatments		Sample No.	Numbers of cells		Treatments
	NANOG	DAPI				OTX2	DAPI				SOX2	DAPI				OCT3/4	DAPI				GATA6	DAPI				CDX2	DAPI
#1	32	32	DMSO		#1	20	32	DMSO		#1	10	32	DMSO		#1	32	32	DMSO		#1	22	24	DMSO		#1	18	24	DMSO
#2	23	27			#2	23	33			#2	2	25			#2	27	27			#2	32	32			#2	22	32
#3	26	28			#3	17	30			#3	1	24			#3	24	28			#3	31	32			#3	19	32
#4	19	24			#4	7	25			#4	14	32			#4	22	25			#4	33	33			#4	26	33
#1	2	24	JQ1		#1	8	31	JQ1		#1	1	30	JQ1		#1	23	24	JQ1		#1	30	31	JQ1		#1	20	31	JQ1
#2	3	33			#2	2	30			#2	0	21			#2	26	28			#2	25	25			#2	11	25
#3	0	30			#3	7	30			#3	0	29			#3	32	33			#3	31	31			#3	22	31
#4	1	32			#4	4	32			#4	0	32			#4	30	30			#4	30	33			#4	17	33
										#5	5	32			#5	28	30			#5	31	31			#5	25	31
										#6	1	31			#6	27	27
										#7	0	32
										#8	0	30

## Sheet: Figure 5D
Numbers of marekers-expressing cells in Figure 5D.
Figure 5D
Sample No.	Numbers of cells		Genotype
	pSTAT3	NANOG
#1	24	30	Wild type
#2	17	26
#3	15	22
#4	24	25
#5	14	15
#6	18	21
#7	25	25
#8	16	19
#9	18	19
#10	13	13

## Sheet: Figure 5Y
Numbers of markers-expressing cells and DAPI-positive cells in Figure 5Y.
Figure 5Y
Sample No.	Numbers of cells			Treatments
	NANOG	GATA6	DAPI
#1	32	19	64	DMSO
#2	19	26	63
#3	8	20	97
#4	11	26	96
#5	8	27	68
#6	26	18	70
#1	4	13	61	Stattic
#2	3	23	62
#3	4	24	59
#4	1	12	45
#5	6	23	62
#6	10	23	64

## Sheet: Figure 6D
Numbers of NANOG-expressing cells and DAPI-positive cells in Figure 6D.
Figure 6D
Sample No.	Numbers of cells		Genotypes
	NANOG	DAPI
#1	28	81	Wild type
#2	23	76
#3	14	82
#1	16	56	Brd4lacZ/lacZ
#2	18	85
#3	9	74
#4	21	65
#5	11	63

## Sheet: Figure 7F
Numbers of markers-expressing cells and DAPI-positive cells in Figure 7F.
Figure 7F
Sample No.	Numbers of cells			Genotypes
	NANOG	GATA6	DAPI
#1	3	16	16	Brd2+/+;Brd4-KO
#2	24	30	30
#3	13	(ND)	17
#4	20	(ND)	24
#5	11	18	18
#1	14	20	20	Brd2tg/+;Brd4-KO
#2	12	16	19
#3	15	20	20
#4	14	27	28
#5	1	17	17
#6	8	14	23
#7	12	18	18
#8	10	19	19
#9	9	25	25
#10	7	(ND)	16
#11	6	21	22
#12	19	(ND)	31
#1	2	16	16	Brd2tg/tg;Brd4-KO
#2	2	23	23
#3	2	(ND)	16
#4	2	19	19
#5	9	(ND)	24
#6	0	(ND)	16
#7	19	(ND)	29
#8	14	(ND)	25
#9	5	(ND)	20

## Sheet: Supplemental Figure 1D
Number of DAPI-positive cells in Figure S1D.
Supplemental Figure 1D
Sample No.	Numbers of DAPI-positive cells	Experimental condition
#1	48	Before treatment
#2	59
#3	47
#4	56
#5	64
#6	64
#7	59
#8	45
#9	53
#10	52
#11	52
#12	60
#13	57
#14	48
#15	46
#16	49
#17	56
#18	58
#19	65
#20	60
#1	91	After 6hrs treatment JQ1 -
#2	94
#3	60
#4	97
#5	82
#6	63
#7	75
#8	76
#9	100
#10	79
#11	92
#12	67
#13	67
#14	64
#15	63
#16	57
#17	64
#18	68
#19	47
#20	59
#21	66
#22	57
#23	53
#24	63
#25	64
#26	63
#27	55
#28	68
#29	61
#30	72
#1	66	After 6hrs treatment JQ1 +
#2	76
#3	67
#4	64
#5	62
#6	63
#7	62
#8	64
#9	75
#10	69
#11	59
#12	87
#13	79
#14	71
#15	58
#16	62
#17	71
#18	59
#19	63
#20	73
#21	94
#22	69
#23	64
#24	72
#25	73
#26	62
#27	61
#28	64
#29	70
#30	70
#31	63
#32	54
#33	57
#34	61
#35	67
#36	63
#37	68
#38	66
#39	65

## Sheet: Supplemental Figure 2G
Numbers of markers-expressing cells and DAPI-positive cells in Figure S2G.
Supplemental Figure 2G
Sample No.	Numbers of cells		Treatments		Sample No.	Numbers of cells		Treatments		Sample No.	Numbers of cells		Treatments
	NANOG	DAPI				GATA6	DAPI				OCT3/4	DAPI
#1	7	8	DMSO		#1	16	16	DMSO		#1	7	8	DMSO
#2	12	16			#2	10	11			#2	16	16
#3	14	16			#3	8	8			#3	16	16
#4	8	9			#4	16	16			#4	8	9
#5	7	14			#5	13	14			#5	13	14
#6	8	8			#6	16	16			#6	8	8
#7	16	16			#7	8	8			#7	16	16
#8	14	16			#8	15	18			#8	16	16
#9	6	8			#9	12	15			#9	7	8
#1	0	8	JQ1		#1	15	15	JQ1		#1	8	8	JQ1
#2	3	14			#2	16	16			#2	13	14
#3	0	15			#3	16	16			#3	15	15
#4	1	16			#4	5	16			#4	16	16
#5	0	11			#5	16	16			#5	11	11
#6	0	16			#6	16	16			#6	16	16
#7	1	13								#7	10	13
#8	1	9								#8	9	9
#9	1	12								#9	12	12

## Sheet: Supplemental Figure 4N
Numbers of markers-expressing cells and DAPI-positive cells in Figure S4N.
Supplemental Figure 4N
Sample No.	Numbers of cells			Treatments
	NANOG	GATA6	DAPI
#1	32	19	64	DMSO
#2	19	26	63
#3	8	20	97
#4	11	26	96
#5	8	27	68
#6	26	18	70
#1	4	13	61	TG101209
#2	3	23	62
#3	4	24	59
#4	1	12	45
#5	10	23	64

## Sheet: Supplemental Figure 8F
Number of ICM-derived inner cells in Figure S8F.
Supplemental Figure 8F
Sample No.	Numbers of inner cells (DAPI+;CDX2-)	Genotypes
#1	75	Wild type
#2	61
#3	52
#4	57
#5	63
#6	86
#7	91
#8	83
#9	54
#10	70
#11	56
#12	55
#1	35	Brd4lacZ/lacZ
#2	28
#3	14
#4	23
#5	7
#6	29
#7	32
#8	35
#9	44
#10	38
#11	31
#12	16
#13	29
#14	47
#15	35
#16	26

[truncated: 5 more sheets: Supplemental Figure 8G, Supplemental Figure 8J, Supplemental Figure 8M, Supplemental Figure 9J, Supplemental Figure 9K]
