# Supplementary material for: BET proteins are essential for the specification and maintenance of the epiblast lineage in mouse preimplantation embryos
Source: BMC Biol. 2022 Mar 9;20:64. doi: 10.1186/s12915-022-01251-0 (PMC8905768; doi:10.1186/s12915-022-01251-0)
Supplement: Supplementary file 16 — Additional file 16. Intensity value of pSTAT3 in Additional file 5: Figure S4G. https://doi.org/10.6084/m9.figshare.19136897 [file 12915_2022_1251_MOESM16_ESM.xlsx]

## Sheet: Additional file 16
Additional file 16. Intensity value of pSTAT3 in Figure S4G.
Sample No.	Intensity value of pSTAT3
	DMSO, 3h	DMSO, 6h	Stattic 1mM, 3h	Stattic 1mM, 6h	Stattic 5mM, 3h	Stattic 5mM, 6h
#1-nucleus-#1	0.818	1.534	1.097	0.512	0.061	0.049
#2	0.688	1.225	0.651	0.427	0.054	0.029
#3	0.574	1.156	0.431	0.261	0.053	0.022
#4	0.571	1.151	0.425	0.208	0.044	0.018
#5	0.565	1.139	0.419	0.202	0.036	0.012
#6	0.56	1.111	0.368	0.172	0.023	0.007
#7	0.551	1.031	0.359	0.172	0.019	0.006
#8	0.491	1.022	0.359	0.154	0.012	0.004
#9	0.476	0.993	0.356	0.153	0.012	0.001
#10	0.416	0.991	0.342	0.15	0.012	0.001
#2-nucleus-#1	1.077	1.744	0.749	0.499	0.327	0.337
#2	1.042	1.607	0.64	0.358	0.32	0.307
#3	0.931	1.403	0.489	0.323	0.269	0.188
#4	0.834	1.364	0.439	0.312	0.261	0.119
#5	0.83	1.285	0.359	0.254	0.26	0.083
#6	0.783	1.178	0.264	0.234	0.217	0.063
#7	0.657	1.144	0.255	0.232	0.216	0.062
#8	0.645	1.141	0.22	0.211	0.134	0.051
#9	0.576	1.135	0.179	0.201	0.119	0.037
#10	0.573	1.059	0.174	0.163	0.119	0.029
#3-nucleus-#1	0.959	1.099	0.62	0.317	0.095	0.041
#2	0.925	1.034	0.599	0.26	0.087	0.027
#3	0.861	1.014	0.488	0.225	0.069	0.026
#4	0.849	1.007	0.484	0.183	0.048	0.024
#5	0.788	0.992	0.454	0.133	0.033	0.017
#6	0.763	0.972	0.416	0.104	0.032	0.014
#7	0.759	0.97	0.342	0.1	0.03	0.008
#8	0.748	0.966	0.339	0.07	0.025	0.006
#9	0.722	0.95	0.316	0.065	0.021	0.004
#10	0.623	0.896	0.309	0.014	0.019	0.004
#4-nucleus-#1	1.445	1.399	0.645	0.322	0.269
#2	1.41	1.232	0.639	0.124	0.245
#3	1.395	1.219	0.573	0.086	0.203
#4	1.263	1.219	0.548	0.073	0.189
#5	1.221	1.128	0.528	0.068	0.174
#6	1.123	1.101	0.467	0.063	0.169
#7	0.953	1.067	0.447	0.05	0.14
#8	0.908	1.029	0.442	0.043	0.131
#9	0.887	1.025	0.424	0.029	0.121
#10	0.867	0.997	0.414	0.005	0.107
#5-nucleus-#1	0.976	1.592	0.709	0.038
#2	0.923	1.091	0.644	0.022
#3	0.829	1.091	0.578	0.014
#4	0.824	1.063	0.535	0.012
#5	0.809	1.016	0.473	0.008
#6	0.738	0.952	0.406	0.006
#7	0.729	0.92	0.341	0.002
#8	0.683	0.905	0.34	0.002
#9	0.668	0.904	0.329	0.002
#10	0.567	0.891	0.324	0.001
#6-nucleus-#1	1.321		0.464	0.296
#2	1.306		0.402	0.182
#3	1.14		0.358	0.173
#4	1.106		0.276	0.072
#5	0.988		0.241	0.054
#6	0.982		0.239	0.041
#7	0.923		0.213	0.029
#8	0.917		0.199	0.021
#9	0.914		0.18	0.005
#10	0.914		0.125	0.002
#7-nucleus-#1	1.684		0.542	0.145
#2	1.679		0.499	0.083
#3	1.504		0.462	0.076
#4	1.489		0.428	0.057
#5	1.265		0.302	0.05
#6	1.24		0.296	0.046
#7	1.227		0.279	0.036
#8	1.154		0.259	0.031
#9	1.044		0.227	0.025
#10	1.027		0.182	0.019
#8-nucleus-#1			0.618
#2			0.44
#3			0.333
#4			0.321
#5			0.237
#6			0.21
#7			0.147
#8			0.141
#9			0.091
#10			0.084
