# Supplementary material for: BET proteins are essential for the specification and maintenance of the epiblast lineage in mouse preimplantation embryos
Source: BMC Biol. 2022 Mar 9;20:64. doi: 10.1186/s12915-022-01251-0 (PMC8905768; doi:10.1186/s12915-022-01251-0)
Supplement: Supplementary file 17 — Additional file 17. PCR primer sets and their amplified lengths used for generatinon of in situ hybridization RNA probes. https://doi.org/10.6084/m9.figshare.19136903 [file 12915_2022_1251_MOESM17_ESM.xlsx]

## Sheet: Additional file 17
Additional file 17. PCR primer sets and their amplified lengths used for generatinon of in situ hybridization RNA probes
Gene	Primer sequences (5'-3')	Probe length
Arid5b	5'-GAGAACACCCCCAAACCCCAAGATACATCT-3'	1096 bp
	5'-CGTGGGAGACGGCTCTCTTCTCTAACAGTT-3'
Pramel6	5'-CTGCCTGAAGACCCCTTTGAAGACCTTGTC-3'	486 bp
	5'-GAGACTTTCTTGGGCTGCCTTTTGGCCTTA-3'
Pramel7	5'-GTGTTGCAGCTAACCTGCAGACTCTGGACT-3'	744 bp
	5'-CCACCAGGCAGATGCAGAAGGGGGAAATAT-3'
Trim43a	5'-CATGTTCGGCTACACCTCAGTCAGACCTTT-3'	665 bp
	5'-CTGAAGGCTGCTAGTGGAAGACTGACTTCC-3'
