# Supplementary material for: BET proteins are essential for the specification and maintenance of the epiblast lineage in mouse preimplantation embryos
Source: BMC Biol. 2022 Mar 9;20:64. doi: 10.1186/s12915-022-01251-0 (PMC8905768; doi:10.1186/s12915-022-01251-0)
Supplement: Supplementary file 18 — Additional file 18. Genomic regions for RNA-FISH probes and their lengths. https://doi.org/10.6084/m9.figshare.19136909 [file 12915_2022_1251_MOESM18_ESM.xlsx]

## Sheet: Additional file 18
Additional file 18. Genomic regions for RNA-FISH probes and their lengths
Gene	Genomic region used for FISH probe*	Length
Nanog	-4081 ～ +8656	12.7 kb
Gata6	-1485 ～ +14175	15.7 kb
Oct3/4	-4921 ～ +8813	13.7 kb
Cdx2	-3931 ～ +8958	12.9 kb
*Translational initiation site of the gene corresponds to +1.
