# Supplementary material for: BET proteins are essential for the specification and maintenance of the epiblast lineage in mouse preimplantation embryos
Source: BMC Biol. 2022 Mar 9;20:64. doi: 10.1186/s12915-022-01251-0 (PMC8905768; doi:10.1186/s12915-022-01251-0)
Supplement: Supplementary file 19 — Additional file 19. The number of samples for experiments. https://doi.org/10.6084/m9.figshare.19136912 [file 12915_2022_1251_MOESM19_ESM.xlsx]

## Sheet: Additional file 19
Additional file 19. The number of samples for experiments
Figures	Markers	Genotypes or Treatments	Applications*	Number
Fig.1A,A'	BRD4	Wild type	IHC-whole	n=8
Fig.1B,B'		Wild type		n=4
Fig.1C,C'		Wild type		n=18
Fig.1D,D'		Wild type		n=8
Fig.1E	Nanog	DMSO	ISH-whole	n=23
Fig.1L		JQ1		n=22
Fig.1F	Otx2	DMSO		n=7
Fig.1M		JQ1		n=5
Fig.1G	Sox2	DMSO		n=8
Fig.1N		JQ1		n=3
Fig.1H	Oct3/4	DMSO		n=8
Fig.1O		JQ1		n=6
Fig.1I	Gata6	DMSO		n=5
Fig.1P		JQ1		n=9
Fig.1J	Sox17	DMSO		n=5
Fig.1Q		JQ1		n=6
Fig.1K	Cdx2	DMSO		n=9
Fig.1R		JQ1		n=7
Fig.1S	Nanog	DMSO	RNA-FISH	n=5
Fig.1W		JQ1		n=4
Fig.1T	Gata6	DMSO		n=5
Fig.1X		JQ1		n=5
Fig.1U	Oct3/4	DMSO		n=6
Fig.1Y		JQ1		n=5
Fig.1V	Cdx2	DMSO		n=3
Fig.1Z		JQ1		n=3
Fig.2A	NANOG	DMSO	IHC-whole	n=31
Fig.2H		JQ1		n=38
Fig.2B	OTX2	DMSO		n=4
Fig.2I		JQ1		n=5
Fig.2C	SOX2	DMSO		n=6
Fig.2J		JQ1		n=7
Fig.2D	OCT3/4	DMSO		n=7
Fig.2K		JQ1		n=10
Fig.2E	GATA6	DMSO		n=14
Fig.2L		JQ1		n=14
Fig.2F	SOX17	DMSO		n=8
Fig.2M		JQ1		n=7
Fig.2G	CDX2	DMSO		n=9
Fig.2N		JQ1		n=14
Fig.2O	NANOG	DMSO	Cell counting	n=12
		JQ1		n=18
	OTX2	DMSO		n=4
		JQ1		n=5
	SOX2	DMSO		n=6
		JQ1		n=7
	OCT3/4	DMSO		n=4
		JQ1		n=6
	GATA6	DMSO		n=4
		JQ1		n=6
	SOX17	DMSO		n=8
		JQ1		n=7
	CDX2	DMSO		n=4
		JQ1		n=6
Fig.3A	NANOG	Before treatment	IHC-whole	n=5
Fig.3B	OTX2			n=3
Fig.3C	SOX2			n=3
Fig.3D	OCT3/4			n=5
Fig.3E	GATA6			n=6
Fig.3F	CDX2			n=5
Fig.3G	NANOG	DMSO	IHC-whole	n=4
Fig.3M		JQ1		n=4
Fig.3H	OTX2	DMSO		n=4
Fig.3N		JQ1		n=4
Fig.3I	SOX2	DMSO		n=4
Fig.3O		JQ1		n=8
Fig.3J	OCT3/4	DMSO		n=4
Fig.3P		JQ1		n=6
Fig.3K	GATA6	DMSO		n=4
Fig.3Q		JQ1		n=5
Fig.3L	CDX2	DMSO		n=4
Fig.3R		JQ1		n=5
Fig.3S	NANOG	DMSO	Cell counting	n=4
		JQ1		n=4
	OTX2	DMSO		n=4
		JQ1		n=4
	SOX2	DMSO		n=4
		JQ1		n=8
	OCT3/4	DMSO		n=4
		JQ1		n=6
	GATA6	DMSO		n=4
		JQ1		n=5
	CDX2	DMSO		n=4
		JQ1		n=5
Fig. 4A,B-B'''	NANOG;GATA6	DMSO	IHC-whole	n=3
Fig. 4C,D-D'''		JQ1		n=3
Fig. 4F,G-G'''		DMSO→DMSO		n=3
Fig. 4H,I-I'''		JQ1→JQ1		n=3
Fig. 4J,K-K'''		JQ1→DMSO		n=3
Fig.5B,C-C''	NANOG;pSTAT3	Wild type	IHC-whole	n=10
Fig.5D	NANOG;pSTAT3	Wild type	IHC-whole	n=10
Fig.5E	Nanog	DMSO	ISH-whole	n=9
Fig.5I		5mM Stattic, 3h		n=7
Fig.5F	Sox2	DMSO		n=8
Fig.5J		5mM Stattic, 3h		n=10
Fig.5G	Gata6	DMSO		n=6
Fig.5K		5mM Stattic, 3h		n=10
Fig.5H	Cdx2	DMSO		n=12
Fig.5L		5mM Stattic, 3h		n=7
Fig.5M	Nanog	DMSO	ISH-whole	n=14
Fig.5Q		1mM Stattic, 6h		n=10
Fig.5N	Sox2	DMSO		n=9
Fig.5R		1mM Stattic, 6h		n=10
Fig.5O	Gata6	DMSO		n=10
Fig.5S		1mM Stattic, 6h		n=7
Fig.5P	Cdx2	DMSO		n=9
Fig.5T		1mM Stattic, 6h		n=8
Fig.5U,V-V'''	NANOG;GATA6	DMSO	IHC-whole	n=6
Fig.5W,X-X'''		1mM Stattic		n=6
Fig.5Y	NANOG	DMSO	Cell counting	n=6
		Stattic		n=6
	GATA6	DMSO		n=6
		Stattic		n=6
Fig.6A,A'	BRD4	Brd4lacZ/lacZ	IHC-whole	n=7
Fig.6B	NANOG	Wild type	IHC-whole	n=3
Fig.6C		Brd4lacZ/lacZ		n=5
Fig.6D	NANOG	Wild type	Cell counting	n=3
		Brd4lacZ/lacZ		n=5
Fig.6E	Nanog	Wild type	ISH-whole	n=3
Fig.6J		Brd4lacZ/lacZ		n=3
Fig.6F	Sox2	Wild type		n=8
Fig.6K		Brd4lacZ/lacZ		n=3
Fig.6G	Gata6	Wild type		n=4
Fig.6L		Brd4lacZ/lacZ		n=4
Fig.6H	Oct3/4	Wild type		n=3
Fig.6M		Brd4lacZ/lacZ		n=7
Fig.6I	Cdx2	Wild type		n=6
Fig.6N		Brd4lacZ/lacZ		n=4
Fig.7B-B'''	BRD4;NANOG;GATA6	Brd2tg/tg	IHC-whole	n=5
Fig.7C-C''	BRD4;NANOG;GATA6	Brd2+/+;BRD4-KO	IHC-whole	n=3
Fig.7D-D''		Brd2tg/+;BRD4-KO		n=10
Fig.7E-E''		Brd2tg/tg;BRD4-KO		n=3
Fig.7F	BRD4;NANOG	Brd2+/+;BRD4-KO	Cell counting	n=5
		Brd2tg/+;BRD4-KO		n=12
		Brd2tg/tg;BRD4-KO		n=9
	BRD4;GATA6	Brd2+/+;BRD4-KO		n=3
		Brd2tg/+;BRD4-KO		n=10
		Brd2tg/tg;BRD4-KO		n=3
Fig.S1C-C''	NANOG;GATA6	Before treatment	IHC-whole	n=20
Fig.S1D	DAPI	Before treatment	Cell counting	n=20
		DMSO		n=30
		JQ1		n=39
Fig.S2A	NANOG	DMSO	IHC-whole	n=9
Fig.S2D		JQ1		n=9
Fig.S2B	GATA6	DMSO		n=9
Fig.S2E		JQ1		n=6
Fig.S2C	OCT3/4	DMSO		n=9
Fig.S2F		JQ1		n=9
Fig.S2G	NANOG	DMSO	Cell counting	n=9
		JQ1		n=9
	GATA6	DMSO		n=9
		JQ1		n=6
	OCT3/4	DMSO		n=9
		JQ1		n=9
Fig.S2H	NANOG	DMSO	IHC-whole	n=6
Fig.S2K		JQ1		n=4
Fig.S2I	SOX2	DMSO		n=4
Fig.S2L		JQ1		n=4
Fig.S2J	OCT3/4	DMSO		n=4
Fig.S2M		JQ1		n=4
Fig.S3D	Arid5b	DMSO	ISH-whole	n=8
Fig.S3H		JQ1		n=7
Fig.S3E	Pramel6	DMSO		n=9
Fig.S3I		JQ1		n=14
Fig.S3F	Pramel7	DMSO		n=10
Fig.S3J		JQ1		n=14
Fig.S3G	Trim43a	DMSO		n=6
Fig.S3K		JQ1		n=9
Fig.S4A,A'	pSTAT3	DMSO, 3h	IHC-whole	n=7
Fig.S4B,B'		DMSO, 6h		n=5
Fig.S4C,C'		1mM Stattic, 3h		n=8
Fig.S4D,D'		1mM Stattic, 6h		n=7
Fig.S4E,E'		5mM Stattic, 3h		n=4
Fig.S4F,F'		5mM Stattic, 6h		n=3
Fig.S4G	pSTAT3	DMSO, 3h	Analysis of intensity value	n=7
		DMSO, 6h		n=5
		1mM Stattic, 3h		n=8
		1mM Stattic, 6h		n=7
		5mM Stattic, 3h		n=4
		5mM Stattic, 6h		n=3
Fig.S4H,H'	pSTAT3	DMSO	IHC-whole	n=10
Fig.S4I,I'		TG101209		n=4
Fig.S4J,K-K'''	NANOG;GATA6	DMSO	IHC-whole	n=6
Fig.S4L,M-M'''		TG101209		n=5
Fig.S4N	NANOG	DMSO	Cell counting	n=6
		TG101209		n=5
	GATA6	DMSO		n=6
		TG101209		n=5
Fig.S5A,A'	pSTAT3	DMSO	IHC-whole	n=10
Fig.S5B,B'		JQ1		n=11
Fig.S5C,C'		Wild type		n=3
Fig.S5D,D'		Brd4lacZ/lacZ		n=3
Fig.S5E,E'	pan-STAT3	DMSO	IHC-whole	n=6
Fig.S5F,F'		JQ1		n=7
Fig.S5G,G'		1mM Stattic		n=6
Fig.S5H,H'	pSTAT3	DMSO		n=5
Fig.S5I,I'		5xLIF		n=5
Fig.S5J,J'		JQ1+5xLIF		n=4
Fig.S5K	Nanog	DMSO	ISH-whole	n=9
Fig.S5L		5xLIF		n=10
Fig.S5M		JQ1+5xLIF		n=12
Fig.S6A	Arid5b	DMSO, 3h	ISH-whole	n=11
Fig.S6B		5mM Stattic, 3h		n=7
Fig.S6C		DMSO, 6h		n=5
Fig.S6D		1mM Stattic, 6h		n=5
Fig.S6E	Trim43a	DMSO, 3h		n=7
Fig.S6F		5mM Stattic, 3h		n=3
Fig.S6G		DMSO, 6h		n=9
Fig.S6H		1mM Stattic, 6h		n=8
Fig.S8A,C-C''''	NANOG;GATA6;CDX2	Wild type	IHC-whole	n=5
Fig.S8B,D-D''''		Brd4lacZ/lacZ		n=8
Fig.S8F	DAPI+;CDX2-	Wild type	Cell counting	n=12
		Brd4lacZ/lacZ		n=16
Fig.S8G	NANOG+;CDX2-	Wild type	Cell counting	n=5
		Brd4lacZ/lacZ		n=8
	GATA6+;CDX2-	Wild type		n=5
		Brd4lacZ/lacZ		n=8
Fig.S8H	pH3	Wild type	IHC-whole	n=4
Fig.S8I		Brd4lacZ/lacZ		n=5
Fig.S8J	pH3	Wild type	Cell counting	n=4
		Brd4lacZ/lacZ		n=5
Fig.S8K	Caspase-3	Wild type	IHC-whole	n=13
Fig.S8L		Brd4lacZ/lacZ		n=15
Fig.S8M	Caspase-3	Wild type	Cell counting	n=13
		Brd4lacZ/lacZ		n=15
Fig.S9A,A'	BRD2	Wild type	IHC-whole	n=3
Fig.S9B,B'		Wild type		n=3
Fig.S9C,C'		Wild type		n=5
Fig.S9D,D'		Wild type		n=4
Fig.S9E,E'		Brd2tg/tg		n=3
Fig.S9F	Nanog	Wild type	ISH-whole	n=3
Fig.S9G		Brd2tg/tg		n=4
Fig.S9H	NANOG	Wild type	IHC-whole	n=6
Fig.S9I		Brd2tg/tg		n=4
Fig.S9J	NANOG	Wild type	Cell counting	n=6
		Brd2tg/tg		n=4
Fig.S9K	DAPI	Electroporation -	Cell counting	n=28
		Electroporation +		n=24
*Application: ISH-whole; Wholemount in situ hybridization, IHC-whole; Wholemount immunohistochemistry, RNA-FISH; RNA fluorescense in situ hybridization
